# Supplementary material for: Poly[(μ-2,3-diethyl-7,8-di­methyl­quinoxaline-κ2 N:N)(2,3-diethyl-7,8-di­methyl­quinoxaline-κN)-μ-nitrato-κ2 O:O′-nitrato-κ2 O,O′-disilver(I)]
Source: IUCrdata. 2024 Mar 21;9(Pt 3):x240247. doi: 10.1107/S2414314624002475 (PMC10993558; doi:10.1107/S2414314624002475)
Supplement: Supplementary file 1 [file x-09-x240247-sup1.cif]

##############################################################################
#                                                                            #
# This CIF contains the data for a data article accepted for                 #
# publication in IUCrData. It conforms to the requirements of                #
# Notes for Authors for IUCrData, and has been                               #
# peer reviewed under the auspices of IUCrData.                              #
#                                                                            #
# Full details of the Crystallographic Information File format               #
# are given in the paper "The Crystallographic Information File (CIF):       #
# a New Standard Archive File for Crystallography" by S. R. Hall, F. H.      #
# Allen and I. D. Brown [Acta Cryst. (1991), A47, 655-685].                  #
#                                                                            #
# The current version of the core CIF dictionary is obtainable from          #
# ftp://ftp.iucr.org/pub/cif_core.dic.                                       #
#                                                                            #
# Software is freely available for graphical display of the structure(s)     #
# in this CIF. For information consult the CIF software page                 #
# http://www.iucr.org/resources/cif/software.                                #
#                                                                            #
# This file may be used for bona fide research purposes within the           #
# scientific community so long as proper attribution is given to the data    # 
# article from which it was obtained.                                        #
#                                                                            #
##############################################################################
data_I
_audit_creation_method
;
Olex2 1.5
(compiled 2023.08.24 svn.re1ec1418 for OlexSys, GUI svn.r6817)
;
_journal_date_recd_electronic     2024-02-29
_journal_date_accepted     2024-03-14
_journal_name_full     'IUCrData'
_journal_year     2024
_journal_volume     9
_journal_issue      3
_journal_page_first     0
_journal_page_last     0
_journal_paper_category     HM
_journal_paper_doi     10.1107/S2414314624002475
_journal_coeditor_code     ZL4069
_publ_contact_author_name     'Guy Crundwell'
_publ_contact_author_address
;
Central Connecticut State University
Department of Chemistry & Biochemistry
1619 Stanley Street
New Britain, CT 06053
;
_publ_contact_author_email     'crundwellg@ccsu.edu'
_publ_contact_author_fax     '860-832-2704'
_publ_contact_author_phone     '860-832-2682'
_publ_section_title
;\
Poly[(\m-2,3-diethyl-7,8-dimethylquinoxaline-\k^2^<i>N</i>:<i>N</i>)(2,3-\
diethyl-7,8-dimethylquinoxaline-\k<i>N</i>)-\m-nitrato-\
\k^2^<i>O</i>:<i>O</i>'-nitrato-\k^2^<i>O</i>,<i>O</i>'-disilver(I)]
;
loop_
    _publ_author_name
    _publ_author_footnote
    _publ_author_address
    'Crundwell, Guy' .
;
Central Connecticut State University
Department of Chemistry & Biochemistry
1619 Stanley Street
New Britain, CT 06053
USA
;
    'Leeds, Ashley' .
;
Central Connecticut State University
Department of Chemistry & Biochemistry
1619 Stanley Street
New Britain, CT 06053
USA
;
_publ_section_synopsis
;
The structure of the title compound,
[Ag~2~(NO~3~)~2~(C~14~H~18~N~2~)~2~]<i>~n~</i>, contains subtle differences in
ligand, metal, and counter-anion coordination. One quinoxaline ligand uses one
of its quinoxaline N atoms to bond to one silver cation. That silver cation is
bound to a second quinoxaline which, in turn, is bound to a second silver
atom, thereby using both of its quinoxaline N atoms. A nitrate group bonds
with one of its O atoms to the first silver and uses the same oxygen to bond
to a silver atom (related by symmetry to the second), thereby forming an
extended network. The second nitrate group on the other silver bonds
<i>via</i> two nitrate O atoms;  one silver cation therefore has a coordination
number of three whereas the second has a coordination number of four.
;
_chemical_name_systematic
;\
Poly[(\m-2,3-diethyl-7,8-dimethylquinoxaline-\k^2^<i>N</i>:<i>N</i>)(2,3-\
diethyl-7,8-dimethylquinoxaline-\k<i>N</i>)-\m-nitrato-\
\k^2^<i>O</i>:<i>O</i>'-nitrato-\k^2^<i>O</i>,<i>O</i>'-disilver(I)]
;
_chemical_name_common
;
;
_chemical_formula_moiety     'C28 H36 Ag2 N6 O6'
_chemical_formula_sum     'C28 H36 Ag2 N6 O6'
_chemical_formula_iupac     '[Ag2 (N O3)2 (C14 H18 N2)2]'
_chemical_formula_weight     768.37
_chemical_melting_point     ?
_space_group_crystal_system     monoclinic
_space_group_name_H-M_alt     'P 1 21/n 1'
_space_group_name_Hall     '-P 2yn'
loop_
    _space_group_symop_operation_xyz
    'x, y, z'
    '-x+1/2, y+1/2, -z+1/2'
    '-x, -y, -z'
    'x-1/2, -y-1/2, z-1/2'
_cell_length_a     10.3048(2)
_cell_length_b     24.1140(6)
_cell_length_c     12.6416(4)
_cell_angle_alpha     90
_cell_angle_beta     100.911(3)
_cell_angle_gamma     90
_cell_volume     3084.53(13)
_cell_formula_units_Z     4
_cell_measurement_reflns_used     7239
_cell_measurement_theta_min     3.2400
_cell_measurement_theta_max     31.2130
_cell_measurement_temperature     293(2)
_exptl_crystal_description     'block'
_exptl_crystal_colour     'colorless'
_exptl_crystal_size_max     0.41
_exptl_crystal_size_mid     0.33
_exptl_crystal_size_min     0.25
_exptl_crystal_density_diffrn     1.655
_exptl_crystal_density_meas     ?
_exptl_crystal_density_method     'not measured'
_exptl_crystal_F_000     1552
_exptl_absorpt_coefficient_mu     1.320
_exptl_absorpt_correction_type     multi-scan
_exptl_absorpt_process_details
;
(CrysAlisPro; Rigaku OD, 2019)
;
_exptl_absorpt_correction_T_min     0.77473
_exptl_absorpt_correction_T_max     1.00000
_diffrn_ambient_temperature     293(2)
_diffrn_source     'fine-focus sealed X-ray tube'
_diffrn_radiation_type     'Mo K\a'
_diffrn_radiation_wavelength     0.71073
_diffrn_radiation_monochromator     graphite
_diffrn_measurement_device_type     'Xcalibur, Sapphire3'
_diffrn_measurement_device     'four-circle diffractometer'
_diffrn_measurement_method     '\w scans'
_diffrn_detector     'CCD plate'
_diffrn_detector_area_resol_mean     16.1790
_diffrn_reflns_number     36657
_diffrn_reflns_av_R_equivalents     0.0299
_diffrn_reflns_av_unetI/netI     0.0316
_diffrn_reflns_theta_min     2.889
_diffrn_reflns_theta_max     33.547
_diffrn_reflns_theta_full     25.242
_diffrn_measured_fraction_theta_max     0.924
_diffrn_measured_fraction_theta_full     0.999
_diffrn_reflns_limit_h_min     -12
_diffrn_reflns_limit_h_max     16
_diffrn_reflns_limit_k_min     -36
_diffrn_reflns_limit_k_max     37
_diffrn_reflns_limit_l_min     -19
_diffrn_reflns_limit_l_max     19
_diffrn_radiation_probe     x-ray
_refine_special_details
;
Hydrogen atoms on <i>sp</i>^2^ and <i>sp</i>^3^ carbons were placed at
calculated positions with a C---H distance of 0.93 \%A and 0.96 \%A and were
included in the refinement in riding motion approximation with <i>U</i>~iso~ =
1.2<i>U</i>~eq~ or 1.5<i>U</i>~eq~ of the carrier atom, respectively.
;
_reflns_number_total     11225
_reflns_number_gt     6825
_reflns_threshold_expression     'I > 2\s(I)'
_refine_ls_structure_factor_coef     Fsqd
_refine_ls_matrix_type     full
_refine_ls_R_factor_all     0.0793
_refine_ls_R_factor_gt     0.0387
_refine_ls_wR_factor_gt     0.0798
_refine_ls_wR_factor_ref     0.0956
_refine_ls_goodness_of_fit_ref     1.003
_refine_ls_restrained_S_all     1.013
_refine_ls_number_reflns     11225
_refine_ls_number_parameters     407
_refine_ls_number_restraints     102
_refine_ls_hydrogen_treatment     constr
_refine_ls_weighting_scheme     calc
_refine_ls_weighting_details
              'w=1/[\s^2^(Fo^2^)+(0.0359P)^2^+0.7322P] where P=(Fo^2^+2Fc^2^)/3'
_atom_sites_solution_hydrogens     geom
_atom_sites_solution_primary     direct
_atom_sites_solution_secondary     ?
_refine_ls_shift/su_max     0.001
_refine_ls_shift/su_mean     0.000
_refine_diff_density_max     0.359
_refine_diff_density_min     -0.491
_refine_ls_extinction_method     none
_refine_ls_extinction_coef     .
loop_
    _atom_type_symbol
    _atom_type_description
    _atom_type_scat_dispersion_real
    _atom_type_scat_dispersion_imag
    _atom_type_scat_source
    'C' 'C' 0.0033 0.0016
                         'International Tables Vol C Tables 4.2.6.8 and 6.1.1.4'
    'H' 'H' 0.0000 0.0000
                         'International Tables Vol C Tables 4.2.6.8 and 6.1.1.4'
    'N' 'N' 0.0061 0.0033
                         'International Tables Vol C Tables 4.2.6.8 and 6.1.1.4'
    'O' 'O' 0.0106 0.0060
                         'International Tables Vol C Tables 4.2.6.8 and 6.1.1.4'
    'Ag' 'Ag' -0.8971 1.1015
                         'International Tables Vol C Tables 4.2.6.8 and 6.1.1.4'
_computing_data_collection
;
CrysAlisPro 1.171.40.67a (Rigaku OD, 2019)
;
_computing_cell_refinement
;
CrysAlisPro 1.171.40.67a (Rigaku OD, 2019)
;
_computing_data_reduction
;
CrysAlisPro 1.171.40.67a (Rigaku OD, 2019)
;
_computing_structure_solution
;
SHELXS97 (Sheldrick, 2008)
;
_computing_structure_refinement
;
<i>SHELXL2019/3</i> (Sheldrick, 2015)
;
_computing_molecular_graphics
;
Olex2 1.5 (Dolomanov <i>et al.</i>,  2009)
;
_computing_publication_material
;
Olex2 1.5 (Dolomanov <i>et al.</i>,  2009)
;
loop_
    _atom_site_type_symbol
    _atom_site_label
    _atom_site_fract_x
    _atom_site_fract_y
    _atom_site_fract_z
    _atom_site_U_iso_or_equiv
    _atom_site_adp_type
    _atom_site_calc_flag
    _atom_site_occupancy
    _atom_site_disorder_assembly
    _atom_site_disorder_group
    Ag Ag1 -0.14525(2) 0.20877(2) 0.97995(2) 0.07499(8) Uani d 1 . .
    Ag Ag2 0.46103(2) 0.14066(2) 0.79131(2) 0.05543(7) Uani d 1 . .
    O O1 -0.2455(3) 0.30344(10) 0.96797(18) 0.0987(8) Uani d 1 . .
    O O2 -0.1200(2) 0.28503(9) 1.11773(16) 0.0775(6) Uani d 1 . .
    O O3 -0.2180(3) 0.36261(12) 1.0993(2) 0.1337(12) Uani d 1 . .
    O O4 0.65506(19) 0.16154(10) 0.94950(16) 0.0773(6) Uani d 1 . .
    O O5 0.7486(3) 0.13377(12) 1.1028(2) 0.1105(9) Uani d 1 . .
    O O6 0.5601(3) 0.09973(12) 1.0286(2) 0.1210(9) Uani d 1 . .
    N N1 0.04723(17) 0.18545(7) 0.93064(14) 0.0420(4) Uani d 1 . .
    N N2 0.28512(17) 0.15893(7) 0.86719(14) 0.0432(4) Uani d 1 . .
    N N3 0.63183(17) 0.11208(7) 0.71683(14) 0.0456(4) Uani d 1 . .
    N N4 0.8581(2) 0.07533(9) 0.64542(19) 0.0641(5) Uani d 1 . .
    N N5 -0.1946(3) 0.31748(11) 1.0619(2) 0.0733(6) Uani d 1 . .
    N N6 0.6550(2) 0.12997(11) 1.0286(2) 0.0679(6) Uani d 1 . .
    C C1 0.0822(2) 0.13332(8) 0.92080(17) 0.0427(4) Uani d 1 . .
    C C2 0.2046(2) 0.11947(9) 0.88956(18) 0.0446(5) Uani d 1 . .
    C C3 0.2505(2) 0.21320(8) 0.87823(16) 0.0395(4) Uani d 1 . .
    C C4 0.3359(2) 0.25626(9) 0.85985(17) 0.0488(5) Uani d 1 . .
    H H4 0.416424 0.247454 0.841048 0.059 Uiso calc 1 . .
    C C5 0.3027(2) 0.31103(9) 0.86910(17) 0.0502(5) Uani d 1 . .
    C C6 0.1787(2) 0.32432(9) 0.89600(17) 0.0507(5) Uani d 1 . .
    C C7 0.0972(2) 0.28286(9) 0.91814(17) 0.0472(5) Uani d 1 . .
    H H7 0.018040 0.291969 0.939103 0.057 Uiso calc 1 . .
    C C8 0.1309(2) 0.22665(8) 0.90976(16) 0.0397(4) Uani d 1 . .
    C C9 0.3989(3) 0.35595(11) 0.8517(2) 0.0707(8) Uani d 1 . .
    H H9A 0.481081 0.339371 0.843480 0.106 Uiso calc 1 . .
    H H9B 0.413660 0.380471 0.912574 0.106 Uiso calc 1 . .
    H H9C 0.362848 0.376525 0.787826 0.106 Uiso calc 1 . .
    C C10 0.1338(3) 0.38397(10) 0.8971(3) 0.0752(8) Uani d 1 . .
    H H10A 0.201248 0.405602 0.941353 0.113 Uiso calc 1 . .
    H H10B 0.053914 0.385828 0.925588 0.113 Uiso calc 1 . .
    H H10C 0.117678 0.398347 0.824958 0.113 Uiso calc 1 . .
    C C11 -0.0104(2) 0.08953(10) 0.9478(2) 0.0578(6) Uani d 1 . .
    H H11A -0.002809 0.056545 0.905528 0.069 Uiso calc 1 . .
    H H11B -0.100595 0.102873 0.928672 0.069 Uiso calc 1 . .
    C C12 0.0193(3) 0.07459(12) 1.0669(2) 0.0775(8) Uani d 1 . .
    H H12A -0.044023 0.047837 1.081579 0.116 Uiso calc 1 . .
    H H12B 0.014014 0.107320 1.109146 0.116 Uiso calc 1 . .
    H H12C 0.106552 0.059182 1.085205 0.116 Uiso calc 1 . .
    C C13 0.2465(2) 0.06016(9) 0.8794(2) 0.0554(6) Uani d 1 . .
    H H13A 0.216330 0.038035 0.934057 0.066 Uiso calc 1 . .
    H H13B 0.342299 0.058425 0.892742 0.066 Uiso calc 1 . .
    C C14 0.1930(3) 0.03547(11) 0.7699(2) 0.0715(7) Uani d 1 . .
    H H14A 0.225652 0.056205 0.715590 0.107 Uiso calc 1 . .
    H H14B 0.098237 0.036948 0.756165 0.107 Uiso calc 1 . .
    H H14C 0.221257 -0.002413 0.768422 0.107 Uiso calc 1 . .
    C C15 0.6497(2) 0.05903(10) 0.6971(2) 0.0540(5) Uani d 1 . .
    C C16 0.7649(3) 0.04099(11) 0.6597(2) 0.0690(7) Uani d 1 . .
    C C17 0.8409(2) 0.13033(10) 0.66478(18) 0.0502(5) Uani d 1 . .
    C C18 0.9360(2) 0.16915(11) 0.64532(19) 0.0557(6) Uani d 1 . .
    H H18 1.012429 0.156529 0.624060 0.067 Uiso calc 1 . .
    C C19 0.9188(2) 0.22453(11) 0.65687(17) 0.0532(6) Uani d 1 . .
    C C20 0.8031(2) 0.24404(9) 0.69231(17) 0.0485(5) Uani d 1 . .
    C C21 0.7112(2) 0.20651(9) 0.71427(18) 0.0476(5) Uani d 1 . .
    H H21 0.637117 0.219201 0.739108 0.057 Uiso calc 1 . .
    C C22 0.7273(2) 0.14926(9) 0.69975(17) 0.0430(5) Uani d 1 . .
    C C23 1.0185(3) 0.26514(13) 0.6288(2) 0.0705(8) Uani d 1 . .
    H H23A 1.090685 0.245182 0.608650 0.106 Uiso calc 1 . .
    H H23B 1.051032 0.288095 0.690112 0.106 Uiso calc 1 . .
    H H23C 0.977148 0.287968 0.569713 0.106 Uiso calc 1 . .
    C C24 0.7797(3) 0.30509(11) 0.7034(2) 0.0699(7) Uani d 1 . .
    H H24A 0.849340 0.320529 0.756530 0.105 Uiso calc 1 . .
    H H24B 0.696477 0.310717 0.725358 0.105 Uiso calc 1 . .
    H H24C 0.778444 0.323040 0.635432 0.105 Uiso calc 1 . .
    C C25 0.5457(3) 0.01907(11) 0.7192(2) 0.0708(7) Uani d 1 . .
    H H25A 0.534315 -0.010084 0.665401 0.085 Uiso calc 1 . .
    H H25B 0.462154 0.038469 0.713275 0.085 Uiso calc 1 . .
    C C26 0.5819(4) -0.00665(15) 0.8302(3) 0.1045(12) Uani d 1 . .
    H H26A 0.659852 -0.028957 0.834056 0.157 Uiso calc 1 . .
    H H26B 0.510343 -0.029452 0.843495 0.157 Uiso calc 1 . .
    H H26C 0.598597 0.022160 0.883486 0.157 Uiso calc 1 . .
    C C27 0.7664(9) -0.0197(4) 0.6193(9) 0.088(2) Uani d 0.596(10) A 1
    H H27A 0.777363 -0.044631 0.680528 0.105 Uiso calc 0.596(10) A 1
    H H27B 0.682208 -0.027963 0.573177 0.105 Uiso calc 0.596(10) A 1
    C C28 0.8758(9) -0.0294(3) 0.5578(7) 0.125(3) Uani d 0.596(10) A 1
    H H28A 0.852852 -0.012733 0.487817 0.187 Uiso calc 0.596(10) A 1
    H H28B 0.888376 -0.068523 0.550261 0.187 Uiso calc 0.596(10) A 1
    H H28C 0.956043 -0.013087 0.596236 0.187 Uiso calc 0.596(10) A 1
    C C27B 0.8116(14) -0.0203(7) 0.6527(12) 0.082(3) Uani d 0.404(10) A 2
    H H27C 0.907171 -0.023151 0.669858 0.099 Uiso calc 0.404(10) A 2
    H H27D 0.773839 -0.044287 0.700621 0.099 Uiso calc 0.404(10) A 2
    C C28B 0.7591(16) -0.0344(5) 0.5362(10) 0.123(4) Uani d 0.404(10) A 2
    H H28D 0.777508 -0.072623 0.523581 0.185 Uiso calc 0.404(10) A 2
    H H28E 0.801120 -0.011260 0.490895 0.185 Uiso calc 0.404(10) A 2
    H H28F 0.665400 -0.028341 0.520112 0.185 Uiso calc 0.404(10) A 2
loop_
    _atom_site_aniso_label
    _atom_site_aniso_U_11
    _atom_site_aniso_U_22
    _atom_site_aniso_U_33
    _atom_site_aniso_U_12
    _atom_site_aniso_U_13
    _atom_site_aniso_U_23
    Ag1 0.05433(12) 0.06584(14) 0.1134(2) 0.00078(9) 0.03772(12) -0.00521(12)
    Ag2 0.04237(10) 0.05675(11) 0.07309(13) -0.00201(7) 0.02599(8) -0.00126(9)
    O1 0.1078(18) 0.1112(18) 0.0684(13) 0.0367(14) -0.0053(12) -0.0201(12)
    O2 0.0752(13) 0.0839(14) 0.0710(12) 0.0089(11) 0.0079(10) -0.0057(11)
    O3 0.163(3) 0.108(2) 0.115(2) 0.0615(19) -0.0098(19) -0.0460(16)
    O4 0.0605(11) 0.1091(16) 0.0630(12) -0.0214(11) 0.0131(9) -0.0019(11)
    O5 0.0779(16) 0.168(3) 0.0800(15) 0.0122(16) -0.0001(13) 0.0222(16)
    O6 0.105(2) 0.120(2) 0.142(2) -0.0468(17) 0.0317(17) 0.0218(18)
    N1 0.0381(9) 0.0437(9) 0.0460(10) -0.0011(7) 0.0125(7) 0.0001(7)
    N2 0.0389(9) 0.0446(9) 0.0483(10) -0.0020(7) 0.0138(7) -0.0011(8)
    N3 0.0433(9) 0.0449(10) 0.0517(10) -0.0019(8) 0.0170(8) 0.0005(8)
    N4 0.0604(13) 0.0612(13) 0.0779(15) 0.0082(10) 0.0314(11) -0.0059(11)
    N5 0.0711(15) 0.0812(16) 0.0682(15) 0.0140(13) 0.0150(12) -0.0149(13)
    N6 0.0596(14) 0.0778(16) 0.0700(15) -0.0021(11) 0.0220(12) -0.0061(12)
    C1 0.0392(10) 0.0417(11) 0.0489(12) -0.0019(8) 0.0125(9) 0.0015(9)
    C2 0.0404(11) 0.0440(11) 0.0511(12) -0.0006(9) 0.0131(9) 0.0010(9)
    C3 0.0396(10) 0.0424(11) 0.0369(10) -0.0036(8) 0.0081(8) 0.0008(8)
    C4 0.0483(12) 0.0527(13) 0.0467(12) -0.0096(10) 0.0124(9) -0.0004(10)
    C5 0.0594(14) 0.0473(12) 0.0415(12) -0.0128(10) 0.0035(10) 0.0030(9)
    C6 0.0647(15) 0.0406(11) 0.0427(12) -0.0022(10) -0.0002(10) -0.0009(9)
    C7 0.0505(12) 0.0447(12) 0.0465(12) 0.0031(9) 0.0092(10) -0.0007(9)
    C8 0.0397(10) 0.0418(10) 0.0375(10) -0.0006(8) 0.0072(8) 0.0014(8)
    C9 0.0795(19) 0.0568(15) 0.0760(18) -0.0250(14) 0.0152(15) 0.0048(13)
    C10 0.092(2) 0.0421(13) 0.088(2) 0.0035(14) 0.0079(17) 0.0009(13)
    C11 0.0519(13) 0.0433(12) 0.0850(18) -0.0076(10) 0.0303(12) -0.0016(11)
    C12 0.084(2) 0.0665(17) 0.092(2) -0.0005(15) 0.0425(17) 0.0214(15)
    C13 0.0517(13) 0.0430(12) 0.0767(16) 0.0006(10) 0.0256(12) 0.0024(11)
    C14 0.0704(17) 0.0570(15) 0.091(2) -0.0047(13) 0.0242(15) -0.0164(14)
    C15 0.0548(13) 0.0485(12) 0.0611(14) -0.0027(10) 0.0172(11) -0.0005(10)
    C16 0.0757(17) 0.0535(14) 0.0841(18) 0.0063(13) 0.0315(15) -0.0099(13)
    C17 0.0448(12) 0.0623(14) 0.0462(12) 0.0015(10) 0.0155(9) -0.0012(10)
    C18 0.0415(12) 0.0792(18) 0.0498(13) -0.0044(11) 0.0169(10) 0.0004(12)
    C19 0.0478(12) 0.0741(16) 0.0376(11) -0.0157(11) 0.0075(9) 0.0038(11)
    C20 0.0510(12) 0.0516(13) 0.0418(11) -0.0075(10) 0.0059(9) 0.0057(9)
    C21 0.0449(11) 0.0492(12) 0.0514(13) -0.0006(9) 0.0159(10) 0.0003(10)
    C22 0.0390(10) 0.0485(12) 0.0434(11) -0.0017(8) 0.0127(8) 0.0012(9)
    C23 0.0617(16) 0.093(2) 0.0579(15) -0.0292(15) 0.0132(12) 0.0092(14)
    C24 0.0794(19) 0.0534(15) 0.0748(18) -0.0118(13) 0.0093(15) 0.0089(13)
    C25 0.0675(17) 0.0489(14) 0.101(2) -0.0106(12) 0.0276(15) -0.0025(14)
    C26 0.111(3) 0.086(2) 0.128(3) 0.000(2) 0.051(2) 0.033(2)
    C27 0.093(5) 0.059(3) 0.116(6) 0.014(4) 0.030(4) -0.026(4)
    C28 0.095(5) 0.105(5) 0.170(6) 0.020(4) 0.018(5) -0.073(4)
    C27B 0.081(6) 0.070(4) 0.096(6) -0.006(5) 0.018(5) -0.015(5)
    C28B 0.148(9) 0.094(6) 0.122(7) 0.016(6) 0.011(7) -0.039(6)
_geom_special_details
;
 All esds (except the esd in the dihedral angle between two l.s. planes)
 are estimated using the full covariance matrix.  The cell esds are taken
 into account individually in the estimation of esds in distances, angles
 and torsion angles; correlations between esds in cell parameters are only
 used when they are defined by crystal symmetry.  An approximate (isotropic)
 treatment of cell esds is used for estimating esds involving l.s. planes.
;
loop_
    _geom_bond_atom_site_label_1
    _geom_bond_atom_site_label_2
    _geom_bond_site_symmetry_2
    _geom_bond_distance
    _geom_bond_publ_flag
    Ag1 O1 . 2.498(2) yes
    Ag1 O2 . 2.512(2) yes
    Ag1 O4 1_455 2.3195(19) yes
    Ag1 N1 . 2.2600(17) yes
    Ag2 O4 . 2.5956(19) yes
    Ag2 N2 . 2.2492(17) yes
    Ag2 N3 . 2.2552(17) yes
    O1 N5 . 1.251(3) no
    O2 N5 . 1.223(3) no
    O3 N5 . 1.229(3) no
    O4 N6 . 1.257(3) no
    O5 N6 . 1.215(3) no
    O6 N6 . 1.220(3) no
    N1 C1 . 1.320(3) no
    N1 C8 . 1.373(3) no
    N2 C2 . 1.328(3) no
    N2 C3 . 1.371(3) no
    N3 C15 . 1.323(3) no
    N3 C22 . 1.378(3) no
    N4 C16 . 1.306(3) no
    N4 C17 . 1.366(3) no
    C1 C2 . 1.430(3) no
    C1 C11 . 1.505(3) yes
    C2 C13 . 1.507(3) yes
    C3 C4 . 1.408(3) no
    C3 C8 . 1.403(3) no
    C4 H4 . 0.9300 no
    C4 C5 . 1.375(3) no
    C5 C6 . 1.421(3) no
    C5 C9 . 1.512(3) no
    C6 C7 . 1.368(3) no
    C6 C10 . 1.512(3) no
    C7 H7 . 0.9300 no
    C7 C8 . 1.408(3) no
    C9 H9A . 0.9600 no
    C9 H9B . 0.9600 no
    C9 H9C . 0.9600 no
    C10 H10A . 0.9600 no
    C10 H10B . 0.9600 no
    C10 H10C . 0.9600 no
    C11 H11A . 0.9700 no
    C11 H11B . 0.9700 no
    C11 C12 . 1.522(4) yes
    C12 H12A . 0.9600 no
    C12 H12B . 0.9600 no
    C12 H12C . 0.9600 no
    C13 H13A . 0.9700 no
    C13 H13B . 0.9700 no
    C13 C14 . 1.512(4) yes
    C14 H14A . 0.9600 no
    C14 H14B . 0.9600 no
    C14 H14C . 0.9600 no
    C15 C16 . 1.427(4) no
    C15 C25 . 1.506(3) yes
    C16 C27 . 1.550(10) yes
    C16 C27B . 1.563(17) yes
    C17 C18 . 1.410(3) no
    C17 C22 . 1.403(3) no
    C18 H18 . 0.9300 no
    C18 C19 . 1.359(4) no
    C19 C20 . 1.430(3) no
    C19 C23 . 1.510(3) no
    C20 C21 . 1.376(3) no
    C20 C24 . 1.503(3) no
    C21 H21 . 0.9300 no
    C21 C22 . 1.407(3) no
    C23 H23A . 0.9600 no
    C23 H23B . 0.9600 no
    C23 H23C . 0.9600 no
    C24 H24A . 0.9600 no
    C24 H24B . 0.9600 no
    C24 H24C . 0.9600 no
    C25 H25A . 0.9700 no
    C25 H25B . 0.9700 no
    C25 C26 . 1.515(4) yes
    C26 H26A . 0.9600 no
    C26 H26B . 0.9600 no
    C26 H26C . 0.9600 no
    C27 H27A . 0.9700 no
    C27 H27B . 0.9700 no
    C27 C28 . 1.504(13) yes
    C28 H28A . 0.9600 no
    C28 H28B . 0.9600 no
    C28 H28C . 0.9600 no
    C27B H27C . 0.9700 no
    C27B H27D . 0.9700 no
    C27B C28B . 1.508(19) yes
    C28B H28D . 0.9600 no
    C28B H28E . 0.9600 no
    C28B H28F . 0.9600 no
loop_
    _geom_angle_atom_site_label_1
    _geom_angle_atom_site_label_2
    _geom_angle_atom_site_label_3
    _geom_angle_site_symmetry_1
    _geom_angle_site_symmetry_3
    _geom_angle
    _geom_angle_publ_flag
    O1 Ag1 O2 . . 50.25(7) yes
    O4 Ag1 O1 1_455 . 95.46(9) yes
    O4 Ag1 O2 1_455 . 116.53(7) yes
    N1 Ag1 O1 . . 125.80(8) yes
    N1 Ag1 O2 . . 113.10(7) yes
    N1 Ag1 O4 . 1_455 129.00(7) yes
    N2 Ag2 O4 . . 101.47(6) yes
    N2 Ag2 N3 . . 173.50(6) yes
    N3 Ag2 O4 . . 80.37(7) yes
    N5 O1 Ag1 . . 95.48(17) no
    N5 O2 Ag1 . . 95.56(16) no
    Ag1 O4 Ag2 1_655 . 138.85(9) no
    N6 O4 Ag1 . 1_655 107.43(16) no
    N6 O4 Ag2 . . 112.28(16) no
    C1 N1 Ag1 . . 122.18(13) no
    C1 N1 C8 . . 118.57(18) no
    C8 N1 Ag1 . . 119.25(14) no
    C2 N2 Ag2 . . 122.50(14) no
    C2 N2 C3 . . 118.51(18) no
    C3 N2 Ag2 . . 118.47(13) no
    C15 N3 Ag2 . . 121.44(15) no
    C15 N3 C22 . . 118.08(19) no
    C22 N3 Ag2 . . 120.23(14) no
    C16 N4 C17 . . 117.8(2) no
    O2 N5 O1 . . 118.7(2) no
    O2 N5 O3 . . 119.5(3) no
    O3 N5 O1 . . 121.8(3) no
    O5 N6 O4 . . 116.6(2) no
    O5 N6 O6 . . 124.3(3) no
    O6 N6 O4 . . 118.9(3) no
    N1 C1 C2 . . 121.28(18) no
    N1 C1 C11 . . 116.77(19) no
    C2 C1 C11 . . 121.92(19) no
    N2 C2 C1 . . 120.71(19) no
    N2 C2 C13 . . 117.43(19) no
    C1 C2 C13 . . 121.85(19) no
    N2 C3 C4 . . 120.30(19) no
    N2 C3 C8 . . 120.60(18) no
    C8 C3 C4 . . 119.09(19) no
    C3 C4 H4 . . 119.3 no
    C5 C4 C3 . . 121.4(2) no
    C5 C4 H4 . . 119.3 no
    C4 C5 C6 . . 119.1(2) no
    C4 C5 C9 . . 119.7(2) no
    C6 C5 C9 . . 121.2(2) no
    C5 C6 C10 . . 120.5(2) no
    C7 C6 C5 . . 120.0(2) no
    C7 C6 C10 . . 119.5(2) no
    C6 C7 H7 . . 119.4 no
    C6 C7 C8 . . 121.2(2) no
    C8 C7 H7 . . 119.4 no
    N1 C8 C3 . . 120.29(18) no
    N1 C8 C7 . . 120.59(19) no
    C3 C8 C7 . . 119.11(19) no
    C5 C9 H9A . . 109.5 no
    C5 C9 H9B . . 109.5 no
    C5 C9 H9C . . 109.5 no
    H9A C9 H9B . . 109.5 no
    H9A C9 H9C . . 109.5 no
    H9B C9 H9C . . 109.5 no
    C6 C10 H10A . . 109.5 no
    C6 C10 H10B . . 109.5 no
    C6 C10 H10C . . 109.5 no
    H10A C10 H10B . . 109.5 no
    H10A C10 H10C . . 109.5 no
    H10B C10 H10C . . 109.5 no
    C1 C11 H11A . . 109.2 no
    C1 C11 H11B . . 109.2 no
    C1 C11 C12 . . 111.9(2) yes
    H11A C11 H11B . . 107.9 no
    C12 C11 H11A . . 109.2 no
    C12 C11 H11B . . 109.2 no
    C11 C12 H12A . . 109.5 no
    C11 C12 H12B . . 109.5 no
    C11 C12 H12C . . 109.5 no
    H12A C12 H12B . . 109.5 no
    H12A C12 H12C . . 109.5 no
    H12B C12 H12C . . 109.5 no
    C2 C13 H13A . . 109.0 no
    C2 C13 H13B . . 109.0 no
    C2 C13 C14 . . 113.0(2) yes
    H13A C13 H13B . . 107.8 no
    C14 C13 H13A . . 109.0 no
    C14 C13 H13B . . 109.0 no
    C13 C14 H14A . . 109.5 no
    C13 C14 H14B . . 109.5 no
    C13 C14 H14C . . 109.5 no
    H14A C14 H14B . . 109.5 no
    H14A C14 H14C . . 109.5 no
    H14B C14 H14C . . 109.5 no
    N3 C15 C16 . . 120.8(2) no
    N3 C15 C25 . . 117.0(2) no
    C16 C15 C25 . . 122.2(2) no
    N4 C16 C15 . . 122.2(2) no
    N4 C16 C27 . . 120.0(4) no
    N4 C16 C27B . . 110.5(6) no
    C15 C16 C27 . . 117.2(4) yes
    C15 C16 C27B . . 126.3(6) yes
    N4 C17 C18 . . 119.7(2) no
    N4 C17 C22 . . 121.1(2) no
    C22 C17 C18 . . 119.2(2) no
    C17 C18 H18 . . 119.2 no
    C19 C18 C17 . . 121.6(2) no
    C19 C18 H18 . . 119.2 no
    C18 C19 C20 . . 119.4(2) no
    C18 C19 C23 . . 120.2(2) no
    C20 C19 C23 . . 120.3(2) no
    C19 C20 C24 . . 120.6(2) no
    C21 C20 C19 . . 119.6(2) no
    C21 C20 C24 . . 119.8(2) no
    C20 C21 H21 . . 119.5 no
    C20 C21 C22 . . 121.0(2) no
    C22 C21 H21 . . 119.5 no
    N3 C22 C17 . . 120.0(2) no
    N3 C22 C21 . . 120.81(19) no
    C17 C22 C21 . . 119.1(2) no
    C19 C23 H23A . . 109.5 no
    C19 C23 H23B . . 109.5 no
    C19 C23 H23C . . 109.5 no
    H23A C23 H23B . . 109.5 no
    H23A C23 H23C . . 109.5 no
    H23B C23 H23C . . 109.5 no
    C20 C24 H24A . . 109.5 no
    C20 C24 H24B . . 109.5 no
    C20 C24 H24C . . 109.5 no
    H24A C24 H24B . . 109.5 no
    H24A C24 H24C . . 109.5 no
    H24B C24 H24C . . 109.5 no
    C15 C25 H25A . . 109.2 no
    C15 C25 H25B . . 109.2 no
    C15 C25 C26 . . 112.0(3) yes
    H25A C25 H25B . . 107.9 no
    C26 C25 H25A . . 109.2 no
    C26 C25 H25B . . 109.2 no
    C25 C26 H26A . . 109.5 no
    C25 C26 H26B . . 109.5 no
    C25 C26 H26C . . 109.5 no
    H26A C26 H26B . . 109.5 no
    H26A C26 H26C . . 109.5 no
    H26B C26 H26C . . 109.5 no
    C16 C27 H27A . . 109.2 no
    C16 C27 H27B . . 109.2 no
    H27A C27 H27B . . 107.9 no
    C28 C27 C16 . . 111.8(7) yes
    C28 C27 H27A . . 109.2 no
    C28 C27 H27B . . 109.2 no
    C27 C28 H28A . . 109.5 no
    C27 C28 H28B . . 109.5 no
    C27 C28 H28C . . 109.5 no
    H28A C28 H28B . . 109.5 no
    H28A C28 H28C . . 109.5 no
    H28B C28 H28C . . 109.5 no
    C16 C27B H27C . . 111.3 no
    C16 C27B H27D . . 111.3 no
    H27C C27B H27D . . 109.2 no
    C28B C27B C16 . . 102.2(10) yes
    C28B C27B H27C . . 111.3 no
    C28B C27B H27D . . 111.3 no
    C27B C28B H28D . . 109.5 no
    C27B C28B H28E . . 109.5 no
    C27B C28B H28F . . 109.5 no
    H28D C28B H28E . . 109.5 no
    H28D C28B H28F . . 109.5 no
    H28E C28B H28F . . 109.5 no
loop_
    _geom_torsion_atom_site_label_1
    _geom_torsion_atom_site_label_2
    _geom_torsion_atom_site_label_3
    _geom_torsion_atom_site_label_4
    _geom_torsion_site_symmetry_1
    _geom_torsion_site_symmetry_2
    _geom_torsion_site_symmetry_3
    _geom_torsion_site_symmetry_4
    _geom_torsion
    _geom_torsion_publ_flag
    Ag1 O1 N5 O2 . . . . 2.3(3) no
    Ag1 O1 N5 O3 . . . . -177.4(3) no
    Ag1 O2 N5 O1 . . . . -2.2(3) no
    Ag1 O2 N5 O3 . . . . 177.4(3) no
    Ag1 O4 N6 O5 1_655 . . . 5.1(3) no
    Ag1 O4 N6 O6 1_655 . . . -178.1(2) no
    Ag1 N1 C1 C2 . . . . -179.96(15) no
    Ag1 N1 C1 C11 . . . . -2.1(3) no
    Ag1 N1 C8 C3 . . . . -179.52(14) no
    Ag1 N1 C8 C7 . . . . -0.4(3) no
    Ag2 O4 N6 O5 . . . . 174.1(2) no
    Ag2 O4 N6 O6 . . . . -9.1(3) no
    Ag2 N2 C2 C1 . . . . -169.46(15) no
    Ag2 N2 C2 C13 . . . . 9.8(3) no
    Ag2 N2 C3 C4 . . . . -10.8(3) no
    Ag2 N2 C3 C8 . . . . 170.33(14) no
    Ag2 N3 C15 C16 . . . . -173.9(2) no
    Ag2 N3 C15 C25 . . . . 4.2(3) no
    Ag2 N3 C22 C17 . . . . 172.84(16) no
    Ag2 N3 C22 C21 . . . . -8.8(3) no
    N1 C1 C2 N2 . . . . -1.5(3) no
    N1 C1 C2 C13 . . . . 179.2(2) no
    N1 C1 C11 C12 . . . . -88.0(3) no
    N2 C2 C13 C14 . . . . -92.9(3) no
    N2 C3 C4 C5 . . . . 179.20(19) no
    N2 C3 C8 N1 . . . . 0.4(3) no
    N2 C3 C8 C7 . . . . -178.69(19) no
    N3 C15 C16 N4 . . . . 1.3(4) no
    N3 C15 C16 C27 . . . . -169.3(5) no
    N3 C15 C16 C27B . . . . 168.4(6) no
    N3 C15 C25 C26 . . . . -94.9(3) no
    N4 C16 C27 C28 . . . . -4.8(10) no
    N4 C16 C27B C28B . . . . -94.4(11) no
    N4 C17 C18 C19 . . . . 175.7(2) no
    N4 C17 C22 N3 . . . . 1.1(3) no
    N4 C17 C22 C21 . . . . -177.3(2) no
    C1 N1 C8 C3 . . . . 0.3(3) no
    C1 N1 C8 C7 . . . . 179.36(19) no
    C1 C2 C13 C14 . . . . 86.4(3) no
    C2 N2 C3 C4 . . . . 177.23(19) no
    C2 N2 C3 C8 . . . . -1.6(3) no
    C2 C1 C11 C12 . . . . 89.8(3) no
    C3 N2 C2 C1 . . . . 2.2(3) no
    C3 N2 C2 C13 . . . . -178.54(19) no
    C3 C4 C5 C6 . . . . -1.1(3) no
    C3 C4 C5 C9 . . . . 178.3(2) no
    C4 C3 C8 N1 . . . . -178.48(18) no
    C4 C3 C8 C7 . . . . 2.4(3) no
    C4 C5 C6 C7 . . . . 3.6(3) no
    C4 C5 C6 C10 . . . . -174.5(2) no
    C5 C6 C7 C8 . . . . -3.1(3) no
    C6 C7 C8 N1 . . . . -179.0(2) no
    C6 C7 C8 C3 . . . . 0.1(3) no
    C8 N1 C1 C2 . . . . 0.2(3) no
    C8 N1 C1 C11 . . . . 178.1(2) no
    C8 C3 C4 C5 . . . . -1.9(3) no
    C9 C5 C6 C7 . . . . -175.8(2) no
    C9 C5 C6 C10 . . . . 6.1(3) no
    C10 C6 C7 C8 . . . . 175.0(2) no
    C11 C1 C2 N2 . . . . -179.3(2) no
    C11 C1 C2 C13 . . . . 1.4(3) no
    C15 N3 C22 C17 . . . . -1.4(3) no
    C15 N3 C22 C21 . . . . 176.9(2) no
    C15 C16 C27 C28 . . . . 166.0(6) no
    C15 C16 C27B C28B . . . . 97.3(11) no
    C16 N4 C17 C18 . . . . -176.9(2) no
    C16 N4 C17 C22 . . . . 0.5(4) no
    C16 C15 C25 C26 . . . . 83.2(3) no
    C17 N4 C16 C15 . . . . -1.7(4) no
    C17 N4 C16 C27 . . . . 168.7(5) no
    C17 N4 C16 C27B . . . . -170.5(6) no
    C17 C18 C19 C20 . . . . 1.7(3) no
    C17 C18 C19 C23 . . . . -176.2(2) no
    C18 C17 C22 N3 . . . . 178.5(2) no
    C18 C17 C22 C21 . . . . 0.1(3) no
    C18 C19 C20 C21 . . . . 0.1(3) no
    C18 C19 C20 C24 . . . . -178.6(2) no
    C19 C20 C21 C22 . . . . -1.7(3) no
    C20 C21 C22 N3 . . . . -176.8(2) no
    C20 C21 C22 C17 . . . . 1.6(3) no
    C22 N3 C15 C16 . . . . 0.3(4) no
    C22 N3 C15 C25 . . . . 178.4(2) no
    C22 C17 C18 C19 . . . . -1.8(3) no
    C23 C19 C20 C21 . . . . 177.9(2) no
    C23 C19 C20 C24 . . . . -0.7(3) no
    C24 C20 C21 C22 . . . . 177.0(2) no
    C25 C15 C16 N4 . . . . -176.7(3) no
    C25 C15 C16 C27 . . . . 12.7(6) no
    C25 C15 C16 C27B . . . . -9.7(7) no
_shelx_space_group_comment
;
The symmetry employed for this shelxl refinement is uniquely defined
by the following loop, which should always be used as a source of
symmetry information in preference to the above space-group names.
They are only intended as comments.
;
_shelx_estimated_absorpt_T_min     ?
_shelx_estimated_absorpt_T_max     ?
_shelx_hkl_file
;
   0   0   2 7416.70 159.522   7
   0   0  -2 7175.53 156.327   7
   0   0  -2 6996.22 112.002   1
   0   0   2 7243.39 114.878   1
   0   0   3 7.51838 19.0153   1
   0   0  -3 55.2514 23.7751   1
   0   0  -3 9.27781 29.1422   7
   0   0  -4 1670.43 113.993   7
   0   0  -4 1751.25 79.4836   1
   0   0  -5 6.37493 38.4948   7
   0   0  -5 17.0985 22.8266   1
   0   0  -6 3182.22 187.693   7
   0   0  -6 3293.41 136.033   1
   0   0  -7-17.3457 55.7375   7
   0   0  -8 156.984 70.2167   7
   0   0  -9-7.98984 73.9881   7
   0   0 -10 9332.09 432.736   7
   0   0 -11 21.9317 71.0837   7
   0   0 -12 8537.73 470.084   7
   0   0 -13-29.2449 85.4973   7
   0   0 -14 1564.10 192.800   6
   0   0 -14 1520.49 227.485   7
   0   0 -15 10.7646 59.4521   6
   0   0 -15 16.8451 88.8185   7
   0   0 -16 55.6953 103.982   7
   0   0 -17-87.8844 116.797   7
   0   0 -18 233.823 133.240   7
   0   0 -19-140.658 127.547   7
   0  -1  -2 62878.7 491.160   7
   0   1  -2 63224.6 438.764   7
   0  -1   2 67054.6 448.050   7
   0   1   2 65549.8 382.714   1
   0  -1   2 67399.5 355.494   1
   0   1  -2 64354.3 343.974   1
   0   1  -3 32080.4 398.155   7
   0  -1  -3 32961.7 428.773   7
   0   1   3 34222.0 321.417   1
   0  -1   3 34268.8 302.834   1
   0   1  -3 32833.6 293.051   1
   0   1  -4 55578.3 606.324   7
   0  -1  -4 56060.4 642.760   7
   0   1  -4 54680.5 435.852   1
   0   1  -5 8304.88 192.918   1
   0  -1  -5 8469.31 284.775   7
   0   1  -5 8336.89 272.038   7
   0   1  -6 35235.9 433.789   1
   0   1  -6 36289.7 619.615   7
   0  -1  -6 36590.9 644.060   7
   0   1  -7 12443.1 281.765   1
   0   1  -7 13009.5 403.881   7
   0  -1  -7 13626.0 429.418   7
   0   1  -8 50.1598 34.5802   1
   0  -1  -8 181.223 68.8772   7
   0   1  -8 45.2378 53.9283   7
   0  -1  -9 3531.01 254.985   7
   0   1  -9 3558.24 250.732   7
   0   1 -10 6807.61 372.130   7
   0  -1 -10 7239.41 383.623   7
   0  -1 -11 73.0049 76.0768   7
   0   1 -11 129.904 98.3370   7
   0   1 -12 319.560 95.2494   7
   0  -1 -12 163.024 93.0645   7
   0   1 -13 272.020 121.491   7
   0  -1 -13 249.880 140.318   7
   0   1 -13 52.3948 62.5913   6
   0   1 -14 41.8737 103.139   7
   0  -1 -14 68.4056 89.0851   7
   0   1 -14-62.9184 77.8405   6
   0  -1 -15 183.212 127.212   7
   0   1 -15 209.016 116.643   7
   0  -1 -15 129.161 89.9016   6
   0   1 -16 74.2393 100.581   7
   0  -1 -16 216.983 128.188   7
   0  -1 -17-69.8908 90.5983   7
   0   1 -17-52.5703 89.3112   7
   0  -1 -18-29.5766 103.671   7
   0   1 -18-191.534 147.639   7
   0   1 -19-184.636 149.432   7
   0  -1 -19 31.3113 105.396   7
   0  -2   2 115700. 556.828   7
   0   2  -2 109186. 550.918   7
   0  -2   2 111592. 463.024   3
   0  -2   2 116641. 513.150   1
   0   2  -2 109971. 494.865   1
   0  -2  -2 108226. 686.118   7
   0   2  -2 111373. 470.351   6
   0   2  -3 33635.9 391.392   7
   0  -2  -3 33263.3 453.886   7
   0   2  -3 34487.1 316.642   1
   0  -2   3 36245.1 322.622   1
   0   2  -4 2133.43 89.2412   1
   0  -2  -4 2192.17 134.698   7
   0   2  -4 2161.50 121.051   7
   0   2  -5 8530.12 195.338   1
   0  -2  -5 8466.21 293.104   7
   0   2  -5 8471.06 266.143   7
   0   2  -6 5420.56 171.302   1
   0   2  -6 5655.49 241.674   7
   0  -2  -6 5740.32 265.204   7
   0   2  -7 6942.96 211.242   1
   0  -2  -7 7580.51 324.789   7
   0   2  -7 7316.48 300.673   7
   0   2  -8 2800.27 143.172   1
   0  -2  -8 2851.51 219.049   7
   0   2  -8 2935.91 206.953   7
   0   2  -9 4632.11 196.207   1
   0   2  -9 4686.11 284.647   7
   0  -2  -9 4630.82 299.776   7
   0  -2 -10 1260.09 173.221   7
   0   2 -10 1249.16 172.196   7
   0   2 -11 3845.94 247.268   6
   0  -2 -11 4176.46 314.442   7
   0   2 -11 4348.68 311.160   7
   0   2 -12 629.327 117.092   6
   0  -2 -12 796.712 166.246   7
   0   2 -12 709.845 154.058   7
   0   2 -13 3743.60 268.787   6
   0  -2 -13 3597.78 336.587   7
   0   2 -13 3283.09 295.574   7
   0   2 -14 213.061 95.7437   6
   0  -2 -14 407.180 156.985   7
   0   2 -14 255.591 112.842   7
   0   2 -15 488.982 162.192   7
   0  -2 -15 286.817 120.352   7
   0  -2 -16 28.9451 116.599   7
   0   2 -16 45.3079 116.683   7
   0   2 -17-28.9231 97.1593   7
   0  -2 -17 175.271 103.276   7
   0  -2 -18 55.8664 123.023   7
   0   2 -18 185.904 119.345   7
   0   2  18 361.495 159.922   4
   0  -2 -19 37.5256 122.598   7
   0  -3   1 123016. 560.839   9
   0  -3  -1 123599. 695.866   3
   0   3   1 129051. 647.557   7
   0  -3  -1 124712. 628.787   7
   0  -3   1 121793. 597.143   5
   0   3  -2 254.902 29.3737   7
   0  -3   2 251.131 23.7205   6
   0   3  -2 341.314 29.7682   9
   0   3   2 236.103 42.6786   4
   0  -3  -2 621.759 56.6500   7
   0   3  -2 246.260 31.1081   1
   0  -3   2 345.933 31.8375   3
   0   3  -2 307.802 30.0621   3
   0   3  -3 26970.9 284.762   6
   0  -3   3 27682.2 280.402   3
   0   3  -3 26428.8 302.235   1
   0  -3  -3 26981.9 419.591   7
   0   3  -3 28504.5 252.439   9
   0   3  -3 26797.1 340.361   7
   0   3  -4 53967.1 573.458   7
   0  -3  -4 54411.3 678.154   7
   0   3  -4 54934.9 470.365   1
   0  -3   4 55225.4 437.615   3
   0   3  -4 53259.2 474.370   6
   0   3  -5 98965.4 688.787   1
   0   3  -5 98129.8 730.014   6
   0  -3  -5 101177. 1013.91   7
   0   3  -5 99076.7 884.206   7
   0  -3  -6 739.673 104.954   7
   0   3  -6 800.981 70.5947   1
   0   3  -6 742.153 96.2497   7
   0  -3  -7 11979.4 416.351   7
   0   3  -7 12107.6 382.349   7
   0   3  -7 11518.4 273.941   1
   0   3  -8 18258.7 508.401   7
   0  -3  -8 17597.4 541.570   7
   0   3  -8 17374.9 357.494   1
   0   3  -9 6356.98 227.097   1
   0   3  -9 6657.79 333.011   7
   0  -3  -9 6905.17 362.548   7
   0   3  -9 6121.47 112.663   9
   0   3  -9 6441.11 270.411   6
   0   3 -10 87.6531 59.7601   6
   0   3 -10 173.748 48.5419   1
   0   3 -10 129.878 79.5480   7
   0  -3 -10 112.119 74.2034   7
   0   3 -11 91.6139 68.4266   7
   0  -3 -11 194.842 119.714   7
   0   3 -11 47.2784 53.4570   6
   0   3 -12 299.228 95.5818   7
   0  -3 -12 393.929 123.185   7
   0   3 -12 271.611 81.8334   6
   0   3 -13 144.310 90.0741   7
   0  -3 -13 356.412 149.310   7
   0   3 -13 205.228 71.1676   6
   0  -3 -14 623.584 161.135   7
   0   3 -14 667.818 170.143   7
   0  -3 -15 221.389 146.851   7
   0   3 -15 248.054 114.521   7
   0  -3 -16 73.6568 93.4323   7
   0   3 -16 89.5594 105.697   7
   0  -3 -16-57.7976 74.9301   6
   0   3 -17-13.8061 94.7744   7
   0  -3 -17 132.817 117.489   7
   0   3  17 214.852 124.090   4
   0  -3 -18 101.533 108.365   7
   0   3 -18 30.3063 106.011   7
   0   3  18-252.883 131.779   4
   0  -4   0 66518.2 551.837   3
   0   4   0 67481.2 512.451   5
   0   4   0 67592.4 429.989   2
   0  -4   0 72166.3 444.939   2
   0   4  -1 14147.4 233.665   5
   0   4   1 14595.2 249.175   4
   0  -4   1 15048.2 229.764   9
   0  -4  -1 14420.9 274.566   3
   0  -4   1 14616.0 238.695   3
   0  -4  -1 15022.9 237.955   7
   0   4   1 14139.1 232.124   2
   0   4   2 46514.0 499.283   4
   0  -4  -2 47634.8 522.905   3
   0   4  -2 50811.3 410.430   9
   0  -4   2 47558.5 389.080   9
   0  -4  -2 47223.7 499.658   7
   0   4  -2 51939.0 424.689   3
   0  -4   2 47526.6 399.662   3
   0  -4   3 33408.2 311.867   6
   0  -4   3 30038.1 326.268   3
   0   4  -3 30591.3 351.302   1
   0   4  -3 31584.3 316.784   9
   0   4  -3 30293.9 353.913   7
   0  -4  -3 30815.9 459.507   7
   0   4  -4 57.4862 25.6651   6
   0  -4  -4 56.0971 44.1828   7
   0   4  -4 59.9359 27.8988   1
   0   4  -4 104.407 21.9230   9
   0  -4   4 45.2177 21.7558   3
   0   4  -4 66.3215 33.3826   7
   0  -4   5 32744.6 376.729   3
   0  -4  -5 32119.1 583.146   7
   0   4  -5 32988.6 500.573   7
   0   4  -5 33699.8 316.461   9
   0   4  -5 32527.8 411.907   6
   0   4  -5 31431.0 411.829   1
   0  -4   6 15948.7 284.274   3
   0   4  -6 16239.2 394.606   7
   0  -4  -6 16340.3 451.107   7
   0   4  -6 16294.9 219.455   9
   0   4  -6 15870.3 322.292   6
   0   4  -6 16131.4 309.983   1
   0  -4   7 12733.8 270.733   3
   0  -4  -7 12263.1 425.346   7
   0   4  -7 13242.8 390.800   7
   0   4  -7 12375.5 190.030   9
   0   4  -7 12111.8 308.129   6
   0   4  -7 12444.1 287.099   1
   0  -4   8 10307.9 258.215   3
   0  -4  -8 10073.3 410.841   7
   0   4  -8 10869.5 388.673   7
   0   4  -8 9796.68 161.643   9
   0   4  -8 10513.1 312.874   6
   0   4  -8 9967.03 274.007   1
   0   4  -9 70.8468 42.5049   1
   0   4  -9 102.838 47.6609   6
   0  -4   9 115.780 37.6124   3
   0   4  -9 65.0546 63.4826   7
   0  -4  -9 90.4114 77.6943   7
   0   4 -10 4466.71 237.823   6
   0   4 -10 4443.89 292.890   7
   0  -4 -10 4268.91 319.017   7
   0   4 -10 4724.85 205.615   1
   0  -4  10 4386.11 184.188   3
   0   4 -11 713.126 104.824   6
   0   4 -11 1059.70 165.748   7
   0  -4 -11 819.505 167.607   7
   0   4 -11 939.943 100.450   1
   0   4 -12 2603.59 203.746   6
   0  -4 -12 2650.08 275.884   7
   0   4 -12 2449.15 245.083   7
   0   4 -13 171.321 70.1151   6
   0  -4 -13 172.897 117.098   7
   0   4 -13 300.037 125.200   7
   0  -4 -14 326.135 127.497   7
   0   4 -14 407.216 122.886   7
   0  -4 -15 48.5179 87.5548   7
   0   4 -15-71.6412 93.0914   7
   0   4 -16 7.29359 89.2227   7
   0  -4 -16 233.727 150.215   7
   0   4  17 13.0531 113.040   4
   0   4 -17 28.5385 107.797   7
   0  -4 -17 229.622 152.267   7
   0   4  18 239.515 144.013   4
   0  -4 -18-7.74427 112.042   7
   0   4  19 78.5314 142.246   4
   0   5   0-68.4621 36.2395   5
   0   5   0-10.5651 20.8881   2
   0  -5   0-7.25376 17.3239   2
   0  -5   0-18.5173 51.1659   3
   0   5  -1 2030.12 104.165   5
   0  -5   1 1798.92 93.8400   9
   0  -5  -1 1833.00 115.980   3
   0  -5   1 1782.18 101.150   3
   0  -5  -1 1884.31 93.1700   7
   0   5   1 2023.50 94.0613   2
   0   5   2 38922.1 491.836   4
   0  -5   2 39879.3 406.736   9
   0  -5  -2 40158.4 521.224   3
   0  -5  -2 40035.6 486.582   7
   0  -5   2 40012.2 423.568   3
   0  -5   3 36268.5 332.597   6
   0   5   3 34491.0 498.542   4
   0   5  -3 33391.6 366.425   7
   0  -5   3 33372.5 376.589   3
   0   5  -3 32637.1 399.544   1
   0  -5  -3 34094.4 502.847   7
   0   5   4 101525. 936.128   4
   0  -5   4 99995.6 671.201   3
   0   5  -4 99205.6 722.087   1
   0  -5  -4 100670. 962.465   7
   0   5  -4 100443. 754.410   7
   0  -5   5 19923.6 308.740   3
   0   5  -5 19903.4 339.193   1
   0   5  -5 20196.2 318.836   6
   0  -5  -5 20395.1 473.952   7
   0   5  -5 19868.0 383.349   7
   0  -5   6 23768.8 353.065   3
   0   5  -6 24051.8 473.037   7
   0  -5  -6 23655.7 553.295   7
   0   5  -6 23131.0 391.736   1
   0   5  -6 23330.9 383.011   6
   0   5  -7 10244.6 189.343   9
   0  -5   7 10329.5 247.596   3
   0   5  -7 10574.9 346.343   7
   0  -5  -7 10491.7 395.692   7
   0   5  -7 10371.4 273.360   1
   0   5  -7 10667.2 282.595   6
   0   5  -8 12357.0 196.663   9
   0   5  -8 12607.3 414.603   7
   0  -5  -8 12792.5 471.266   7
   0   5  -8 12926.9 318.200   1
   0   5  -8 12518.8 334.458   6
   0  -5   8 12719.5 286.282   3
   0  -5  -9-13.9253 76.0663   7
   0   5  -9 36.3867 57.7215   7
   0  -5   9 21.5959 29.4033   3
   0   5  -9 6.12396 38.9134   1
   0   5  -9 88.3018 56.4164   6
   0  -5 -10 264.390 113.501   7
   0   5 -10 368.738 102.803   7
   0  -5  10 214.042 48.9003   3
   0   5 -10 361.466 66.8199   1
   0   5 -10 245.919 67.5725   6
   0   5 -11 384.099 84.4143   6
   0   5 -11 435.893 70.8395   1
   0   5 -11 440.771 105.255   7
   0  -5 -11 258.998 108.195   7
   0   5 -12 148.405 85.2137   7
   0  -5 -12 252.386 126.410   7
   0   5 -12 228.695 65.8616   6
   0  -5 -13 100.291 104.732   7
   0   5 -13-2.16194 69.4283   7
   0  -5 -14 883.213 191.163   7
   0   5 -14 720.534 149.438   7
   0  -5 -15 163.048 113.226   7
   0   5 -15-2.96699 77.1810   7
   0   5  15-61.9952 111.223   4
   0  -5 -16 294.243 149.930   7
   0   5 -16 415.368 149.177   7
   0   5  16 266.411 133.036   4
   0   5 -17 129.322 110.101   7
   0  -5 -17-63.2497 102.062   7
   0   5  17 69.6056 109.982   4
   0  -5 -18 233.610 145.439   7
   0   5  18 17.8341 81.8640   4
   0  -6   0 89635.9 795.481   3
   0   6   0 90418.5 609.719   2
   0   6   0 89690.0 731.347   5
   0  -6   1 21255.4 344.291   9
   0  -6   1 21748.8 374.507   3
   0  -6  -1 20577.6 398.654   3
   0   6   1 21045.4 326.504   2
   0   6  -1 21148.0 348.770   5
   0   6   2 27726.3 437.668   4
   0  -6   2 28297.6 381.194   9
   0  -6  -2 27573.8 473.300   3
   0  -6   2 28138.1 396.981   3
   0   6   2 27805.4 422.086   2
   0  -6  -2 28176.5 424.708   7
   0  -6   3 63619.1 577.943   3
   0  -6  -3 65380.4 728.988   7
   0   6   3 63325.4 710.848   4
   0   6  -3 70452.4 534.916   7
   0   6   4 5001.99 219.615   4
   0  -6  -4 5148.98 228.647   7
   0  -6   4 5066.34 163.126   3
   0   6  -4 5436.64 179.368   1
   0   6  -4 5133.15 168.575   7
   0   6   5 1607.16 138.082   4
   0  -6   5 1451.24 91.1212   3
   0   6  -5 1486.33 101.363   1
   0   6  -5 1645.37 110.683   7
   0  -6  -5 1449.06 137.012   7
   0  -6  -6 190.244 70.2678   7
   0   6  -6 272.396 52.1707   1
   0   6  -6 317.708 58.5428   7
   0  -6   6 286.999 46.5319   3
   0   6  -6 265.300 45.7496   6
   0  -6  -7 566.678 117.467   7
   0   6  -7 754.659 100.706   7
   0  -6   7 675.224 70.0504   3
   0   6  -7 708.126 80.6314   1
   0   6  -7 721.946 76.9948   6
   0  -6   8 1479.55 102.866   3
   0   6  -8 1547.61 115.267   1
   0   6  -8 1461.40 118.251   6
   0   6  -8 1499.88 140.251   7
   0  -6  -8 1506.96 180.370   7
   0  -6   9 18638.5 366.146   3
   0   6  -9 19231.6 437.016   6
   0   6  -9 19208.2 418.337   1
   0   6  -9 19216.6 546.551   7
   0  -6  -9 19730.9 631.267   7
   0  -6 -10 710.796 155.027   7
   0   6 -10 580.176 120.288   7
   0   6 -10 518.567 86.5135   6
   0   6 -10 630.960 83.6436   1
   0  -6  10 528.048 66.9140   3
   0  -6 -11 253.809 68.8104   9
   0   6 -11 217.087 59.9887   1
   0   6 -11 176.292 55.9445   6
   0   6 -11 265.165 90.7826   7
   0  -6 -11 147.861 88.8989   7
   0   6 -12 1268.88 140.237   6
   0  -6 -12 1211.39 198.325   7
   0   6 -12 1353.57 190.522   7
   0  -6 -13 1920.07 262.666   7
   0   6 -13 2229.21 248.923   7
   0  -6 -14 148.575 111.099   7
   0   6 -14 286.507 108.309   7
   0   6  14 293.034 136.572   4
   0   6 -15-38.3814 81.1772   7
   0  -6 -15 137.427 112.601   7
   0   6  15 62.3544 96.5642   4
   0   6 -16 12.7000 106.535   7
   0  -6 -16-18.0020 104.004   7
   0   6  16-126.593 126.790   4
   0  -6 -17 96.2097 108.346   7
   0   6  17-118.512 130.946   4
   0  -6 -18 94.5293 108.665   7
   0   6  18 185.873 137.923   4
   0   7   0 46.7424 31.5457   2
   0  -7   0-136.510 86.7508   3
   0   7   0 106.155 50.1017   5
   0  -7   1 33163.8 468.301   9
   0  -7  -1 32857.8 533.658   3
   0  -7   1 31718.0 495.847   3
   0   7  -1 32910.0 465.900   5
   0   7   1 32437.2 430.768   2
   0   7   2 7760.07 249.328   4
   0  -7   2 8194.49 224.345   9
   0  -7   2 8209.00 238.474   3
   0  -7  -2 8014.32 273.310   3
   0  -7  -2 8009.15 237.262   7
   0   7   2 7395.51 232.108   2
   0  -7   3 170713. 998.832   9
   0  -7  -3 170749. 1212.43   7
   0   7   3 173294. 1232.16   4
   0  -7   3 169203. 1038.50   3
   0   7  -4 15040.1 325.211   1
   0  -7  -4 14858.0 389.039   7
   0   7   4 14900.3 388.847   4
   0   7  -4 14561.7 285.274   7
   0  -7   4 14768.7 300.968   3
   0   7  -5 6056.06 210.146   1
   0   7   5 6062.90 264.953   4
   0  -7  -5 6048.34 273.009   7
   0   7  -5 6191.18 208.905   7
   0  -7   5 6058.09 193.352   3
   0   7  -6 532.364 70.3869   1
   0   7  -6 575.767 78.1875   7
   0   7   6 736.170 109.323   4
   0  -7  -6 579.878 110.653   7
   0  -7   6 565.488 65.2879   3
   0   7  -7 39248.4 653.402   7
   0  -7  -7 39670.6 801.524   7
   0   7  -7 38741.4 569.167   1
   0  -7   7 38465.0 504.429   3
   0   7   7 38845.0 774.656   4
   0  -7  -8 2225.06 210.029   7
   0   7  -8 2453.98 183.990   7
   0   7  -8 2517.88 152.265   1
   0  -7   8 2452.46 136.381   3
   0   7   8 2250.67 204.973   4
   0   7  -9 1329.44 148.601   7
   0  -7  -9 1516.25 194.860   7
   0   7  -9 1437.64 120.606   1
   0   7  -9 1522.36 127.669   6
   0  -7   9 1438.72 106.397   3
   0   7 -10 1405.07 158.861   7
   0   7 -10 1215.88 120.445   6
   0  -7  10 1181.45 102.562   3
   0  -7 -10 1490.22 208.758   7
   0   7 -10 1407.73 123.057   1
   0   7  11 896.773 166.046   4
   0  -7 -11 885.101 112.336   9
   0   7 -11 948.797 117.554   6
   0  -7 -11 949.414 173.904   7
   0   7 -11 1091.39 165.824   7
   0   7  12-12.1413 86.7562   4
   0   7 -12 61.1664 77.9736   7
   0  -7 -12 59.9723 96.4916   7
   0   7  13-73.6273 104.268   4
   0   7 -13-37.1470 70.6151   7
   0  -7 -13-15.6267 107.554   7
   0   7  14 152.933 125.798   4
   0   7 -14 32.1642 75.6769   7
   0   7  15 129.417 100.875   4
   0  -7 -15 9.83714 108.880   7
   0   7 -15 254.995 126.145   7
   0   7  16 214.887 112.483   4
   0  -7 -16-90.7787 104.905   7
   0   7  17-1.97614 111.244   4
   0  -7 -17 323.676 173.513   7
   0   7  18 35.2258 90.6428   4
   0  -7 -18 3.69807 122.975   7
   0  -8   0 11208.8 327.200   3
   0  -8   0 10911.0 294.095   9
   0   8   0 10758.2 242.891   2
   0   8   0 10959.4 292.403   5
   0  -8  -1 38300.3 614.575   3
   0  -8   1 37451.9 576.733   3
   0  -8   1 38601.9 541.979   9
   0   8   1 37413.6 494.000   2
   0   8  -1 38058.1 540.356   5
   0  -8   2 118036. 923.704   9
   0  -8  -2 113250. 1092.18   3
   0  -8   2 119820. 987.649   3
   0   8   2 114023. 941.969   2
   0  -8  -2 120834. 964.441   7
   0   8   3 41915.9 639.860   4
   0  -8   3 42737.3 541.675   9
   0  -8  -3 43093.7 692.606   3
   0  -8   3 42290.1 566.064   3
   0  -8  -3 43030.4 628.085   7
   0   8   3 41608.8 619.028   2
   0   8  -4 2582.18 146.521   1
   0   8   4 2552.08 171.138   4
   0   8  -4 2391.64 119.071   7
   0  -8  -4 2544.14 170.982   7
   0  -8   4 2620.38 141.217   3
   0   8  -5 362.373 64.6475   1
   0   8   5 291.473 79.4363   4
   0   8  -5 314.113 51.9210   7
   0  -8  -5 341.546 79.4491   7
   0  -8   5 224.608 50.7351   3
   0   8  -6 1073.69 105.070   1
   0   8   6 1053.60 128.321   4
   0   8  -6 999.254 100.892   7
   0  -8  -6 1065.59 131.397   7
   0  -8   6 1150.04 92.9604   3
   0   8  -7 259.988 66.5104   1
   0  -8   7 326.063 61.1714   3
   0   8   7 233.206 82.4494   4
   0  -8  -7 198.544 100.021   7
   0   8  -7 263.821 64.1109   7
   0  -8   8 2541.83 142.248   3
   0   8  -8 2694.88 161.831   1
   0   8  -8 2469.51 180.785   7
   0  -8  -8 2377.76 220.087   7
   0   8   8 2396.62 218.799   4
   0  -8   9 9437.60 273.140   3
   0   8   9 10466.6 451.651   4
   0  -8  -9 9926.27 461.888   7
   0   8  -9 10012.8 388.551   7
   0   8  -9 10169.5 321.884   1
   0   8  10 3944.67 298.278   4
   0   8 -10 4178.13 213.788   1
   0   8 -10 3971.19 261.157   7
   0  -8 -10 4283.63 329.237   7
   0   8  11-128.615 108.057   4
   0  -8 -11 54.5567 44.4536   9
   0  -8 -11 49.9553 98.7006   7
   0   8 -11 112.197 70.4901   7
   0   8  12 269.972 108.293   4
   0  -8 -12 334.502 138.837   7
   0   8 -12 318.793 101.400   7
   0   8  13 2350.21 270.813   4
   0   8 -13 1881.45 220.043   7
   0  -8 -13 2169.65 278.198   7
   0   8 -14 156.343 88.9896   7
   0  -8 -14 128.626 92.9451   7
   0   8  14 183.202 130.607   4
   0   8 -15-38.3419 82.2649   7
   0   8  15 13.5631 106.655   4
   0  -8 -16 62.3102 127.206   7
   0   8  16 275.277 136.445   4
   0  -8 -17 197.220 159.723   7
   0   8  17 274.175 147.540   4
   0  -8 -18-25.5789 122.094   7
   0   8  18-221.503 148.677   4
   0  -9   0 0.02383 66.8501   3
   0  -9   0 27.6729 44.2918   9
   0   9   0 56.7399 39.8888   2
   0   9   0 0.89146 44.5496   5
   0  -9   1 35823.5 560.738   9
   0  -9   1 35617.1 595.540   3
   0  -9  -1 35823.1 635.943   3
   0   9  -1 34730.6 553.555   5
   0   9   1 34693.4 500.753   2
   0  -9   2 5832.62 224.867   9
   0  -9  -2 5608.37 265.854   3
   0  -9   2 5661.55 232.374   3
   0   9  -2 5400.87 216.645   5
   0   9   2 5306.34 214.683   2
   0   9   3 27620.7 537.608   4
   0  -9   3 28607.7 469.346   9
   0  -9   3 28099.6 495.261   3
   0  -9  -3 27525.0 586.162   3
   0   9   3 27019.3 514.105   2
   0  -9  -3 27260.9 522.131   7
   0  -9  -4 67183.4 876.019   7
   0   9  -4 62970.6 607.884   7
   0   9   4 64797.1 879.807   4
   0  -9   4 67236.4 748.370   3
   0   9   5 5861.33 281.511   4
   0   9  -5 5902.84 204.180   7
   0  -9  -5 6061.13 284.931   7
   0   9  -5 6129.68 234.499   1
   0  -9   5 6042.44 224.135   3
   0   9   6 6852.19 321.680   4
   0   9  -6 7067.71 247.194   7
   0  -9  -6 6787.80 323.178   7
   0  -9   6 7120.50 239.469   3
   0   9  -6 6899.33 256.388   1
   0   9  -7 8586.78 300.416   7
   0  -9  -7 8612.76 398.443   7
   0   9  -7 8730.28 296.308   1
   0  -9   7 8624.14 263.548   3
   0   9   7 8378.10 374.926   4
   0   9  -8 23564.9 544.601   7
   0  -9  -8 22382.9 673.474   7
   0   9  -8 23493.4 493.370   1
   0  -9   8 22332.2 429.181   3
   0   9   8 22852.3 647.669   4
   0  -9  -9 193.345 101.336   7
   0   9   9-11.2726 87.2431   4
   0  -9   9 94.8093 47.5499   3
   0   9  -9 75.4642 62.5307   7
   0   9  -9 193.261 67.1656   1
   0   9 -10 182.968 75.8333   7
   0   9  10 150.313 86.2484   4
   0   9 -10 103.826 40.7488   1
   0  -9 -10 194.407 103.924   7
   0  -9 -11 190.777 101.469   7
   0   9 -11 397.173 111.570   7
   0  -9 -11 383.995 90.3403   9
   0   9  11 408.310 134.211   4
   0   9  12 1691.50 224.507   4
   0  -9 -12 1958.86 259.546   7
   0   9 -12 1584.25 194.349   7
   0   9  13 315.299 127.980   4
   0   9 -13 388.254 109.539   7
   0  -9 -13 296.890 133.476   7
   0   9  14 84.8406 103.658   4
   0  -9 -14 189.201 118.199   7
   0   9 -14 275.278 117.781   7
   0   9  15 65.7456 131.715   4
   0  -9 -15 190.633 152.006   7
   0   9  16 355.299 155.134   4
   0  -9 -16 194.843 131.781   7
   0   9  17-87.3821 103.251   2
   0   9  17-141.679 124.138   4
   0  -9 -17-30.3589 111.224   7
   0   9  18 76.0130 104.638   4
   0 -10   0 173.497 75.6252   3
   0 -10   0 305.191 72.4442   9
   0  10   0 201.913 50.0926   2
   0  10   0 148.722 61.0588   5
   0 -10   1 48899.9 685.921   9
   0 -10  -1 47095.4 767.024   3
   0 -10   1 47077.8 726.487   3
   0  10   1 46731.4 606.833   2
   0  10  -1 46236.9 668.888   5
   0 -10   2 201365. 1363.83   9
   0 -10  -2 201807. 1603.44   3
   0 -10   2 204530. 1468.52   3
   0  10   2 195157. 1332.06   2
   0  10  -2 202654. 1411.31   5
   0  10   3 20603.1 488.032   4
   0 -10   3 20771.7 429.953   9
   0 -10   3 20319.0 457.693   3
   0 -10  -3 21620.5 540.099   3
   0 -10  -3 21637.4 476.014   7
   0  10   3 20408.4 465.148   2
   0  10   4 19057.0 494.688   4
   0 -10   4 19484.4 406.723   9
   0 -10   4 19823.7 436.276   3
   0 -10  -4 18806.9 482.577   7
   0  10   4 19799.2 488.466   2
   0  10   5 4677.31 264.571   4
   0 -10  -5 4862.43 260.664   7
   0  10  -5 4993.50 186.586   7
   0 -10   5 5090.00 219.203   3
   0  10  -5 5085.88 221.604   1
   0  10  -6 1180.97 115.333   1
   0 -10  -6 1317.47 149.168   7
   0 -10   6 1177.24 105.976   3
   0  10  -6 1098.30 102.421   7
   0  10   6 1140.95 146.750   4
   0  10  -7 65.5224 54.2068   1
   0  10   7 154.834 91.7977   4
   0  10  -7 101.122 55.6425   7
   0 -10   7 100.107 59.7072   3
   0 -10  -7 94.4378 84.2076   7
   0 -10   8 5415.87 223.953   3
   0  10  -8 5389.29 245.168   1
   0  10   8 5554.35 330.269   4
   0 -10  -8 5506.02 340.058   7
   0  10  -8 5273.49 254.699   7
   0 -10   9 1459.01 123.269   3
   0  10  -9 1439.07 133.388   1
   0  10   9 1441.24 198.421   4
   0  10  -9 1421.72 152.417   7
   0 -10  -9 1751.36 218.876   7
   0  10 -10 740.264 113.764   7
   0 -10 -10 697.483 109.240   9
   0  10  10 756.474 160.099   4
   0  10 -10 935.458 117.048   1
   0 -10 -10 819.901 162.594   7
   0  10  11 3754.88 326.542   4
   0  10 -11 3626.52 270.210   7
   0 -10 -11 3798.92 327.849   7
   0 -10 -11 3391.68 243.763   9
   0  10  12 1346.09 221.543   4
   0 -10 -12 1389.79 216.706   7
   0  10 -12 1200.32 169.142   7
   0  10  13 66.9290 100.076   4
   0  10 -13 8.98398 67.3523   7
   0 -10 -13-11.4045 124.848   7
   0  10  14 240.507 114.066   4
   0 -10 -14 293.544 125.336   7
   0  10  15 114.452 110.543   4
   0 -10 -15 169.149 111.400   7
   0  10  16 230.578 149.949   4
   0 -10 -16-209.384 168.685   7
   0  10  17 172.112 119.244   2
   0 -10 -17 345.127 139.154   7
   0  10  17 12.5539 102.337   4
   0  10  18 120.038 118.568   4
   0 -11   0-38.4736 75.7001   3
   0  11   0 14.5848 57.2674   5
   0 -11   0 50.8627 63.8112   9
   0  11   1 12740.9 335.193   2
   0  11  -1 13232.2 381.866   5
   0 -11  -1 13491.2 392.113   9
   0 -11   1 13267.9 382.392   9
   0 -11   1 13676.7 416.284   3
   0 -11  -1 12951.5 426.750   3
   0  11   2 2275.75 154.300   2
   0 -11  -2 2425.71 211.544   3
   0 -11   2 2448.06 184.298   3
   0  11  -2 2453.99 166.524   5
   0 -11   2 2890.48 184.995   9
   0 -11  -3 1137.77 118.819   7
   0  11   3 934.251 105.902   2
   0 -11  -3 1080.34 142.968   3
   0 -11   3 1113.95 114.533   9
   0 -11   3 1271.48 138.586   3
   0  11   4 29608.1 636.155   4
   0 -11   4 30261.6 536.595   9
   0 -11   4 29298.5 570.964   3
   0 -11  -4 30063.6 620.487   7
   0  11   4 29074.2 612.215   2
   0  11  -5 10968.3 274.817   7
   0  11   5 10581.1 393.333   2
   0  11   5 10479.5 400.755   4
   0 -11  -5 10477.3 392.148   7
   0  11  -5 10542.2 340.534   1
   0 -11   5 10261.1 330.741   3
   0  11  -6 100.695 51.3614   1
   0  11   6 97.6604 88.0825   4
   0 -11  -6 62.2335 70.6235   7
   0 -11   6 77.2735 16.9378   8
   0 -11   6 151.391 64.1619   3
   0  11  -6 103.312 45.9671   7
   0  11  -7 7354.31 293.581   1
   0  11   7 6862.77 354.861   4
   0  11  -7 7451.91 276.267   7
   0 -11  -7 7051.05 369.074   7
   0 -11   7 7120.16 273.063   3
   0  11   8 6265.63 363.434   4
   0 -11   8 6225.39 255.296   3
   0  11  -8 6194.47 275.034   7
   0 -11  -8 5558.88 343.296   7
   0  11  -8 6228.56 277.669   1
   0  11   9 11197.2 507.007   4
   0 -11  -9 11538.8 527.551   7
   0  11  -9 11714.9 403.195   7
   0 -11   9 11397.8 341.695   3
   0  11  -9 11636.8 384.059   1
   0  11 -10 37.9746 53.5843   1
   0  11 -10 53.8494 59.3200   7
   0 -11 -10-6.89230 79.4214   9
   0  11  10-39.1031 106.372   4
   0  11 -11 738.069 126.924   7
   0  11  11 504.556 134.456   4
   0 -11 -11 605.047 120.825   9
   0 -11 -11 468.407 144.962   7
   0  11  12 1191.80 203.985   4
   0 -11 -12 1168.99 204.633   7
   0  11 -12 1198.38 162.953   7
   0  11  13 298.705 134.595   4
   0 -11 -13 449.991 156.646   7
   0  11  14-53.2413 97.3779   4
   0 -11 -14-42.0170 112.923   7
   0  11  15 214.381 132.353   4
   0 -11 -15 26.2488 98.2039   7
   0  11  16 3.48173 119.751   4
   0  11  16-249.491 154.917   2
   0 -11 -16 230.689 142.612   7
   0  11  17-40.0431 111.212   4
   0 -11 -17 149.158 148.167   7
   0  11  17 190.305 140.100   2
   0 -12   0 164026. 1420.51   9
   0 -12   0 169942. 1555.48   3
   0  12   0 165066. 1427.87   5
   0  12  -1 102495. 1102.92   5
   0  12   1 99121.2 968.615   2
   0 -12  -1 102071. 1127.06   9
   0 -12   1 100723. 1096.77   9
   0 -12  -1 100313. 1230.04   3
   0 -12   1 102936. 1183.62   3
   0  12  -2 10422.7 356.691   5
   0 -12  -2 11304.1 416.064   3
   0 -12   2 10404.0 376.812   3
   0  12   2 10583.3 336.051   2
   0 -12   2 10580.7 350.783   9
   0 -12   3 4113.97 236.854   3
   0 -12  -3 3573.50 246.466   3
   0 -12   3 3841.94 208.402   9
   0  12   3 3747.92 211.860   2
   0  12   4 31951.0 654.543   2
   0  12   4 31776.8 677.880   4
   0 -12   4 31814.1 627.898   3
   0 -12  -4 32698.6 660.922   7
   0 -12   4 32357.9 584.250   9
   0  12  -5 589.867 92.1600   1
   0  12   5 707.343 115.924   4
   0  12  -5 701.413 76.8233   7
   0 -12   5 680.180 108.618   3
   0 -12  -5 563.388 102.130   7
   0  12   5 796.671 124.481   2
   0  12  -6 962.910 114.440   1
   0  12   6 1194.05 160.006   4
   0  12  -6 970.188 95.3529   7
   0 -12   6 932.043 123.069   3
   0 -12  -6 820.889 137.497   7
   0  12   6 969.049 138.969   2
   0 -12  -7 1148.26 163.845   7
   0  12  -7 1297.37 136.597   1
   0  12   7 1192.26 163.305   4
   0  12  -7 1171.08 117.306   7
   0 -12   7 980.823 56.3679   8
   0 -12   7 1142.16 120.868   3
   0  12   7 1153.62 165.994   2
   0  12   8 653.264 138.845   4
   0 -12  -8 775.545 147.541   7
   0  12  -8 777.958 118.191   1
   0  12  -8 564.600 87.2906   7
   0 -12   8 576.370 89.1758   3
   0  12   9 1848.12 216.968   4
   0 -12   9 1879.54 155.081   3
   0  12  -9 1879.04 162.578   1
   0  12  -9 2025.25 167.939   7
   0 -12  -9 2012.91 218.200   7
   0 -12 -10 3885.84 269.526   9
   0  12 -10 4347.76 246.849   1
   0  12  10 4514.14 344.246   4
   0 -12 -10 4344.07 349.840   7
   0  12 -10 4236.08 257.118   7
   0  12  11 5685.69 401.861   4
   0 -12 -11 5409.70 400.694   7
   0  12 -11 5160.32 303.319   7
   0 -12 -11 5268.13 323.664   9
   0 -12 -12 48.8346 101.250   7
   0 -12 -12-20.7747 56.0166   9
   0  12  12 134.714 133.133   4
   0 -12 -13 86.8701 84.9236   7
   0  12  13 37.5700 111.347   4
   0 -12 -14-26.0672 92.6624   7
   0  12  14 139.636 109.354   4
   0  12  14 97.7562 104.024   2
   0 -12 -15-3.28264 102.746   7
   0  12  15 183.479 153.663   4
   0  12  15-48.8776 118.404   2
   0 -12 -16-53.6338 129.819   7
   0  12  16 92.1699 122.457   4
   0  12  16 94.8375 126.389   2
   0  12  17-207.427 158.691   4
   0  12  17-4.42621 140.868   2
   0 -13   0 588.295 155.534   3
   0  13   0 710.126 136.042   5
   0 -13   0 554.930 127.753   9
   0  13   1 1389.10 146.220   5
   0  13  -1 1845.04 172.965   5
   0  13   1 1429.78 131.327   2
   0 -13  -1 1606.42 172.731   9
   0 -13   1 1926.82 174.292   9
   0 -13   1 1695.30 186.769   3
   0 -13  -1 1945.00 206.845   3
   0  13  -2 5301.17 265.690   5
   0 -13  -2 5362.58 306.507   3
   0 -13   2 5182.17 281.226   3
   0 -13  -2 5150.72 275.072   9
   0 -13   2 4878.24 257.083   9
   0  13   2 5163.40 242.717   2
   0 -13   3 4091.57 247.215   3
   0 -13  -3 4320.82 281.984   3
   0 -13   3 4426.96 232.670   9
   0  13   3 4318.88 235.780   2
   0 -13   4 2689.24 200.829   3
   0 -13   4 2636.65 179.996   9
   0  13   4 2663.27 200.034   2
   0 -13   5 256.341 94.2693   3
   0  13   5 286.542 102.957   4
   0 -13  -5 224.935 80.2010   7
   0  13   5 254.000 87.5016   2
   0  13  -5 197.696 47.1038   7
   0  13  -6 28464.4 494.098   7
   0  13   6 28829.5 732.911   4
   0  13   6 29451.2 731.023   2
   0 -13  -6 28711.1 719.663   7
   0 -13   6 29503.9 619.632   3
   0  13  -6 29046.7 624.126   1
   0  13  -7 4798.06 217.205   7
   0  13   7 5240.28 326.441   2
   0  13   7 4675.98 316.126   4
   0 -13   7 4893.44 252.727   3
   0 -13  -7 4696.41 316.144   7
   0  13  -7 4970.35 261.598   1
   0  13  -8 857.806 104.039   7
   0  13  -8 891.759 113.418   1
   0  13   8 988.983 165.597   4
   0 -13   8 869.430 122.752   3
   0 -13  -8 1127.60 175.489   7
   0  13   8 786.545 142.573   2
   0  13  -9 468.089 86.8297   7
   0  13  -9 396.015 81.9044   1
   0  13   9 351.606 113.008   4
   0 -13   9 493.424 91.5390   3
   0  13   9 691.666 154.278   2
   0 -13  -9 524.874 118.394   9
   0 -13  -9 629.772 157.832   7
   0  13  10 2556.86 274.958   2
   0  13 -10 2343.60 189.825   7
   0 -13 -10 2540.92 269.490   7
   0  13  10 2131.53 238.736   4
   0  13 -10 2382.64 187.972   1
   0 -13 -10 2585.48 232.000   9
   0  13  11 569.616 163.302   2
   0 -13 -11 443.257 146.687   7
   0 -13 -11 503.905 115.153   9
   0  13  11 458.192 141.923   4
   0  13  12 434.883 159.997   2
   0 -13 -12 351.023 152.401   7
   0 -13 -12 235.534 96.8558   9
   0  13  12 268.589 120.943   4
   0 -13 -13-46.5946 85.3333   7
   0  13  13 119.259 116.564   4
   0  13  13 109.445 115.995   2
   0  13  14-101.701 130.055   2
   0 -13 -14-70.1546 86.2276   7
   0  13  15 206.060 132.378   4
   0  13  15 198.416 164.519   2
   0 -13 -15-37.6577 98.6485   7
   0  13  16 87.2692 101.208   4
   0  13  16 247.273 154.965   2
   0 -13 -16 129.515 121.832   7
   0  13  17 137.569 111.740   4
   0 -14   0 123550. 1351.77   9
   0 -14   0 126763. 1451.50   3
   0  14   0 127498. 1362.64   5
   0  14   1 1738.50 172.208   5
   0  14  -1 1592.66 161.283   5
   0 -14   1 1605.21 187.247   3
   0 -14  -1 1670.73 196.117   3
   0 -14  -1 1578.08 160.877   9
   0 -14   1 1853.76 169.034   9
   0  14   1 1554.62 134.632   2
   0 -14  -2 32.9508 97.0592   3
   0 -14   2 91.2728 94.0782   3
   0  14   2 39.9363 54.0803   2
   0  14  -2 55.4760 58.0823   5
   0 -14  -2 42.5636 68.8431   9
   0 -14   2 91.4100 66.9263   9
   0 -14  -3 128.917 106.222   3
   0 -14  -3-33.2703 76.8605   9
   0 -14   3-26.5685 56.3464   9
   0 -14   3-110.122 97.7695   3
   0  14   3-13.5301 52.1503   2
   0 -14   4 15534.9 481.454   3
   0 -14   4 15825.2 448.955   9
   0  14   4 15719.9 481.998   2
   0 -14   5 235.998 105.011   3
   0  14  -5 133.448 42.8551   7
   0  14   5 250.137 89.9126   2
   0  14  -6 4503.28 194.346   7
   0  14   6 4630.80 300.204   2
   0  14   6 4176.38 295.796   4
   0 -14   6 4521.77 263.206   3
   0 -14  -6 4598.69 297.943   7
   0  14  -6 4814.13 268.068   1
   0  14  -7 9.24456 43.3112   7
   0  14  -7 150.780 78.4638   1
   0  14   7-93.1372 105.794   4
   0 -14   7-30.8630 81.9382   3
   0 -14  -7 19.7962 100.339   7
   0  14   7 107.011 94.1169   2
   0  14  -8-32.8533 55.6663   7
   0  14  -8 19.1049 59.9655   1
   0  14   8-42.4140 99.5589   4
   0 -14   8 39.7133 74.6980   3
   0  14   8 86.4676 105.220   2
   0 -14  -8 125.824 91.2608   7
   0 -14  -8-28.1656 70.4579   9
   0  14  -9 234.398 62.1180   7
   0  14  -9 221.664 70.3943   1
   0  14   9 165.693 109.487   4
   0 -14   9 280.707 79.5024   3
   0  14   9 252.455 102.344   2
   0 -14  -9 173.361 70.9281   9
   0 -14  -9 306.862 133.123   7
   0  14  10 4207.56 357.614   2
   0 -14 -10 3996.03 295.628   9
   0  14  10 4140.44 346.487   4
   0  14 -10 4624.97 272.225   1
   0 -14 -10 3641.32 313.714   7
   0  14  11 8.56138 111.526   4
   0 -14 -11 54.8933 98.6467   7
   0 -14 -11 87.9075 74.9502   9
   0  14  11 192.621 127.794   2
   0  14  12 772.757 159.846   4
   0 -14 -12 611.129 165.384   7
   0 -14 -12 802.936 142.805   9
   0  14  12 771.810 174.465   2
   0  14  13-11.1564 112.557   4
   0  14  13 29.8376 124.067   2
   0 -14 -13-153.900 146.257   7
   0  14  14 275.429 120.953   4
   0  14  14 131.457 137.091   2
   0 -14 -14 208.789 129.531   7
   0  14  15-46.7957 86.6600   4
   0  14  15-27.3351 117.381   2
   0 -14 -15 179.568 119.780   7
   0  14  16 34.9853 128.091   4
   0  14  16 196.944 146.775   2
   0  14  17-116.656 160.259   4
   0 -15   0 744.180 183.343   3
   0  15   0 843.801 152.862   5
   0 -15   0 912.653 170.645   9
   0  15   1 19096.0 474.354   2
   0  15   1 18668.4 548.443   5
   0  15  -1 18852.9 535.336   5
   0 -15   1 19162.6 539.412   9
   0 -15  -1 18694.5 549.982   9
   0 -15   1 19775.6 589.620   3
   0 -15  -1 18970.1 603.282   3
   0  15   2 2776.80 193.173   2
   0 -15  -2 2708.46 251.752   3
   0 -15   2 2632.93 227.232   3
   0 -15  -2 2633.10 214.329   9
   0 -15   2 2694.15 209.806   9
   0  15  -2 2637.16 207.113   5
   0 -15  -3 159.891 120.576   3
   0 -15   3 176.096 106.185   3
   0  15   3 171.600 76.6058   2
   0 -15  -3 190.771 102.739   9
   0 -15   3 279.506 84.2926   9
   0 -15   4 1053.20 150.529   3
   0  15   4 792.041 109.829   2
   0 -15  -4 851.335 135.829   9
   0 -15   4 842.055 116.565   9
   0  15  -5 18696.5 380.341   7
   0 -15   5 19709.1 564.595   3
   0 -15  -5 19753.4 598.839   9
   0  15   5 19662.1 587.140   2
   0 -15  -6 24899.1 688.195   7
   0  15  -6 24929.1 453.663   7
   0  15   6 25741.4 700.736   2
   0  15   6 25862.9 725.654   4
   0 -15   6 24674.2 618.731   3
   0 -15  -6 24945.3 687.040   9
   0  15  -6 26654.1 644.193   1
   0 -15  -7 1569.74 192.834   7
   0  15  -7 1782.71 178.627   1
   0  15   7 1670.64 220.801   4
   0  15  -7 1532.32 123.458   7
   0  15   7 1728.32 206.020   2
   0 -15   7 1682.17 172.840   3
   0 -15  -7 1315.89 177.627   9
   0 -15  -8 116.304 89.3558   7
   0  15  -8 35.1882 34.0792   7
   0  15  -8-27.9972 56.9237   1
   0  15   8-22.7898 93.4661   4
   0  15   8-4.29472 82.2515   2
   0 -15   8 4.25542 79.8227   3
   0 -15  -8 20.9267 72.4266   9
   0  15   9 1834.42 237.154   2
   0  15  -9 1900.69 180.941   1
   0  15   9 1826.04 227.044   4
   0 -15   9 1868.05 178.824   3
   0 -15  -9 1919.94 236.968   7
   0 -15  -9 1760.20 198.846   9
   0 -15 -10 782.607 163.980   7
   0  15  10 771.292 178.088   2
   0  15  10 568.471 147.549   4
   0  15 -10 823.046 123.200   1
   0 -15 -10 607.540 135.331   9
   0  15  11 56.3755 112.104   4
   0 -15 -11-143.430 117.381   7
   0 -15 -11-25.8920 75.2967   9
   0  15  11-76.0311 140.413   2
   0  15  12 42.5652 82.7443   4
   0 -15 -12 73.5792 140.218   7
   0 -15 -12-126.728 92.5985   9
   0  15  12-8.09688 124.749   2
   0  15  13 82.7478 125.610   4
   0  15  13 77.7462 121.281   2
   0 -15 -13 7.85407 101.634   7
   0  15  14-185.159 120.183   4
   0  15  14 140.715 143.940   2
   0 -15 -14 190.119 164.579   7
   0  15  15 203.829 155.572   2
   0  15  15 164.055 130.238   4
   0  15  16 90.0728 108.569   2
   0  15  16 205.862 148.890   4
   0  16   0 2911.94 225.464   5
   0 -16   0 2776.75 220.453   9
   0 -16   0 2989.95 263.799   3
   0 -16  -1 22108.2 620.990   9
   0 -16   1 22636.9 605.372   9
   0 -16  -1 22887.5 685.304   3
   0 -16   1 22660.7 657.448   3
   0  16  -1 23238.1 616.127   5
   0  16   1 23449.0 636.467   5
   0  16   1 23049.9 535.355   2
   0 -16  -2 4278.27 285.421   9
   0 -16   2 4484.61 269.503   9
   0 -16   2 4225.43 305.299   3
   0 -16  -2 4465.85 317.475   3
   0  16  -2 4324.65 271.698   5
   0  16   2 4323.69 249.965   2
   0 -16   3 3384.06 261.213   3
   0 -16  -3 3495.55 298.141   3
   0  16   3 3279.25 223.400   2
   0 -16  -3 3480.99 259.406   9
   0 -16   3 3292.36 228.587   9
   0 -16   4 4203.74 287.296   3
   0  16   4 3877.23 257.001   2
   0 -16   4 4289.71 259.767   9
   0 -16  -4 4120.99 289.190   9
   0 -16   5 4398.88 282.855   3
   0  16   5 4355.22 283.913   2
   0 -16  -5 4119.24 288.982   9
   0 -16  -6 984.048 149.553   9
   0  16   6 815.713 139.957   2
   0  16  -6 1036.01 146.188   1
   0  16  -6 834.130 90.8913   7
   0 -16   6 1066.90 158.463   3
   0 -16  -7 627.882 131.924   9
   0  16   7 644.576 151.891   2
   0  16   7 582.329 158.497   4
   0  16  -7 689.097 123.114   1
   0 -16   7 639.780 126.315   3
   0  16  -7 588.891 79.5375   7
   0 -16  -8 1005.72 166.959   9
   0  16   8 676.581 130.169   2
   0  16   8 897.758 162.299   4
   0 -16   8 1017.18 151.710   3
   0  16  -8 823.796 134.544   1
   0 -16  -8 721.040 145.948   7
   0  16   9 296.601 130.361   4
   0 -16  -9 346.846 111.816   9
   0  16   9 223.590 103.464   2
   0  16  -9 292.518 93.7337   1
   0 -16  -9 482.837 140.127   7
   0  16  10 120.675 106.111   4
   0 -16 -10 188.024 106.511   9
   0  16  10 160.687 119.722   2
   0  16 -10 48.9235 55.5601   1
   0 -16 -10-102.741 115.485   7
   0 -16 -11 3551.75 297.845   9
   0  16  11 4016.37 369.482   4
   0 -16 -11 3725.84 355.488   7
   0  16  11 3851.89 361.161   2
   0  16  12-21.5103 103.361   4
   0 -16 -12-116.219 117.541   7
   0 -16 -12 9.54159 68.3224   9
   0  16  12-98.9948 99.4530   2
   0  16  13 340.236 134.779   4
   0  16  13 314.332 145.069   2
   0 -16 -13 151.979 106.061   7
   0  16  14-132.833 103.415   4
   0  16  14 156.987 115.272   2
   0  16  15 223.211 167.982   4
   0  16  15 442.558 191.482   2
   0  16  16 82.4802 114.974   4
   0  16  16-75.6626 124.228   2
   0 -17   0-13.4869 126.005   3
   0  17   0 138.464 83.6920   5
   0 -17   0-141.450 100.255   9
   0  17  -1 19932.1 593.383   5
   0  17   1 20389.8 617.136   5
   0 -17   1 20664.1 648.850   3
   0 -17  -1 19336.4 651.297   3
   0  17   1 19896.7 517.463   2
   0 -17  -1 20197.9 613.281   9
   0 -17   1 19426.3 588.155   9
   0 -17   2 86.8613 119.690   3
   0 -17  -2 87.4797 129.986   3
   0  17   2 98.3731 63.5634   2
   0 -17   2 97.9079 70.8635   9
   0 -17  -2 20.2040 98.6791   9
   0  17   2 54.0687 83.8612   5
   0  17  -2 153.846 98.9390   5
   0  17   3 985.965 137.908   2
   0 -17   3 1127.05 171.197   3
   0 -17  -3 1025.85 190.109   3
   0 -17   3 932.227 132.325   9
   0 -17  -3 1036.21 161.746   9
   0 -17   4 8510.78 405.094   3
   0  17   4 8398.88 386.492   2
   0 -17  -4 8040.58 410.078   9
   0 -17   4 8507.00 370.133   9
   0 -17   5 25751.5 685.874   3
   0  17   5 26572.9 707.063   2
   0 -17  -5 25197.7 718.391   9
   0  17  -6 233.702 58.2206   7
   0  17  -6 347.173 112.182   1
   0 -17   6 85.7308 106.863   3
   0 -17  -6 156.103 92.2533   9
   0  17   6 253.704 99.8935   2
   0  17  -7 1055.58 151.832   1
   0  17   7 1063.38 164.971   2
   0 -17   7 1001.76 147.657   3
   0 -17  -7 857.632 157.973   9
   0  17  -8 1183.97 155.682   1
   0  17   8 918.421 164.521   2
   0  17   8 745.488 170.416   4
   0 -17   8 1162.87 160.583   3
   0 -17  -8 839.865 154.095   9
   0  17   9 1694.46 230.135   4
   0  17  -9 1593.97 184.886   1
   0 -17  -9 1708.05 217.324   9
   0  17   9 1826.16 239.247   2
   0  17  10 123.525 125.997   4
   0  17 -10 112.734 63.8119   1
   0  17  10 295.824 126.107   2
   0 -17 -10 212.681 87.0282   9
   0  17  11-61.1894 131.254   2
   0  17  11 92.8551 112.898   4
   0 -17 -11 14.6891 68.6385   9
   0  17  12 160.823 117.651   2
   0  17  12 246.127 146.126   4
   0 -17 -12 231.818 97.5582   9
   0  17  13 252.481 119.226   2
   0  17  13 76.8880 125.581   4
   0  17  14 100.460 124.048   2
   0  17  14 88.6538 128.356   4
   0  17  15 176.579 161.756   2
   0  17  15 16.3124 88.9935   4
   0  17  16 145.492 161.882   2
   0  17  16 372.533 171.828   4
   0  18   0 17010.7 575.598   5
   0 -18   0 17762.3 579.755   9
   0 -18   0 17287.6 622.744   3
   0  18   1 4195.55 304.815   5
   0  18  -1 4685.70 299.877   5
   0 -18  -1 4383.28 308.081   9
   0 -18   1 4765.91 315.049   9
   0 -18  -1 4362.00 351.050   3
   0 -18   1 4265.43 322.016   3
   0  18   2 10840.7 409.495   2
   0 -18  -2 10357.3 499.833   3
   0 -18   2 11682.9 499.353   3
   0  18   2 11525.1 488.996   5
   0  18  -2 11660.5 475.023   5
   0 -18   2 11580.3 458.271   9
   0 -18  -2 10764.3 479.865   9
   0  18   3 216.361 93.1819   2
   0 -18  -3 227.280 142.119   3
   0 -18   3 93.0679 123.465   3
   0 -18   3 223.569 83.1848   9
   0 -18  -3 251.873 112.434   9
   0 -18   4 6889.77 375.710   3
   0 -18   4 6704.35 348.071   9
   0 -18  -4 6775.13 383.594   9
   0  18   4 7098.33 361.772   2
   0 -18   5 839.461 162.261   3
   0  18   5 751.599 136.784   2
   0 -18  -5 640.259 141.448   9
   0  18   6 249.312 113.063   2
   0 -18   6 180.684 105.231   3
   0  18  -6 136.635 81.1865   1
   0 -18  -6 100.145 83.2159   9
   0  18   7 479.182 128.723   2
   0 -18  -7 570.270 128.310   9
   0 -18   7 547.075 120.587   3
   0  18  -7 693.988 132.697   1
   0  18  -8 2199.73 212.728   1
   0 -18  -8 2092.23 232.966   9
   0 -18   8 2176.96 219.604   3
   0  18   8 2219.67 250.080   2
   0  18  -9 2176.61 211.660   1
   0 -18  -9 2202.89 245.029   9
   0  18   9 2592.85 284.442   2
   0  18  10 709.011 190.777   4
   0 -18 -10 565.861 136.763   9
   0  18  10 839.111 180.865   2
   0  18 -10 536.887 113.432   1
   0  18  11 1861.39 263.629   2
   0  18  11 1536.57 240.562   4
   0 -18 -11 1563.70 211.865   9
   0  18  12 761.266 206.674   2
   0  18  12 754.818 197.905   4
   0 -18 -12 632.526 156.090   9
   0  18  13 29.4520 113.404   2
   0  18  13 68.0004 134.985   4
   0  18  14 358.470 148.253   2
   0  18  14 270.309 139.538   4
   0  18  15-38.7435 123.171   2
   0  18  15 55.9192 134.824   4
   0  18  16-25.6646 97.1120   4
   0 -19   0 394.140 128.932   9
   0 -19   0 276.789 165.300   3
   0  19   0 70.7397 95.0349   5
   0 -19  -1 9296.90 481.929   3
   0 -19   1 8785.95 454.902   3
   0 -19   1 8687.58 420.238   9
   0 -19  -1 9003.58 437.615   9
   0  19   1 8613.36 441.925   5
   0  19  -1 9048.61 430.047   5
   0  19   2 1038.83 174.246   5
   0  19  -2 925.238 151.663   5
   0 -19   2 1270.06 207.711   3
   0 -19  -2 974.040 198.146   3
   0  19   2 1194.51 155.842   2
   0 -19  -2 1077.76 177.248   9
   0 -19   2 1052.01 164.004   9
   0 -19  -3 8385.78 476.253   3
   0 -19   3 7801.87 423.392   3
   0  19   3 8418.27 387.420   2
   0 -19  -3 8133.70 436.695   9
   0 -19   3 8345.65 400.570   9
   0 -19   4 7247.80 401.435   3
   0 -19   4 7340.45 369.423   9
   0 -19  -4 7683.29 419.700   9
   0  19   4 7598.63 383.081   2
   0 -19  -5-7.68528 102.904   9
   0 -19   5-99.5969 102.396   3
   0  19   5 115.980 107.498   2
   0  19  -6 8148.75 431.462   1
   0 -19  -6 8936.72 475.277   9
   0 -19   6 8527.07 433.509   3
   0  19   6 8967.00 443.280   2
   0  19  -7 12630.8 519.208   1
   0 -19   7 12543.1 514.214   3
   0 -19  -7 13349.0 581.471   9
   0  19   7 13277.2 569.961   2
   0  19   8-109.623 101.502   2
   0 -19  -8 6.35847 88.1926   9
   0 -19   8-36.0117 83.3298   3
   0  19  -8 55.0974 66.7744   1
   0 -19  -9-153.945 120.478   9
   0  19   9 208.431 128.864   2
   0  19  -9 144.920 81.2926   1
   0 -19 -10 612.365 152.678   9
   0  19  10 608.429 167.750   2
   0  19 -10 713.702 133.378   1
   0  19  11-81.8256 116.931   2
   0  19  11-173.380 115.431   4
   0 -19 -11 209.272 126.278   9
   0  19  12 823.979 196.339   2
   0  19  12 744.117 209.609   4
   0 -19 -12 481.820 147.210   9
   0  19  13 323.695 156.188   2
   0  19  13-99.9442 128.226   4
   0  19  14 261.405 141.785   2
   0  19  14 76.8828 119.434   4
   0  19  15 85.8365 127.387   2
   0  19  15-88.6215 126.409   4
   0 -20   0 2679.90 286.570   3
   0  20   0 2978.43 269.858   5
   0 -20   0 2774.07 255.593   9
   0 -20   1 2864.33 294.922   3
   0 -20  -1 2478.10 280.488   3
   0 -20  -1 2698.05 257.489   9
   0 -20   1 2853.38 255.629   9
   0  20   1 2880.07 258.952   5
   0  20  -1 2790.13 262.906   5
   0 -20   2 732.129 183.272   3
   0 -20  -2 854.522 189.721   3
   0  20   2 888.998 158.098   5
   0  20  -2 958.533 170.041   5
   0 -20  -2 767.827 163.787   9
   0 -20   2 643.298 136.376   9
   0  20   2 849.171 135.762   2
   0  20   3 5555.17 365.068   5
   0 -20   3 5527.71 371.270   3
   0 -20  -3 5866.27 411.400   3
   0  20   3 5713.59 330.863   2
   0 -20  -3 5950.22 390.342   9
   0 -20   3 5842.93 354.613   9
   0 -20   4 6142.97 379.799   3
   0 -20  -4 6030.84 381.917   9
   0 -20   4 5767.94 345.234   9
   0  20   4 6133.32 352.554   2
   0 -20  -5 652.812 148.937   9
   0 -20   5 500.104 138.747   3
   0  20   5 521.631 129.457   2
   0  20  -6 2481.84 235.250   1
   0 -20   6 2848.29 259.553   3
   0 -20  -6 2513.88 264.071   9
   0  20   6 2646.50 259.897   2
   0 -20   7-95.8732 117.686   3
   0  20   7-18.8060 95.6672   2
   0 -20  -7-19.9697 131.618   9
   0  20  -7 168.068 92.3178   1
   0 -20   8-25.7676 88.5915   3
   0 -20  -8-60.6322 103.549   9
   0  20   8-157.249 111.543   2
   0  20  -8-44.8324 71.1966   1
   0  20  -9 6708.46 393.525   1
   0 -20  -9 6672.52 433.341   9
   0  20   9 6929.62 461.720   2
   0  20  10 99.9110 114.001   2
   0  20 -10 283.452 104.695   1
   0 -20 -10 256.487 99.3014   9
   0 -20 -11 248.939 113.252   9
   0  20  11 343.987 138.722   2
   0 -20 -12 344.045 133.500   9
   0  20  12 437.625 169.975   2
   0  20  13 153.496 129.479   2
   0  20  14-101.492 150.033   2
   0  20  15 205.198 151.169   2
   0 -21   0 77.4789 98.2352   9
   0 -21   0 20.7425 129.583   3
   0  21   0 75.9834 94.5919   5
   0 -21   1 968.424 164.221   9
   0 -21  -1 959.452 185.215   9
   0 -21   1 807.729 179.318   3
   0 -21  -1 789.931 204.697   3
   0  21  -1 960.436 172.466   5
   0  21   1 809.944 168.653   5
   0 -21  -2 77.0243 168.677   3
   0 -21   2 218.492 136.256   3
   0  21   2 81.3899 86.4579   5
   0  21  -2-185.374 100.221   5
   0 -21  -2-107.826 103.418   9
   0 -21   2 57.2584 81.0774   9
   0  21   2 19.1141 69.9614   2
   0  21   3 9996.12 502.786   5
   0 -21   3 10390.3 520.799   3
   0 -21  -3 10046.1 539.554   3
   0 -21  -3 9228.82 487.421   9
   0 -21   3 9477.75 457.314   9
   0  21   3 9341.17 425.078   2
   0 -21   4 1650.63 204.531   9
   0 -21  -4 1474.78 206.474   9
   0 -21   4 1421.86 217.769   3
   0  21   4 1557.28 187.490   2
   0 -21  -5 1460.52 214.653   9
   0 -21   5 1300.95 199.197   3
   0  21   5 1342.04 183.265   2
   0  21  -6 2305.02 242.263   1
   0 -21  -6 2151.85 255.070   9
   0 -21   6 2222.77 243.721   3
   0  21   6 2234.00 240.382   2
   0  21  -7 7751.28 429.972   1
   0 -21  -7 8387.91 480.793   9
   0 -21   7 7463.85 420.717   3
   0  21   7 7524.41 445.742   2
   0  21  -8 5575.80 365.189   1
   0 -21   8 5272.15 351.988   3
   0 -21  -8 5537.81 401.546   9
   0  21   8 5793.28 412.548   2
   0  21   9 725.899 174.551   2
   0  21  -9 494.384 126.094   1
   0 -21  -9 319.540 117.721   9
   0 -21 -10 67.8213 94.1060   9
   0  21  10 246.487 130.863   2
   0 -21 -11-16.2791 91.7792   9
   0  21  11 75.2058 118.248   2
   0 -21 -12 16.5996 79.4680   9
   0  21  12-47.3850 101.816   2
   0  21  13 90.7933 100.429   2
   0  21  14-26.8966 96.5021   2
   0 -22   0 86.9603 94.0465   9
   0 -22   0-27.6506 149.228   3
   0  22   0 132.819 110.640   5
   0 -22  -1 395.059 127.701   9
   0 -22   1 191.676 110.410   9
   0 -22   1 202.072 130.816   3
   0 -22  -1 240.426 178.828   3
   0  22   1 352.038 135.489   5
   0  22  -1 203.737 111.853   5
   0 -22  -2 6209.58 404.216   9
   0 -22   2 5767.85 367.033   9
   0 -22  -2 6601.34 446.198   3
   0 -22   2 6025.11 410.477   3
   0  22   2 7000.07 432.122   5
   0  22  -2 7098.51 419.256   5
   0  22   3 2600.85 275.790   5
   0 -22   3 2831.06 293.261   3
   0 -22   3 2552.63 253.019   9
   0 -22  -3 2643.84 276.120   9
   0  22   3 2753.59 239.772   2
   0 -22   4 360.353 141.794   3
   0  22   4 569.385 131.825   2
   0 -22  -4 478.508 162.633   9
   0 -22   4 420.871 107.561   9
   0  22   4 644.924 158.734   5
   0 -22  -5 591.438 145.961   9
   0 -22   5 696.836 172.650   3
   0  22   5 662.188 144.010   2
   0 -22   6 1629.58 223.359   3
   0  22   6 1672.77 212.966   2
   0 -22  -6 1343.35 210.806   9
   0  22  -6 1621.86 211.204   1
   0 -22   7 158.873 128.218   3
   0 -22  -7-163.628 114.866   9
   0  22   7-133.568 116.041   2
   0  22  -7-43.9271 74.7637   1
   0 -22  -8 1502.29 236.424   9
   0  22   8 1813.11 249.573   2
   0  22  -8 1832.81 225.944   1
   0  22  -9 2892.72 274.137   1
   0  22   9 2802.77 308.600   2
   0 -22  -9 2732.81 308.602   9
   0 -22 -10 102.783 118.381   9
   0  22  10-23.8089 106.863   2
   0 -22 -11-62.5145 102.581   9
   0  22  11 49.0531 84.9567   2
   0 -22 -12 166.467 111.822   9
   0  22  12 304.549 161.836   2
   0  22  13-180.107 151.302   2
   0  22  14-63.8069 131.846   2
   0 -23   0-163.768 96.5106   9
   0 -23   0 131.872 140.878   3
   0  23   0 103.854 103.380   5
   0 -23   1 809.905 171.414   9
   0 -23  -1 796.887 158.171   9
   0 -23   1 745.046 178.729   3
   0 -23  -1 966.915 205.194   3
   0  23   1 869.397 162.545   5
   0  23  -1 921.730 168.328   5
   0 -23   2 602.627 130.763   9
   0 -23  -2 722.132 165.618   9
   0 -23   2 696.117 174.063   3
   0 -23  -2 620.053 192.955   3
   0  23  -2 842.734 178.766   5
   0  23   2 944.733 183.049   5
   0 -23   3 276.905 140.451   3
   0  23   3 197.358 121.483   5
   0 -23  -3 207.309 110.678   9
   0 -23   3 100.103 89.0334   9
   0  23   3 127.111 85.1317   2
   0  23   4 4582.99 376.614   5
   0 -23   4 4307.81 360.779   3
   0 -23  -4 4830.66 376.084   9
   0 -23   4 4492.16 330.774   9
   0  23   4 4733.27 329.084   2
   0 -23  -5 1098.35 198.951   9
   0 -23   5 1449.09 213.477   3
   0  23   5 1103.82 168.010   2
   0 -23   6 838.227 176.721   3
   0  23   6 931.626 173.894   2
   0 -23  -6 773.989 167.504   9
   0  23  -6 1120.59 190.512   1
   0 -23   7 172.577 111.099   3
   0 -23  -7 265.459 150.419   9
   0  23   7 191.237 112.588   2
   0  23  -7 40.5763 73.0704   1
   0  23  -8 2994.49 296.142   1
   0 -23  -8 3043.02 318.434   9
   0  23   8 3078.06 315.453   2
   0  23   9-23.5456 105.016   2
   0  23  -9-20.3399 69.0510   1
   0 -23  -9 71.9376 104.310   9
   0 -23 -10 4.20184 99.1814   9
   0  23  10 52.1524 98.3015   2
   0 -23 -11 155.146 113.281   9
   0  23  11-287.772 150.903   2
   0 -23 -12 56.5703 107.826   9
   0  23  12 126.133 104.914   2
   0  23  13-84.4222 105.190   2
   0  23  14-166.874 123.211   2
   0 -24   0-110.814 103.419   9
   0 -24   0 50.8372 137.272   3
   0  24   0-44.2098 89.2867   5
   0 -24   1 1946.90 268.564   3
   0 -24  -1 2236.87 284.318   3
   0  24   1 2151.37 253.792   5
   0  24  -1 2360.08 265.049   5
   0 -24  -1 2187.90 253.852   9
   0 -24   1 2495.06 266.875   9
   0 -24  -2 9235.12 546.694   3
   0 -24   2 9248.21 525.191   3
   0 -24   2 8945.64 487.567   9
   0 -24  -2 9161.62 514.539   9
   0  24   2 10219.9 543.594   5
   0  24  -2 9860.70 519.862   5
   0  24   3 21.5924 101.611   5
   0 -24   3 61.3380 120.240   3
   0 -24   3 72.4195 88.9846   9
   0 -24  -3-36.3578 101.057   9
   0  24   3 184.425 102.316   2
   0 -24   4 320.991 148.212   3
   0  24   4 242.078 108.434   2
   0 -24  -4 243.564 123.301   9
   0 -24   4 123.740 95.8616   9
   0  24   4 53.0624 107.678   5
   0 -24   5 375.687 151.011   3
   0  24   5 539.543 142.835   2
   0 -24  -5 515.203 155.042   9
   0  24   5 263.965 143.535   5
   0  24   6 850.324 171.159   2
   0 -24  -6 777.918 161.167   9
   0 -24   6 714.051 174.208   3
   0  24  -6 1025.39 187.216   1
   0  24   7 154.295 92.6370   2
   0 -24  -7 237.003 122.058   9
   0 -24   7 248.795 131.281   3
   0  24  -7 181.050 124.337   1
   0  24   8 729.731 173.112   2
   0  24  -8 578.523 143.516   1
   0 -24  -8 780.471 176.509   9
   0  24   9 93.0134 108.270   2
   0  24  -9 121.859 82.1201   1
   0 -24  -9 207.322 139.024   9
   0 -24 -10 370.937 158.630   9
   0  24  10 12.4355 105.608   2
   0 -24 -11 40.1439 96.9089   9
   0  24  11 212.890 146.698   2
   0 -24 -12 621.513 177.441   9
   0  24  12 76.5766 113.432   2
   0  24  13 150.177 142.958   2
   0 -25   0 187.474 131.153   9
   0 -25   0 161.300 153.280   3
   0  25   0 90.7192 93.7861   5
   0 -25  -1 184.047 115.429   9
   0 -25   1 168.661 104.414   9
   0 -25  -1 14.4270 148.685   3
   0 -25   1 181.714 150.001   3
   0  25  -1-8.03085 91.5601   5
   0  25   1 107.886 120.496   5
   0 -25  -2 223.335 134.065   9
   0 -25   2 255.190 137.590   9
   0 -25   2-60.4742 126.402   3
   0 -25  -2 235.518 153.858   3
   0  25   2 312.816 165.332   5
   0  25  -2 221.553 118.391   5
   0 -25  -3 1297.93 212.970   9
   0 -25   3 1525.41 216.827   9
   0 -25   3 1249.80 219.512   3
   0  25   3 1308.76 223.088   5
   0  25   4 639.492 161.238   5
   0 -25   4 528.269 179.666   3
   0 -25  -4 547.705 138.425   9
   0  25   4 546.273 130.463   2
   0 -25   5 1487.22 238.550   3
   0  25   5 1211.41 193.898   2
   0 -25  -5 1054.27 209.635   9
   0  25   5 1667.08 264.044   5
   0 -25   6 306.238 134.025   3
   0  25   6 442.821 135.272   2
   0 -25  -6 329.560 152.548   9
   0  25  -6 284.384 111.418   1
   0 -25   7 1576.14 235.668   3
   0  25   7 1296.62 207.313   2
   0  25  -7 1401.43 219.505   1
   0 -25  -7 1700.21 261.650   9
   0  25   8 62.0485 90.6044   2
   0  25  -8 160.461 103.389   1
   0 -25  -8 24.2677 99.9171   9
   0  25   9 158.950 131.367   2
   0  25  -9 174.779 106.381   1
   0 -25  -9 165.361 109.846   9
   0 -25 -10 67.1832 99.9707   9
   0  25  10-60.0991 95.5119   2
   0 -25 -11-34.1047 111.556   9
   0  25  11 6.24861 91.8126   2
   0 -25 -12 255.783 135.252   9
   0  25  12 193.047 154.594   2
   0  25  13 240.414 155.785   2
   0 -26   0 5350.18 432.953   3
   0 -26   0 5085.44 397.746   9
   0  26   0 5662.65 423.648   5
   0 -26  -1 1615.46 235.373   9
   0 -26   1 1717.85 239.326   9
   0 -26  -1 1507.94 260.313   3
   0 -26   1 1668.42 258.512   3
   0  26  -1 1828.54 253.304   5
   0  26   1 1638.05 239.964   5
   0 -26   2 239.866 122.144   9
   0 -26  -2 349.590 129.144   9
   0 -26   2 153.909 135.145   3
   0  26   2 504.735 156.066   5
   0  26  -2 341.869 128.568   5
   0 -26  -3 1739.46 249.321   9
   0 -26   3 1559.87 224.787   9
   0 -26   3 1894.29 268.278   3
   0  26   3 1237.82 215.856   5
   0  26   4 1285.25 230.536   5
   0 -26   4 1365.35 234.896   3
   0 -26  -4 1340.79 234.727   9
   0  26   4 1277.13 186.847   2
   0 -26   5-83.7436 99.7294   3
   0  26   5-137.106 126.738   2
   0 -26  -5 56.6991 106.355   9
   0  26   5-155.564 126.453   5
   0  26   6 395.318 151.516   5
   0  26   6 448.271 135.187   2
   0 -26  -6 308.035 137.758   9
   0 -26   6 350.580 165.205   3
   0  26  -6 280.436 144.544   1
   0  26   7-40.9993 94.7753   2
   0 -26  -7 84.2730 142.390   9
   0 -26   7-11.5312 113.905   3
   0  26  -7-178.680 117.285   1
   0  26   8-185.576 130.387   2
   0  26  -8 9.37194 92.4818   1
   0 -26  -8 90.7073 127.713   9
   0  26   9 260.117 105.832   2
   0  26  -9 364.637 147.913   1
   0 -26  -9 419.618 171.885   9
   0 -26 -10 291.172 143.634   9
   0  26  10 260.416 119.220   2
   0 -26 -11 305.866 155.857   9
   0  26  11 57.8515 100.627   2
   0 -26 -12-144.842 125.300   9
   0  26  12 113.810 108.854   2
   0  26  13 374.737 166.177   2
   0 -27   0-107.855 121.804   9
   0 -27   0 204.423 167.907   3
   0  27   0-142.327 125.399   5
   0 -27   1 918.645 198.231   9
   0 -27  -1 893.379 186.583   9
   0 -27   1 907.412 216.332   3
   0 -27  -1 963.179 223.356   3
   0  27   1 968.344 202.458   5
   0  27  -1 1050.70 212.243   5
   0 -27  -2 808.812 175.434   9
   0 -27   2 1019.45 199.200   9
   0 -27   2 1065.63 225.264   3
   0  27   2 938.174 184.187   5
   0 -27  -3 927.935 207.680   9
   0 -27   3 1056.72 188.376   9
   0 -27   3 944.918 219.044   3
   0  27   3 1033.78 193.921   5
   0 -27  -4 635.992 176.092   9
   0 -27   4 788.246 188.417   3
   0  27   4 713.470 168.437   5
   0  27   5-117.571 132.688   5
   0 -27   5 100.618 142.513   3
   0 -27  -5 5.69858 106.469   9
   0  27   5-36.6763 85.8705   2
   0  27   6 2072.02 286.977   5
   0  27   6 1321.54 205.426   2
   0 -27   6 1265.55 219.119   3
   0 -27  -6 1705.47 247.793   9
   0  27  -6 1674.32 233.343   1
   0  27   7 548.606 172.799   5
   0  27   7 711.166 175.693   2
   0  27  -7 360.901 126.415   1
   0 -27  -7 141.517 129.669   9
   0  27   8 199.742 119.950   2
   0  27  -8 106.105 111.512   1
   0 -27  -8 169.092 111.327   9
   0  27   9 259.817 136.601   2
   0  27  -9-39.6492 78.1073   1
   0 -27  -9 89.2828 121.724   9
   0 -27 -10 232.644 132.877   9
   0  27  10-238.676 156.999   2
   0 -27 -11-36.9860 120.233   9
   0  27  11-146.138 132.723   2
   0 -27 -12-32.8265 75.4476   9
   0  27  12-172.687 143.917   2
   0 -28   0 3718.37 379.381   3
   0 -28   0 3835.55 361.912   9
   0  28   0 3952.52 373.247   5
   0 -28  -1 529.945 147.635   9
   0 -28   1 259.464 133.868   9
   0 -28   1 529.412 171.713   3
   0  28   1 707.717 176.495   5
   0  28  -1 285.740 124.363   5
   0 -28  -2 403.981 117.314   9
   0 -28   2 429.287 160.672   9
   0 -28   2 214.435 154.611   3
   0  28   2 67.5059 102.781   5
   0 -28   3 75.6917 107.780   9
   0 -28  -3-29.1828 124.034   9
   0 -28   3 82.9310 117.224   3
   0  28   3-3.01413 107.403   5
   0 -28  -4 608.930 148.861   9
   0 -28   4 686.912 202.826   3
   0  28   4 1090.21 231.837   5
   0 -28   5 217.030 142.100   3
   0  28   5 190.202 129.514   5
   0 -28  -5 75.4605 125.869   9
   0  28   5 42.5264 110.668   2
   0  28   6-40.3304 88.8193   2
   0  28   6 135.767 132.606   5
   0 -28   6-108.456 151.713   3
   0 -28  -6-70.2872 108.278   9
   0  28  -6-115.290 121.349   1
   0  28   7-113.171 132.821   5
   0 -28  -7 39.4271 127.397   9
   0  28   7 174.002 128.145   2
   0  28  -7 167.732 123.282   1
   0  28   8 135.822 149.874   5
   0  28   8 159.157 114.828   2
   0  28  -8 55.3147 107.235   1
   0 -28  -8 138.375 129.728   9
   0 -28  -9 77.8486 127.279   9
   0  28   9 220.348 138.393   2
   0 -28 -10 180.890 148.257   9
   0  28  10 68.8774 115.673   2
   0 -28 -11-36.6870 146.899   9
   0  28  11-33.5741 142.802   2
   0 -28 -12 87.1847 102.736   9
   0  28  12 15.4600 121.941   2
   0 -29   0 216.841 136.095   9
   0 -29   0-121.912 170.019   3
   0  29   0-118.867 114.001   5
   0 -29   1 741.843 182.475   9
   0 -29  -1 717.292 191.672   9
   0 -29   1 744.341 199.552   3
   0  29   1 625.390 172.649   5
   0  29  -1 596.803 164.875   5
   0 -29   2 228.533 120.578   9
   0 -29  -2 207.582 131.335   9
   0 -29   2 140.067 142.249   3
   0  29   2 121.267 93.5384   5
   0 -29  -3 143.402 133.425   9
   0 -29   3 78.4759 144.362   3
   0  29   3 32.9318 113.502   5
   0 -29  -4 42.0645 102.385   9
   0 -29   4 3.37335 131.026   3
   0  29   4-0.42560 98.9990   5
   0 -29  -5 2358.67 315.894   9
   0 -29   5 1526.54 245.399   3
   0  29   5 2052.40 307.335   5
   0  29   6 202.489 113.432   2
   0  29   6 89.3609 114.180   5
   0 -29   6 54.5063 116.841   3
   0 -29  -6 7.15651 120.774   9
   0  29  -6 183.564 121.216   1
   0  29   7 192.796 130.513   5
   0 -29  -7-112.888 139.618   9
   0  29   7 210.801 130.063   2
   0  29  -7 84.5132 109.758   1
   0  29   8 82.0723 113.137   5
   0 -29  -8 212.250 137.246   9
   0  29   8 74.2388 114.455   2
   0  29  -8 42.6607 97.0167   1
   0  29   9 383.286 153.290   2
   0  29   9 103.519 134.322   5
   0 -29  -9 59.8706 113.818   9
   0  29  10-143.616 114.443   2
   0 -29 -10-122.421 134.478   9
   0  29  11-188.075 137.410   2
   0 -29 -11-27.0052 121.364   9
   0 -29 -12 77.6189 126.481   9
   0 -30   0 80.0244 140.734   9
   0  30   0 109.922 122.995   5
   0 -30  -1 939.751 219.315   9
   0 -30   1 757.140 187.383   9
   0 -30   1 756.217 211.049   3
   0  30   1 962.964 225.670   5
   0  30  -1 852.103 208.869   5
   0 -30   2 86.0963 113.781   9
   0 -30  -2-163.219 122.763   9
   0 -30   2 23.9147 130.294   3
   0  30   2 10.9655 109.263   5
   0 -30  -3 951.978 215.294   9
   0 -30   3 1123.14 244.140   3
   0  30   3 1218.15 233.110   5
   0 -30  -4 255.944 141.462   9
   0 -30   4-48.5566 177.307   3
   0  30   4 228.945 156.918   5
   0 -30  -5 372.631 179.907   9
   0 -30   5 693.453 205.629   3
   0  30   5 484.262 190.845   5
   0  30   6 147.861 102.113   2
   0 -30   6 38.8194 116.691   3
   0 -30  -6-102.262 143.509   9
   0  30  -6 179.258 122.989   1
   0  30   6 291.090 158.121   5
   0  30   7 239.941 102.986   2
   0  30   7 430.677 184.936   5
   0 -30  -7 179.759 154.130   9
   0  30  -7 296.196 128.585   1
   0  30   8 64.6146 146.373   5
   0 -30  -8-39.4804 109.098   9
   0  30   8-63.2982 92.6021   2
   0  30  -8 139.521 93.4722   1
   0  30   9-76.8699 116.074   2
   0  30   9-0.42722 130.130   5
   0 -30  -9 53.3782 116.511   9
   0  30  10 136.750 125.243   2
   0 -30 -10 223.302 158.673   9
   0  30  11 450.861 174.835   2
   0 -30 -11 35.2619 117.081   9
   0 -31   0-47.6857 119.848   9
   0  31   0 245.981 153.164   5
   0 -31  -1 76.6345 121.473   9
   0 -31   1 115.766 99.7286   9
   0  31  -1 85.9143 125.551   5
   0  31   1-4.80555 129.922   5
   0 -31   2 106.731 104.580   9
   0 -31  -2 153.484 107.784   9
   0 -31   2-148.189 157.901   3
   0  31   2 332.609 170.800   5
   0 -31  -3 387.713 166.159   9
   0 -31   3 366.064 169.486   3
   0  31   3 319.963 134.285   5
   0 -31  -4 462.890 173.747   9
   0 -31   4 424.142 146.223   3
   0  31   4 312.897 145.819   5
   0 -31   5 815.244 206.868   3
   0 -31  -5 683.192 203.032   9
   0  31  -5 701.994 193.928   1
   0  31   5 897.124 210.652   5
   0 -31  -6 888.197 214.828   9
   0  31  -6 304.824 131.543   1
   0  31   6 627.591 195.463   5
   0  31   7 110.634 90.6569   2
   0 -31  -7 44.2158 121.707   9
   0  31  -7 191.541 126.305   1
   0  31   7 354.920 167.223   5
   0  31   8 90.5828 95.2434   2
   0  31   8 78.8654 109.739   5
   0 -31  -8 61.3134 88.0840   9
   0  31  -8 109.320 110.844   1
   0  31   9-204.494 132.348   2
   0 -31  -9 65.3846 131.398   9
   0  31  10 107.718 109.104   2
   0 -31 -10 4.08110 129.748   9
   0 -32   0 548.265 172.994   9
   0  32   0 336.019 158.564   5
   0 -32  -1-1.43345 107.047   9
   0 -32   1 36.2255 93.6541   9
   0  32   1 90.9785 123.508   5
   0 -32  -2 145.264 135.471   9
   0  32   2 386.049 175.198   5
   0 -32  -3-97.7411 140.107   9
   0 -32   3 240.921 168.550   3
   0  32   3 209.599 153.371   5
   0 -32  -4 666.432 197.313   9
   0 -32   4 595.505 185.235   3
   0  32   4 618.586 172.208   5
   0 -32   5 323.137 163.729   3
   0 -32  -5 309.374 163.406   9
   0  32   5-84.8325 143.913   5
   0  32  -5 197.649 126.212   1
   0 -32  -6 72.6261 133.800   9
   0  32   6-134.122 124.833   5
   0  32  -6 48.9389 111.520   1
   0 -32  -7 317.466 166.460   9
   0  32   7-180.671 169.789   5
   0  32  -7 143.313 128.033   1
   0 -32  -8-117.839 121.428   9
   0  32   8 269.380 174.252   5
   0  32  -8 26.3513 104.457   1
   0  32   9 41.4824 81.6403   2
   0  32  10 185.632 137.904   2
   0 -33   0 168.441 136.087   9
   0  33   0-78.7876 125.113   5
   0 -33  -1-16.3074 137.215   9
   0  33   1-15.6101 110.318   5
   0 -33  -2-35.6640 113.399   9
   0  33   2-139.932 122.734   5
   0 -33  -3 295.387 166.291   9
   0  33   3 444.104 165.728   5
   0 -33  -4 84.5093 93.3884   9
   0  33   4-44.3042 135.788   5
   0 -33  -5 300.406 157.590   9
   0  33   5 223.472 143.465   5
   0  33  -5-89.8723 117.974   1
   0 -33  -6-114.671 164.214   9
   0  33   6-323.254 175.537   5
   0  33  -6 224.479 147.256   1
   0 -33  -7 550.862 186.850   9
   0  33   7-35.6879 123.101   5
   0  33  -7 302.124 126.577   1
   0 -34   0 540.832 194.875   9
   0  34   0 152.397 128.915   5
   0 -34  -1-10.9160 143.167   9
   0  34   1-27.6882 134.011   5
   0 -34  -2-8.91608 129.021   9
   0  34   2-197.664 141.241   5
   0 -34  -3 413.705 189.555   9
   0  34   3 308.041 153.690   5
   0 -34  -4 337.976 159.438   9
   0  34   4-61.2882 130.001   5
   0 -34  -5 42.1066 139.158   9
   0  34   5 27.8569 120.307   5
   0  34  -5-236.836 168.767   1
   0  34  -6 19.5042 112.680   1
   0  34  -7-95.7749 113.491   1
   0  35   0 59.2062 133.909   5
   0 -35  -1-64.2511 128.288   9
   0  35   1-24.0924 134.480   5
   0 -35  -2-144.200 146.767   9
   0  35   2-33.2130 119.424   5
   0 -35  -3-146.669 141.465   9
   0  35   3-183.125 164.511   5
   0  35   4 268.767 144.252   5
   0  35  -4 143.009 134.394   1
   0  35  -5-50.9756 87.5931   1
   0  35  -6 8.63441 97.6074   1
   0  36   1-16.6930 120.885   5
   0  36   2 425.233 177.717   5
   1   0 -19 217.893 143.277   7
   1   0 -18 110.572 111.644   7
   1   0 -17-136.168 131.830   7
   1   0 -16-86.5582 119.616   7
   1   0 -15 150.700 133.743   7
   1   0 -14-27.8713 88.8827   7
   1   0 -13 837.157 176.404   7
   1   0 -12-40.0289 92.1581   7
   1   0 -11 3809.90 299.594   7
   1   0 -10-101.830 89.5732   7
   1   0  -9 1620.87 137.024   1
   1   0  -9 1880.09 197.721   7
   1   0  -8-12.1373 49.0821   1
   1   0  -8 23.8795 70.5435   7
   1   0  -7 114792. 981.497   1
   1   0  -7 120301. 1266.40   7
   1   0  -6-40.1766 47.1606   7
   1   0  -6-0.39340 32.6499   1
   1   0  -5 16915.0 397.607   7
   1   0  -5 16686.0 323.020   1
  -1   0   5 18425.6 249.229   3
  -1   0   4 37.1478 20.5922   3
   1   0  -4 19.3756 27.8607   1
   1   0  -4-12.1274 40.0112   7
   1   0  -3 49213.5 466.665   1
   1   0  -3 50193.3 531.263   7
   1   0  -2 25.7957 19.9840   1
   1   0  -2 12.6948 22.5262   7
  -1   0  -2 64.3305 27.0036   7
  -1   0  -3 619057. 1861.54   7
   1   0   4 19.7995 12.5679   1
  -1   0  -4-12.7461 37.2681   7
   1   0   5 122058. 583.140   1
  -1   0  -5 113157. 1012.50   7
  -1   0  -6-14.4121 50.5179   7
  -1   0  -7 92093.0 1094.03   7
  -1   0  -8 51.6946 57.2745   7
  -1   0  -9 2634.25 224.623   7
  -1   0 -10-0.70822 76.3254   7
  -1   0 -11 3306.97 280.032   7
  -1   0 -12 69.8208 69.0058   7
  -1   0 -12-77.9263 66.2014   6
  -1   0 -13 69.7942 97.3332   7
  -1   0 -13 64.2785 72.5021   6
  -1   0 -14-40.7972 84.5628   7
  -1   0 -14 62.8829 77.8950   6
  -1   0 -15 320.928 115.188   7
  -1   0 -15 465.593 129.878   6
  -1   0 -16 128.498 104.993   7
  -1   0 -17 365.934 143.432   7
  -1   0 -18-89.9449 107.426   7
   1  -1 -19 278.494 160.677   7
   1   1 -19-82.8447 84.3726   7
   1  -1 -18-22.3620 109.762   7
   1   1 -18-80.2116 122.450   7
   1  -1 -17 43.9442 99.7662   7
   1   1 -17-123.080 116.371   7
   1   1 -16 178.737 132.906   7
   1  -1 -16-14.3736 87.5035   7
   1   1 -15 406.629 132.622   7
   1  -1 -15 299.258 118.410   7
   1  -1 -14 48.2440 104.504   7
   1   1 -14 77.9130 90.0035   7
   1  -1 -13 4419.59 372.426   7
   1   1 -13 4454.00 365.315   7
   1   1 -12 3328.92 292.027   7
   1  -1 -12 3238.01 295.926   7
   1   1 -11 3791.06 303.606   7
   1  -1 -11 3848.42 305.957   7
   1  -1 -10 11667.9 504.888   7
   1   1 -10 12701.2 503.880   7
   1   1 -10 12151.6 373.339   1
   1  -1  -9 16559.0 545.970   7
   1   1  -9 16706.7 544.638   7
   1   1  -9 15869.0 403.479   1
   1  -1  -8 6408.29 321.849   7
   1   1  -8 6774.52 326.999   7
   1   1  -8 6424.56 244.997   1
   1  -1  -7 2301.25 182.547   7
   1   1  -7 2306.48 178.973   7
   1  -1  -7 2482.84 149.262   1
   1   1  -7 2298.53 139.372   1
   1   1  -6 719.757 94.7884   7
   1  -1  -6 741.859 105.787   7
   1   1  -6 714.059 77.7997   1
   1  -1  -6 579.765 69.9704   1
   1  -1  -5 1442.27 121.134   7
   1   1  -5 1324.71 96.4644   1
   1  -1  -5 1370.79 99.2245   1
   1   1  -5 1335.63 116.629   7
  -1   1   4 26.5643 30.2493   3
   1  -1  -4 71.6963 37.1840   1
   1   1  -4 62.6229 30.2345   1
   1   1  -4 69.3977 37.7109   7
   1  -1  -4 23.9767 40.3091   7
  -1   1   3 107121. 558.721   3
   1  -1  -3 105129. 535.391   3
   1   1  -3 95936.4 652.450   1
   1  -1  -3 100434. 761.419   7
   1   1  -3 99500.7 738.505   7
   1  -1  -3 96812.1 662.524   1
   1  -1  -2 6143.43 148.911   1
   1   1  -2 6098.30 147.173   1
   1  -1  -2 6338.10 123.636   3
   1  -1  -2 6182.83 160.740   7
  -1   1   2 6802.11 120.083   3
  -1  -1  -1 147.812 19.7468   4
   1   1   1 156.302 25.2726   2
  -1  -1  -1 103.429 18.9126   2
   1  -1   1 128.276 21.9213   6
  -1   1  -1 120.440 23.2444   6
   1  -1   2 304101. 1017.11   7
  -1   1  -2 290457. 998.613   7
  -1  -1  -2 292250. 1161.17   7
  -1   1  -2 298340. 1096.61   6
   1   1   2 309514. 804.707   9
  -1   1  -3 963621. 2198.74   7
  -1  -1  -3 963060. 2434.63   7
  -1  -1  -3 974415. 1447.11   9
  -1  -1  -4 82504.5 807.748   7
  -1   1  -4 81713.6 742.534   7
  -1  -1  -4 82410.3 445.963   9
   1   1   4 86572.3 479.224   1
   1  -1   4 89134.9 386.526   1
  -1  -1  -5 9990.46 164.799   9
   1  -1   5 10991.3 165.868   1
  -1  -1  -5 9967.69 311.371   7
  -1   1  -5 10139.4 296.074   7
  -1   1  -6 669.347 93.0498   7
  -1  -1  -6 622.887 92.8492   7
  -1  -1  -6 694.374 47.7147   9
  -1  -1  -7 13163.0 423.518   7
  -1   1  -7 12803.6 407.628   7
  -1  -1  -7 12582.1 196.351   9
  -1  -1  -8 236.359 86.1667   7
  -1   1  -8 308.587 83.0501   7
  -1  -1  -8 206.979 27.8124   9
  -1  -1  -9 1519.03 182.462   7
  -1   1  -9 1230.10 153.404   7
  -1   1 -10 1914.29 175.810   6
  -1  -1 -10 1884.08 206.804   7
  -1   1 -10 2178.57 212.651   7
  -1   1 -11 1803.77 183.894   6
  -1  -1 -11 1945.92 219.501   7
  -1   1 -11 2096.27 223.609   7
  -1   1 -12 1778.25 193.530   6
  -1   1 -12 1761.64 216.475   7
  -1  -1 -12 1985.05 234.762   7
  -1   1 -13 1942.44 213.203   6
  -1  -1 -13 1727.38 209.530   6
  -1  -1 -13 1875.22 234.273   7
  -1   1 -13 1749.34 233.245   7
  -1  -1 -14 53.0316 81.8487   6
  -1   1 -14 140.029 81.9000   6
  -1   1 -14 81.5689 97.1175   7
  -1  -1 -14 44.4931 93.2845   7
  -1  -1 -15 310.235 118.034   6
  -1   1 -15 182.458 105.841   6
  -1   1 -15 13.1639 98.0895   7
  -1  -1 -15 236.585 132.165   7
  -1   1 -16 50.2661 110.444   7
  -1  -1 -16 283.557 138.087   7
   1   1  17-7.36932 118.665   4
  -1  -1 -17 12.9212 100.645   7
  -1   1 -17 157.379 140.072   7
  -1  -1 -18-223.501 128.963   7
  -1   1 -18-231.152 152.819   7
   1  -2 -19 283.020 138.995   7
   1   2 -19 165.779 148.274   7
   1   2 -18-14.7155 92.8055   7
   1  -2 -18 167.407 112.761   7
   1  -2 -17 64.5481 101.502   7
   1   2 -17-67.6358 124.832   7
   1   2 -16 98.1786 102.775   7
   1  -2 -16-37.1573 112.105   7
   1  -2 -15-36.2028 101.903   7
   1   2 -15 99.8677 85.8320   7
   1  -2 -14 339.580 132.706   7
   1   2 -14 225.483 109.222   7
   1   2 -13 502.340 140.248   7
   1  -2 -13 518.544 147.460   7
   1   2 -12-75.4703 98.1362   7
   1  -2 -12-6.79046 92.0570   7
   1  -2 -11 5884.69 375.341   7
   1   2 -11 5946.19 378.157   7
   1   2 -11 5856.76 274.080   1
   1  -2 -10 180.260 116.333   7
   1   2 -10 158.534 106.460   7
   1   2 -10 49.9360 49.1538   1
   1   2  -9 2048.30 202.732   7
   1  -2  -9 2191.83 211.540   7
   1   2  -9 2049.55 146.111   1
   1   2  -8 13026.1 438.657   7
   1  -2  -8 12848.4 460.444   7
   1   2  -8 12656.7 343.703   1
   1   2  -7 38825.8 710.576   7
   1  -2  -7 40575.6 749.050   7
   1   2  -7 38683.6 566.636   1
   1  -2  -6 45412.4 735.236   7
   1   2  -6 46053.5 700.944   7
   1   2  -6 44642.4 569.305   1
   1   2  -5 43133.6 618.829   7
   1  -2  -5 43402.3 651.218   7
   1  -2  -5 42795.7 542.144   1
   1   2  -5 41743.3 515.151   1
   1   2  -4 53585.5 616.079   7
   1   2  -4 54047.9 543.150   1
   1  -2  -4 55831.0 660.681   7
   1  -2  -4 54413.5 563.348   1
   1   2  -3 12267.1 261.990   7
   1  -2  -3 12843.3 249.395   1
   1   2  -3 12390.3 242.600   1
   1  -2  -3 13104.7 282.013   7
   1  -2  -3 12791.3 230.747   3
   1  -2  -2 37742.4 388.623   1
   1  -2  -2 37180.0 403.078   7
   1  -2  -2 38238.0 370.210   3
  -1   2   2 41453.7 368.050   3
   1   2  -2 38143.1 379.885   1
   1  -2  -1 8455.71 154.944   3
  -1   2   1 8836.38 158.691   3
   1  -2   1 91593.5 477.603   8
  -1   2  -1 89784.5 486.576   8
   1   2   1 95136.6 511.337   9
   1   2   1 86521.4 576.816   2
   1  -2   1 90443.8 554.209   3
  -1  -2  -1 97102.1 545.055   4
   1   2   2 1176.59 73.3787   4
   1   2   2 1155.48 78.0188   2
   1   2   2 1188.73 62.5512   9
  -1  -2  -2 1148.84 59.5005   9
   1  -2   2 1243.56 60.2371   7
  -1   2  -2 1115.27 58.0797   7
  -1  -2  -2 1008.24 79.0182   7
  -1   2  -2 1171.29 71.9234   6
  -1  -2  -3 205349. 804.983   9
  -1  -2  -3 207876. 1180.87   7
  -1   2  -3 201759. 950.223   7
  -1   2  -3 211451. 1032.71   6
  -1   2  -4 139816. 504.477   1
  -1   2  -4 140812. 937.943   6
  -1   2  -4 135730. 922.382   7
  -1  -2  -4 139488. 1088.15   7
  -1  -2  -4 138358. 695.155   9
  -1   2  -5 50659.1 618.997   6
   1  -2   5 53734.3 369.029   1
  -1  -2  -5 51630.1 726.702   7
  -1   2  -5 49951.5 633.691   7
  -1   2  -5 49715.0 352.425   1
  -1  -2  -5 50700.3 443.586   9
  -1   2  -6 1387.44 67.8906   1
  -1  -2  -6 1468.54 80.1433   9
  -1   2  -6 1420.33 113.590   6
  -1  -2  -6 1540.04 143.924   7
  -1   2  -6 1441.53 125.120   7
  -1  -2  -7 8078.30 187.750   9
  -1   2  -7 7940.12 289.490   6
  -1  -2  -7 7918.36 340.759   7
  -1   2  -7 7830.00 306.546   7
  -1  -2  -8 12122.9 231.575   9
  -1   2  -8 12326.2 384.248   6
  -1   2  -8 12059.5 414.342   7
  -1  -2  -8 12539.7 456.352   7
  -1  -2  -9 621.647 54.7627   9
  -1   2  -9 542.610 114.632   7
  -1  -2  -9 613.259 131.028   7
  -1   2  -9 457.995 86.8403   6
  -1  -2 -10 652.413 131.263   7
  -1   2 -10 824.859 143.338   7
  -1   2 -10 799.173 123.893   6
  -1   2 -11 15.1574 64.3033   7
  -1  -2 -11-18.4957 83.9372   7
  -1   2 -11-0.72756 55.1839   6
  -1  -2 -12 575.895 152.284   7
  -1   2 -12 439.367 121.058   7
  -1   2 -12 343.060 91.5282   6
  -1  -2 -13 105.913 88.0819   7
  -1   2 -13 134.133 95.8996   7
  -1   2 -13 143.263 83.7536   6
  -1  -2 -14-159.004 137.287   7
  -1   2 -14-29.0349 89.1925   7
  -1   2 -14 89.0575 87.8050   6
  -1  -2 -14-59.7912 87.7558   6
  -1  -2 -15-31.7621 84.1967   7
  -1   2 -15 15.6410 82.2504   7
  -1  -2 -15 13.7719 81.8863   6
   1   2  16 326.641 137.627   4
  -1   2 -16 194.569 107.484   7
  -1  -2 -16 244.913 140.552   7
  -1  -2 -16 182.093 95.5098   6
  -1  -2 -17 145.222 148.204   7
  -1   2 -17-30.5433 96.3107   7
   1   2  17 12.9890 103.088   4
  -1  -2 -18 65.2872 113.113   7
   1   3 -19-109.075 138.297   7
   1  -3 -19 1.38235 113.251   7
  -1   3  19 279.980 148.277   4
   1  -3 -18-96.7221 122.671   7
   1   3 -18 47.2716 115.689   7
   1  -3 -17-168.460 141.346   7
   1   3 -17 55.7858 89.1993   7
   1  -3 -16 20.6662 107.546   7
   1   3 -16-142.894 135.902   7
   1   3 -15 435.469 138.217   7
   1  -3 -15 600.342 175.182   7
   1   3 -14 1.88805 104.022   7
   1  -3 -14 39.4988 100.722   7
   1   3 -13 188.254 73.7903   6
   1   3 -13 53.5281 87.8814   7
   1  -3 -13 157.755 117.708   7
   1   3 -12 6059.21 283.468   1
   1   3 -12 5725.32 288.098   6
   1  -3 -12 5784.67 401.081   7
   1   3 -12 6188.96 396.357   7
   1   3 -11 2503.42 236.476   7
   1  -3 -11 2555.69 260.149   7
   1   3 -11 2830.01 189.745   1
   1   3 -10 5105.51 322.176   7
   1  -3 -10 4815.23 328.234   7
   1   3 -10 5177.80 244.660   1
   1   3  -9 6599.32 335.935   7
   1  -3  -9 6188.93 348.020   7
  -1  -3   9 6190.25 161.787   3
   1   3  -9 5967.78 247.556   1
   1  -3  -8 20070.5 578.846   7
   1   3  -8 20039.2 550.610   7
   1   3  -8 19616.0 431.921   1
  -1  -3   7 39.6879 17.3268   3
   1   3  -7 102.908 42.8644   1
   1   3  -7 45.9727 52.0320   7
   1  -3  -7 32.0695 66.8867   7
   1  -3  -6 13894.5 410.694   7
  -1  -3   6 13559.5 177.442   3
   1   3  -6 13534.2 317.625   1
   1   3  -6 13823.2 385.081   7
   1  -3  -5 2381.30 160.031   7
  -1  -3   5 2507.97 65.4821   3
   1   3  -5 2411.69 147.987   7
   1   3  -5 2361.05 128.503   1
   1   3  -4 7270.69 225.357   7
   1   3  -4 7127.86 202.456   1
   1  -3  -4 7361.63 247.270   7
   1   3  -3 25420.0 354.651   1
   1  -3  -3 26119.8 371.928   3
   1  -3  -3 24668.8 400.502   7
   1  -3  -2 152488. 842.641   7
   1  -3  -2 149580. 850.279   3
  -1  -3   2 158173. 563.116   3
   1   3  -2 152980. 801.522   1
   1  -3  -1 4125.27 109.421   7
  -1   3   1 4492.04 114.149   7
   1  -3  -1 4024.78 127.440   3
   1   3  -1 4241.34 99.8263   8
   1   3  -1 4674.60 112.728   3
  -1  -3   1 4464.32 99.1700   8
   1   3  -1 4119.01 123.525   1
   1  -3   0 21183.1 211.089   4
  -1   3   0 20107.3 206.526   4
   1  -3   0 19718.1 269.467   3
   1   3   0 19309.8 270.150   5
   1  -3   1 181475. 594.551   5
   1  -3   1 172858. 655.042   8
   1  -3   1 173222. 819.186   3
  -1  -3  -1 170373. 793.499   9
   1   3   1 168074. 875.738   2
   1   3   2 35941.7 416.148   4
   1  -3   2 35793.5 397.158   3
   1   3   2 35462.1 452.476   2
  -1   3  -2 35307.7 286.617   7
   1  -3   2 39190.1 292.857   7
  -1  -3  -2 35712.8 372.987   9
  -1  -3  -3 212.161 38.4519   9
   1   3   3 128.221 40.0918   4
  -1   3  -3 140.598 37.1955   6
  -1   3  -3 185.436 34.2939   7
  -1  -3  -3 128.877 42.1809   7
  -1   3  -3 184.328 22.2561   1
  -1   3  -4 68306.3 646.978   6
  -1   3  -4 67539.5 624.958   7
  -1  -3  -4 68200.5 788.261   7
  -1   3  -4 68890.0 404.467   1
  -1  -3  -4 66421.3 559.469   9
  -1   3  -5 45358.3 576.416   6
  -1  -3  -5 44437.6 470.851   9
  -1  -3  -5 45052.8 696.608   7
  -1   3  -5 44073.5 580.655   7
  -1   3  -5 44499.7 355.883   1
  -1   3  -6 9276.88 179.644   1
  -1   3  -6 9414.06 302.317   7
  -1  -3  -6 9543.90 349.584   7
  -1   3  -6 9969.53 291.400   6
  -1  -3  -6 9357.39 225.253   9
  -1   3  -7 8250.02 182.607   1
  -1  -3  -7 8304.24 352.463   7
  -1   3  -7 7986.56 305.619   7
  -1   3  -7 8086.66 285.475   6
  -1  -3  -7 8212.41 214.971   9
  -1   3  -8 186.168 38.1517   1
  -1  -3  -8 83.9451 33.9414   9
  -1   3  -8 126.279 57.2053   6
  -1  -3  -8 96.6536 72.4014   7
  -1   3  -8 124.426 61.2858   7
  -1  -3  -9 472.638 56.1664   9
  -1   3  -9 365.409 77.5606   6
  -1  -3  -9 359.586 107.444   7
  -1   3  -9 378.442 99.2659   7
  -1   3 -10 5183.49 279.453   6
  -1  -3 -10 5117.89 343.553   7
  -1   3 -10 5397.57 313.314   7
  -1   3 -11 816.149 130.313   6
  -1  -3 -11 699.351 150.745   7
  -1   3 -11 784.647 140.295   7
  -1   3 -12 3360.16 251.523   6
  -1  -3 -12 3108.35 301.596   7
  -1   3 -12 2875.17 261.951   7
  -1   3 -13 157.304 82.5089   6
  -1  -3 -13 340.610 134.750   7
  -1   3 -13 185.024 89.5287   7
  -1   3 -14 298.925 95.3123   6
  -1  -3 -14 294.480 134.819   7
  -1   3 -14 147.027 91.3599   7
   1   3  15 110.629 102.142   4
  -1  -3 -15 57.7511 92.9639   6
  -1  -3 -15 187.450 153.084   7
  -1   3 -15-42.8162 90.5198   7
   1   3  16-79.0166 99.1120   4
  -1  -3 -16 13.8434 70.0883   6
  -1  -3 -16 166.918 124.498   7
  -1   3 -16 15.7975 76.1428   7
   1   3  17 87.6581 107.757   4
  -1   3 -17 160.840 133.877   7
  -1  -3 -17 82.9773 113.127   7
   1   3  18 123.994 145.121   2
  -1  -3 -18-148.011 146.810   7
  -1   4  19 81.1790 120.415   4
  -1   4  18 124.722 112.727   4
   1  -4 -18 71.2267 99.1582   7
   1   4 -18 40.4069 128.802   7
   1  -4 -17 123.138 103.439   7
   1   4 -17 14.8887 93.6724   7
   1   4 -16 110.578 90.0019   7
   1  -4 -16 135.871 103.381   7
   1  -4 -15-191.192 135.332   7
   1   4 -15-48.7937 120.368   7
   1   4 -14 277.707 132.351   7
   1  -4 -14 198.496 117.858   7
   1   4 -13 11.2003 94.0234   7
   1  -4 -13 37.9799 89.8937   7
   1   4 -12 63.3439 62.9300   1
   1   4 -12 2.69555 41.6310   6
   1  -4 -12 77.0303 81.3144   7
   1   4 -12-17.2878 81.1244   7
   1   4 -11 1082.19 119.867   1
   1   4 -11 1114.01 172.605   7
   1   4 -11 1009.05 118.324   6
   1  -4 -11 1109.51 187.731   7
   1   4 -10-18.1906 74.0648   7
   1   4 -10 62.9560 50.4639   1
   1  -4 -10-25.2989 91.6686   7
   1   4 -10 5.64696 47.1186   6
  -1  -4   9 9228.17 188.356   3
   1   4  -9 9996.37 409.209   7
   1  -4  -9 9643.30 434.338   7
   1   4  -9 9458.06 315.476   1
   1  -4  -8 454.100 106.861   7
   1   4  -8 355.416 90.8162   7
   1   4  -8 397.464 75.1240   1
  -1  -4   8 195.028 29.0495   3
   1  -4  -7 4088.95 251.730   7
   1   4  -7 4363.30 191.760   1
   1   4  -7 4222.20 231.795   7
  -1  -4   7 4148.40 110.644   3
   1  -4  -6 17626.1 466.241   7
   1   4  -6 17412.9 370.664   1
   1   4  -6 17270.2 426.334   7
  -1  -4   6 17359.4 209.500   3
   1  -4  -5 130760. 1167.43   7
   1   4  -5 129869. 960.395   1
  -1  -4   5 132429. 544.811   3
   1   4  -5 130813. 1069.46   7
   1   4  -4 3690.77 88.3609   6
   1   4  -4 3785.83 154.890   1
   1  -4  -4 3743.42 164.450   3
  -1  -4   4 3971.85 95.6438   3
   1  -4  -4 3560.49 179.334   7
   1   4  -4 3719.16 163.203   7
  -1  -4   3 15013.9 201.052   3
   1  -4  -3 14835.7 309.318   3
   1   4  -3 14220.4 277.619   1
   1   4  -3 15810.6 193.735   3
   1  -4  -3 13916.9 308.214   7
   1   4  -2 35047.8 413.151   1
   1  -4  -2 35606.9 466.977   3
  -1  -4   2 38119.9 345.616   3
   1   4  -2 39185.9 369.824   3
   1  -4  -2 35297.4 423.910   7
  -1  -4   2 36441.5 308.140   8
   1  -4  -1 134863. 827.716   3
  -1   4   1 134673. 730.892   4
   1  -4  -1 135549. 665.442   7
   1   4  -1 135935. 569.542   8
  -1   4   1 141135. 691.996   7
  -1  -4   0 31310.7 368.633   9
   1  -4   0 30982.5 376.668   3
   1  -4   0 33636.6 320.680   4
   1   4   0 31050.7 381.926   5
  -1   4  -1 1611.73 67.3780   5
   1  -4   1 1517.30 66.4255   5
  -1   4  -1 1653.38 61.0329   8
   1  -4   1 1543.47 59.2438   8
  -1  -4  -1 1341.85 83.3844   9
   1  -4   1 1332.45 81.1684   3
   1   4   1 1395.04 87.7352   2
  -1   4  -2 39245.4 261.418   7
   1   4   2 38594.3 497.889   2
   1   4   2 38452.0 466.029   4
   1  -4   2 42619.7 262.642   7
  -1  -4  -2 38306.4 433.869   9
   1  -4   2 41293.5 337.428   8
   1  -4   2 38713.0 433.924   3
  -1   4  -3 29737.1 328.394   7
  -1  -4  -3 30850.1 496.977   7
   1  -4   3 30861.5 405.944   3
   1   4   3 30587.3 486.805   2
   1   4   3 31008.6 452.319   4
  -1  -4  -3 30316.0 399.605   9
   1  -4   3 31675.3 279.024   9
  -1   4  -4 97450.3 774.855   6
   1   4   4 96921.8 880.061   4
   1  -4   4 96950.7 764.594   3
  -1  -4  -4 96889.4 964.341   7
  -1   4  -4 94918.9 720.198   7
  -1   4  -4 96318.4 546.308   1
  -1  -4  -4 94866.8 736.244   9
  -1  -4  -5 48306.1 736.452   7
  -1   4  -5 47368.0 588.675   7
   1   4   5 49160.4 683.848   4
  -1  -4  -5 47970.1 540.656   9
  -1   4  -5 47046.5 584.958   6
  -1   4  -5 47577.6 411.624   1
   1  -4   5 47809.0 576.894   3
  -1   4  -6-9.49120 36.6317   6
  -1  -4  -6 2.44922 31.6456   9
  -1   4  -6 27.6795 22.5935   1
  -1   4  -6 2.88607 34.9492   7
  -1  -4  -6-47.5651 60.2230   7
  -1  -4  -7 18976.1 361.335   9
  -1   4  -7 19388.9 292.962   1
  -1  -4  -7 19380.4 550.109   7
  -1   4  -7 19156.9 463.708   7
  -1   4  -7 19230.1 436.221   6
  -1  -4  -8 12652.8 302.324   9
  -1   4  -8 12617.1 249.089   1
  -1   4  -8 12763.5 407.357   7
  -1  -4  -8 12814.1 478.442   7
  -1   4  -8 12813.4 379.158   6
  -1   4  -9 4969.17 252.351   6
  -1  -4  -9 4926.72 190.930   9
  -1   4  -9 5094.16 164.951   1
   1  -4   9 3837.01 198.947   3
  -1   4  -9 5314.54 291.097   7
  -1  -4  -9 4836.44 314.890   7
  -1   4 -10 78.6947 65.3993   6
   1  -4  10 73.3067 58.6526   3
  -1   4 -10 45.8195 57.9606   7
  -1  -4 -10 41.4771 78.9784   7
  -1  -4 -10 61.5272 34.6220   9
  -1   4 -11 3177.02 231.104   6
   1  -4  11 2390.83 165.048   3
  -1  -4 -11 3113.37 286.613   7
  -1   4 -11 3217.10 259.061   7
  -1   4 -12 180.588 72.4530   6
  -1   4 -12 227.314 109.315   7
  -1  -4 -12 118.137 81.0092   7
  -1   4 -13 259.478 88.4804   6
  -1  -4 -13 261.236 129.361   7
  -1   4 -13 367.214 125.436   7
  -1  -4 -14 66.1679 108.471   7
  -1   4 -14-9.56405 82.0402   7
   1   4  14 105.616 89.7918   4
  -1  -4 -15 129.683 111.106   7
  -1   4 -15 1.06277 79.9411   7
   1   4  15-61.4823 80.5275   4
  -1   4 -16 108.571 109.835   7
  -1  -4 -16 83.1574 98.7591   7
   1   4  16 232.338 112.620   4
  -1  -4 -17 235.537 175.950   7
   1   4  17 97.2951 103.243   4
   1   4  18-235.656 151.564   2
   1  -5 -18-76.9984 128.464   7
  -1   5  18-165.245 103.514   4
   1   5 -17-5.93087 90.2812   7
   1  -5 -17-62.0543 106.477   7
  -1   5  17 37.2610 98.5083   4
   1  -5 -16-36.5953 102.135   7
   1   5 -16 208.390 135.577   7
   1  -5 -15 101.046 90.4613   7
   1   5 -15 152.869 91.1093   7
   1   5 -14 129.267 88.0824   7
   1  -5 -14-12.0630 103.728   7
   1   5 -13 1345.31 194.106   7
   1  -5 -13 1384.93 219.182   7
   1   5 -12 107.963 54.5011   6
   1  -5 -12 78.7713 97.7230   7
   1   5 -12 134.356 72.2902   7
   1   5 -12 48.6851 45.0200   1
   1   5 -11 5645.24 354.097   7
   1  -5 -11 5517.41 371.025   7
   1   5 -11 5387.53 252.474   6
   1   5 -11 5512.21 263.647   1
   1   5 -10 5555.02 327.372   7
   1  -5 -10 5273.41 350.720   7
   1   5 -10 5501.79 253.143   1
   1   5 -10 5110.17 225.579   6
   1   5  -9 8561.12 303.750   1
   1   5  -9 8260.57 266.053   6
  -1  -5   9 8197.02 178.374   3
   1   5  -9 8773.42 381.122   7
   1  -5  -9 8683.60 419.395   7
   1   5  -8 4905.48 223.201   1
   1   5  -8 4795.55 183.990   6
  -1  -5   8 2971.59 102.680   3
   1  -5  -8 5140.62 306.009   7
   1   5  -8 5096.14 275.001   7
   1  -5  -7 2717.66 208.843   7
   1   5  -7 2846.35 190.590   7
   1   5  -7 2923.12 163.754   1
   1   5  -7 2696.96 125.058   6
  -1  -5   7 2736.39 96.7023   3
   1  -5  -6 33708.4 658.383   7
   1   5  -6 32785.3 586.390   7
   1   5  -6 33314.7 526.039   1
  -1  -5   6 32420.7 318.867   3
   1   5  -6 31691.5 374.108   6
   1   5  -5 1594.21 69.3673   6
   1   5  -5 1569.88 119.630   7
   1   5  -5 1634.78 111.550   1
   1  -5  -5 1496.86 132.139   7
  -1  -5   5 1467.00 70.9069   3
   1   5  -4 92471.7 802.550   7
  -1  -5   4 97723.5 583.430   3
   1  -5  -4 93219.6 867.669   3
   1   5  -4 92363.6 786.390   1
   1  -5  -4 95051.4 921.805   7
  -1  -5   3 42599.9 405.068   3
   1  -5  -3 39898.2 558.100   3
   1   5  -3 44064.6 392.832   3
   1  -5  -3 41269.3 541.513   7
   1   5  -3 40247.3 495.209   1
  -1  -5   2 74660.8 437.341   8
  -1   5   2 80002.6 689.715   4
   1  -5  -2 80607.3 765.357   3
  -1  -5   2 82991.1 605.771   3
   1  -5  -2 80079.0 657.564   7
   1   5  -2 77713.6 664.345   1
   1   5  -1 123350. 843.574   5
  -1   5   1 121468. 767.587   4
   1   5  -1 125650. 562.544   8
  -1  -5   1 126075. 785.051   3
   1  -5  -1 125522. 889.388   3
   1  -5  -1 126500. 680.410   7
  -1   5   0 44962.0 288.041   2
   1  -5   0 43575.7 497.251   3
   1   5   0 43040.9 495.663   5
   1  -5   0 45590.1 295.638   7
  -1   5   0 45436.4 304.542   7
  -1  -5   0 42860.9 480.263   9
   1   5   1 90545.0 733.145   2
  -1   5  -1 91536.4 583.867   5
  -1  -5  -1 89453.8 709.850   9
   1  -5   1 89437.2 694.110   3
   1  -5   2 536.902 62.2050   3
   1   5   2 315.233 54.7992   4
   1   5   2 345.668 62.9852   2
  -1  -5  -2 350.968 52.9083   9
   1  -5   2 486.924 36.1730   8
   1   5   3 39152.0 575.542   2
   1   5   3 39054.5 541.099   4
   1  -5   3 38728.4 475.386   3
   1  -5   3 39896.9 372.424   9
  -1  -5  -3 38471.7 493.259   9
   1  -5   3 40517.7 341.446   7
  -1   5  -3 38618.5 346.880   7
  -1  -5  -3 39411.4 582.341   7
   1   5   4 20953.8 431.015   4
  -1   5  -4 21024.7 325.455   7
  -1  -5  -4 21350.5 465.345   7
   1  -5   4 21126.0 366.510   3
  -1   5  -4 21098.7 289.135   1
   1  -5   4 21402.4 244.627   9
  -1  -5  -4 20607.1 374.697   9
  -1  -5  -5 17941.4 461.282   7
  -1   5  -5 16862.5 342.584   7
  -1   5  -5 17523.3 359.310   6
   1   5   5 17090.7 418.755   4
  -1   5  -5 16553.5 267.615   1
  -1  -5  -5 16574.9 347.438   9
   1  -5   5 17341.7 350.599   3
  -1  -5  -6 661.041 106.848   7
  -1   5  -6 696.301 82.4801   7
  -1   5  -6 582.880 73.5408   6
   1  -5   6 653.613 78.3631   3
   1   5   6 662.792 109.284   4
  -1  -5  -6 688.469 80.3635   9
  -1   5  -6 725.505 60.1017   1
  -1  -5  -7 4856.51 284.059   7
  -1   5  -7 4824.00 231.557   7
   1   5   7 4867.79 260.947   4
  -1   5  -7 4559.54 212.402   6
  -1   5  -7 4639.40 154.098   1
   1  -5   7 4587.64 201.293   3
  -1  -5  -7 4785.75 195.318   9
   1  -5   8 297.800 57.2825   3
  -1   5  -8 273.997 75.8449   6
  -1   5  -8 341.213 50.0792   1
  -1   5  -8 328.580 76.6026   7
  -1  -5  -8 202.745 76.2964   7
  -1  -5  -8 276.536 55.7893   9
   1  -5   9 134.170 55.0221   3
  -1   5  -9 188.425 67.3528   6
  -1   5  -9 125.145 33.0907   1
  -1  -5  -9 56.3722 86.2043   7
  -1   5  -9 107.525 67.5753   7
  -1  -5  -9 88.2221 40.7227   9
  -1   5 -10 135.842 67.2849   6
   1  -5  10 91.9690 48.1641   3
  -1  -5 -10 95.4807 51.5394   9
  -1   5 -10-12.7869 58.0489   7
  -1  -5 -10-54.4981 86.7128   7
  -1   5 -11 2551.13 201.945   6
  -1  -5 -11 2542.08 265.107   7
  -1   5 -11 2591.32 229.329   7
  -1  -5 -12 606.555 137.823   7
  -1   5 -12 622.631 129.256   7
  -1   5 -12 807.361 121.072   6
   1   5  12 936.352 164.030   4
  -1  -5 -13 853.293 175.710   7
  -1   5 -13 955.190 174.969   7
  -1   5 -13 920.265 144.619   6
   1   5  13 1061.04 185.878   4
  -1  -5 -14 139.108 119.756   7
  -1   5 -14 76.5039 73.0916   7
   1   5  14 124.507 98.9859   4
  -1   5 -15 266.669 130.843   7
  -1  -5 -15 195.246 113.916   7
   1   5  15 338.645 121.219   4
  -1  -5 -16 274.520 163.474   7
   1   5  16 116.529 114.748   4
  -1  -5 -16 159.920 115.551   6
   1   5  17-3.92676 127.051   2
  -1  -5 -17 40.2943 110.992   7
  -1  -5 -17 26.3017 96.6160   6
   1   5  17-131.179 112.536   4
   1   5  18-159.447 130.110   2
  -1   6  18 94.9985 137.685   4
   1  -6 -18-94.8078 123.738   7
  -1   6  17-83.1992 126.700   4
   1  -6 -17 64.5328 147.455   7
   1   6 -17 115.870 109.216   7
  -1   6  16-130.767 129.278   4
   1   6 -16 176.337 127.795   7
   1  -6 -16 333.831 154.079   7
   1  -6 -15-162.791 117.013   7
   1   6 -15-56.0485 101.400   7
   1  -6 -14 982.720 214.439   7
   1   6 -14 689.617 165.059   7
   1   6 -13 236.671 107.910   7
   1  -6 -13 324.438 156.995   7
   1  -6 -12 97.5042 103.375   7
   1   6 -12 299.807 73.8567   1
   1   6 -12 230.991 95.5254   7
   1   6 -11 80.8453 71.3747   7
   1   6 -11 89.4538 63.4277   1
   1   6 -11-0.69989 48.4997   6
   1  -6 -11 133.637 104.500   7
   1   6 -10 2475.92 175.113   1
   1   6 -10 2482.84 154.229   6
   1  -6 -10 2530.77 253.665   7
   1   6 -10 2849.64 239.715   7
   1  -6  -9 208.575 104.835   7
   1   6  -9 313.608 89.0520   7
   1   6  -9 194.190 66.8769   1
   1   6  -9 211.304 53.2905   6
  -1  -6   9 202.186 35.8075   3
   1   6  -8 8408.86 295.830   1
   1   6  -8 8351.90 232.901   6
   1   6  -8 8658.56 354.433   7
   1  -6  -8 8165.05 382.414   7
   1  -6  -7 14748.6 476.797   7
   1   6  -7 14685.1 421.420   7
   1   6  -7 14350.7 370.648   1
  -1  -6   7 12580.4 225.335   3
   1   6  -7 13433.8 267.511   6
   1  -6  -6 8695.11 339.723   7
   1   6  -6 8568.58 183.870   6
   1   6  -6 8540.34 298.694   7
  -1  -6   6 8600.94 186.366   3
   1   6  -6 8818.32 279.145   1
   1   6  -5 7336.11 250.539   7
   1   6  -5 7332.64 241.629   1
  -1  -6   5 7281.53 175.306   3
   1  -6  -5 7253.02 289.560   7
   1  -6  -4 95496.3 943.784   3
  -1  -6   4 93794.3 670.034   3
   1  -6  -4 95299.4 950.488   7
   1   6  -4 94689.1 832.693   1
  -1  -6   3 24064.0 251.965   8
   1  -6  -3 22051.0 445.396   3
  -1  -6   3 23109.6 340.866   3
  -1   6   3 22008.5 418.851   4
   1  -6  -3 22434.3 413.022   7
   1   6  -3 21974.8 387.985   1
  -1   6   2 10483.1 264.807   4
   1  -6  -2 10668.6 252.125   7
   1  -6  -2 10306.2 298.719   3
  -1  -6   2 10711.0 246.513   3
  -1  -6   2 11422.8 151.462   8
   1   6  -1 24134.7 403.314   5
  -1   6   1 24594.5 375.665   4
   1  -6  -1 24940.0 439.829   3
  -1  -6   1 25578.3 395.338   3
  -1  -6   1 24631.0 388.304   9
   1   6  -1 25358.7 265.897   8
   1   6   0 1369.32 105.839   5
   1  -6   0 1388.04 58.2598   7
  -1   6   0 1421.77 60.8150   7
  -1  -6   0 1277.77 96.6923   9
  -1   6   0 1420.13 59.6899   2
   1  -6   0 1388.73 104.957   3
   1   6   1 1896.53 116.165   2
  -1   6  -1 2008.02 99.8293   5
  -1   6  -1 2047.67 75.3382   8
  -1  -6  -1 1830.27 116.186   9
   1  -6   1 1996.89 120.255   3
   1  -6   2 85541.7 436.952   8
  -1  -6  -2 83510.6 767.401   9
   1  -6   2 85318.5 730.431   3
   1   6   2 83899.6 804.072   2
  -1   6  -3 6575.08 135.000   7
  -1  -6  -3 6658.68 247.872   7
   1  -6   3 6598.93 172.005   9
  -1  -6  -3 6431.01 219.717   9
   1   6   3 6371.31 242.283   2
   1   6   3 6299.28 231.525   4
   1  -6   3 6967.06 145.553   8
   1  -6   3 6466.55 204.936   3
  -1  -6  -4 299.708 68.6838   7
  -1   6  -4 348.558 43.2154   7
  -1   6  -4 339.842 43.3680   1
   1   6   4 373.114 75.8413   2
   1   6   4 355.353 75.9222   4
   1  -6   4 362.944 56.2166   3
   1  -6   4 333.634 39.7682   9
  -1  -6  -4 621.459 76.6700   9
   1   6   5 13150.2 380.553   4
  -1   6  -5 12598.2 286.122   7
  -1  -6  -5 12548.5 402.053   7
   1  -6   5 12813.4 310.030   3
  -1  -6  -5 12410.7 321.886   9
  -1   6  -5 12517.6 251.722   1
   1   6   6 74870.6 964.212   4
  -1  -6  -6 71758.0 789.983   9
  -1   6  -6 73059.4 786.558   7
  -1  -6  -6 76183.2 1047.17   7
  -1   6  -6 70661.0 630.180   1
   1  -6   6 75198.4 766.442   3
  -1   6  -7 4818.90 218.083   6
   1   6   7 4538.26 258.004   4
   1  -6   7 4503.95 200.275   3
  -1  -6  -7 4557.53 278.967   7
  -1   6  -7 4522.27 217.268   7
  -1   6  -7 4965.86 167.324   1
  -1  -6  -7 4875.95 212.808   9
  -1   6  -8 1587.55 145.301   7
  -1  -6  -8 1755.10 195.910   7
   1  -6   8 1638.37 124.119   3
  -1   6  -8 1757.61 143.532   6
   1   6   8 1673.97 175.826   4
  -1  -6  -8 1608.51 124.928   9
  -1   6  -8 1462.79 99.4931   1
  -1  -6  -9 1494.95 126.702   9
   1   6   9 1359.48 165.666   4
  -1   6  -9 1639.65 104.794   1
  -1   6  -9 1587.08 143.574   6
   1  -6   9 1426.25 124.099   3
  -1  -6  -9 1732.04 204.489   7
  -1   6  -9 1776.73 170.227   7
  -1  -6 -10 6717.18 259.071   9
   1  -6  10 6853.73 267.772   3
  -1  -6 -10 7298.59 420.903   7
  -1   6 -10 7290.33 354.819   7
   1   6  10 6762.11 374.017   4
  -1   6 -10 7195.44 316.230   6
  -1  -6 -11 394.194 140.231   7
  -1   6 -11 517.275 121.108   7
  -1   6 -11 376.033 87.4579   6
   1   6  11 568.649 140.603   4
  -1  -6 -12 311.481 132.537   7
  -1   6 -12 382.032 109.351   7
  -1   6 -12 329.719 96.9255   6
   1   6  12 381.540 116.431   4
   1   6  13 93.7828 88.3765   4
  -1   6 -13-68.2869 74.5340   7
  -1  -6 -13 132.892 107.322   7
   1   6  14-217.319 140.601   4
  -1  -6 -14 87.4591 112.437   7
  -1   6 -14-37.9452 102.561   7
   1   6  15-120.721 109.037   4
  -1  -6 -15-25.3158 110.136   7
  -1   6 -15 132.124 85.7120   7
   1   6  16 9.16578 77.4497   4
  -1  -6 -16 133.785 108.851   7
   1   6  17 10.7403 134.091   2
  -1  -6 -17 40.0518 127.446   7
  -1  -6 -17-122.352 118.937   6
   1   6  17 129.545 124.399   4
   1   6  18 112.309 117.787   4
   1   6  18 213.408 123.092   2
  -1   7  18 110.443 108.154   4
   1  -7 -18-58.1600 133.368   7
  -1   7  17-77.0053 104.319   4
   1  -7 -17 106.351 149.177   7
  -1   7  16 74.9605 118.735   4
   1   7 -16 80.8583 108.356   7
   1  -7 -16-156.690 138.445   7
  -1   7  15-164.789 124.836   4
   1   7 -15 182.867 123.739   7
   1  -7 -15-2.46524 125.768   7
   1   7 -14 710.225 152.711   7
   1  -7 -14 594.609 173.846   7
   1  -7 -13-43.9445 109.040   7
   1   7 -13 0.35041 74.9210   7
   1  -7 -12 982.415 185.214   7
   1   7 -12 973.382 123.704   1
   1   7 -12 1001.13 161.883   7
   1   7 -11-15.3424 70.5413   7
   1   7 -11-69.7923 43.1337   1
   1   7 -11-16.3830 37.4360   6
   1  -7 -11-34.8143 81.6322   7
   1   7 -10 12338.2 394.838   1
   1   7 -10 12077.7 328.367   6
   1   7 -10 12683.3 488.713   7
   1  -7 -10 12314.0 539.603   7
   1  -7  -9 86.2238 91.1215   7
   1   7  -9 174.206 77.6684   7
  -1  -7   9 254.759 42.1211   3
   1   7  -9 333.288 74.1174   1
   1   7  -9 230.588 47.2231   6
   1   7  -8 1048.04 82.6046   6
   1   7  -8 1182.25 137.928   7
  -1  -7   8 1097.64 75.9959   3
   1   7  -8 1040.69 114.514   1
   1  -7  -8 1075.35 154.572   7
   1   7  -7 35.4338 51.5636   7
   1   7  -7-32.2977 45.4320   1
  -1  -7   7-98.5383 41.1734   3
   1  -7  -7-48.4854 78.3154   7
   1   7  -6 36515.1 611.370   7
  -1  -7   6 35761.6 428.491   3
   1  -7  -6 37267.2 711.381   7
   1   7  -6 36628.3 583.875   1
   1   7  -5 2506.54 150.489   1
  -1  -7   5 2727.94 124.191   3
   1   7  -5 2600.73 149.665   7
   1  -7  -5 2448.44 172.558   7
  -1   7   4 90798.3 955.370   4
   1  -7  -4 91426.5 983.747   3
  -1  -7   4 89259.1 721.020   3
   1   7  -4 89608.0 854.785   1
   1  -7  -4 92507.9 953.894   7
  -1   7   3 39907.4 593.469   4
  -1  -7   3 34516.1 311.611   8
  -1  -7   3 39796.7 502.932   3
   1  -7  -3 39089.5 637.196   3
   1   7  -3 39527.0 555.672   1
   1  -7  -3 40951.6 572.357   7
  -1   7   2 200.843 54.1164   4
   1  -7  -2 190.620 44.3595   7
  -1  -7   2 174.744 56.2537   3
   1  -7  -2 124.260 67.5944   3
   1   7  -2 146.495 25.7319   8
   1  -7  -1 14715.9 259.068   7
  -1   7   1 14176.1 254.441   2
   1  -7  -1 14741.7 362.100   3
  -1  -7   1 15242.8 329.153   3
   1   7  -1 14388.7 332.830   5
  -1  -7   1 14230.5 319.196   9
  -1   7   0 287889. 948.684   7
   1  -7   0 270699. 906.023   7
  -1  -7   0 268372. 1450.04   3
   1  -7   0 271365. 1468.18   3
  -1   7   0 269693. 925.159   2
  -1  -7   0 270852. 1402.01   9
   1   7   0 283316. 1494.90   5
  -1   7  -1 9432.58 159.310   8
  -1  -7  -1 8156.00 249.669   9
  -1   7  -1 8002.45 219.317   5
   1  -7   1 8691.06 141.096   2
   1   7   1 8317.36 247.446   2
   1  -7   1 8186.91 248.392   3
   1   7   2 15967.1 363.635   2
   1  -7   2 15685.4 333.953   3
  -1   7  -2 13849.1 195.252   8
  -1  -7  -2 15471.3 355.435   9
   1  -7   3 223.126 50.3995   3
  -1  -7  -3 173.263 53.5606   9
   1  -7   3 153.039 39.8188   9
   1   7   3 163.061 56.5574   2
  -1   7  -3 208.969 24.8049   7
   1  -7   3 219.281 26.7702   8
   1   7   3 187.135 58.3023   4
   1   7   4 50808.9 759.382   2
  -1  -7  -4 52711.8 773.077   7
  -1   7  -4 49412.2 465.660   7
   1   7   4 50335.9 728.707   4
   1  -7   4 51279.0 620.540   3
   1  -7   4 52501.0 454.248   8
   1  -7   4 50936.6 500.239   9
  -1  -7  -4 49808.5 666.959   9
  -1   7  -5 719.184 71.4541   1
   1  -7   5 753.993 85.3843   3
   1   7   5 814.983 107.991   4
  -1  -7  -5 677.566 99.2627   7
  -1   7  -5 782.294 73.1086   7
  -1  -7  -5 767.946 90.5321   9
  -1   7  -6 2230.00 119.006   1
   1   7   6 2155.19 177.370   4
  -1  -7  -6 2321.58 156.990   9
  -1   7  -6 2204.96 137.471   7
  -1  -7  -6 2185.63 189.854   7
   1  -7   6 2252.90 137.902   3
   1  -7   7 294.202 62.4360   3
  -1   7  -7 309.373 53.2725   1
   1   7   7 282.124 92.2671   4
  -1  -7  -7 255.651 85.0005   7
  -1   7  -7 288.035 66.1734   7
  -1  -7  -7 276.478 64.7573   9
  -1  -7  -8 3242.64 186.363   9
   1   7   8 3373.55 246.533   4
  -1  -7  -8 3353.08 263.999   7
  -1   7  -8 3421.70 204.942   7
  -1   7  -8 3397.90 153.490   1
   1  -7   8 3220.62 176.832   3
   1  -7   9 545.395 79.9772   3
   1   7   9 628.456 126.236   4
  -1   7  -9 630.474 69.4348   1
  -1  -7  -9 655.320 97.0870   9
  -1  -7  -9 510.520 118.747   7
  -1   7  -9 655.548 104.228   7
   1   7  10 548.301 127.926   4
  -1  -7 -10 440.672 140.863   7
  -1   7 -10 274.451 91.9777   7
  -1  -7 -10 325.583 68.4757   9
   1  -7  10 282.857 63.6769   3
  -1   7 -11-0.96277 58.3497   7
  -1  -7 -11 36.0701 86.1556   7
  -1   7 -11 19.6229 47.8401   6
   1   7  11 54.0984 81.3359   4
   1   7  12 3445.86 300.886   4
  -1   7 -12 3430.26 273.614   7
  -1  -7 -12 3359.83 323.388   7
   1   7  13 24.0513 96.8437   4
  -1  -7 -13-19.3898 94.3163   7
  -1   7 -13 40.2936 65.6057   7
   1   7  14 146.055 106.328   4
  -1   7 -14 226.289 91.7861   7
  -1  -7 -14 223.409 117.784   7
   1   7  15 40.4134 99.2146   4
  -1  -7 -15-139.714 131.950   7
   1   7  16 324.895 144.560   4
   1   7  16 318.893 150.113   2
  -1  -7 -16 228.417 154.925   7
   1   7  17 69.9444 102.350   2
  -1  -7 -17 30.3193 116.546   6
   1   7  17-54.5220 121.352   4
   1   7  18-110.930 118.031   4
   1  -8 -18-34.1067 93.5856   7
  -1   8  18-175.587 140.188   4
   1  -8 -17 107.404 117.068   7
  -1   8  17-72.3534 114.738   4
   1   8 -16 91.2000 98.8600   7
   1  -8 -16 117.461 118.476   7
  -1   8  16 392.072 168.766   4
   1   8 -15 768.836 169.216   7
   1  -8 -15 892.988 205.180   7
  -1   8  15 845.576 196.360   4
   1  -8 -14 871.227 183.873   7
   1   8 -14 717.472 157.240   7
  -1   8  14 944.509 191.788   4
   1  -8 -13 33.3618 120.280   7
   1   8 -13 22.0697 83.9935   7
  -1   8  13-20.7653 105.429   4
   1  -8 -12 396.168 131.909   7
   1   8 -12 493.436 129.388   7
   1  -8 -11 670.948 149.223   7
   1   8 -11 599.959 124.898   7
   1   8 -11 624.113 102.215   1
   1   8 -10 6597.92 352.149   7
   1  -8 -10 6838.58 407.489   7
   1   8 -10 6597.29 297.602   1
   1   8  -9 2064.58 192.220   7
   1  -8  -9 2055.35 227.347   7
  -1  -8   9 2133.82 111.975   3
   1   8  -9 2187.48 168.782   1
   1   8  -8 3103.33 213.035   7
   1   8  -8 3181.52 197.285   1
   1  -8  -8 3198.74 252.863   7
  -1  -8   8 2944.04 134.365   3
  -1  -8   7 590.915 63.6082   3
   1   8  -7 974.278 107.654   1
   1  -8  -7 945.514 131.636   7
   1   8  -7 878.044 107.825   7
   1   8  -6 11505.6 345.778   7
  -1   8   6 11618.0 411.339   4
  -1  -8   6 11948.0 274.859   3
   1   8  -6 11572.7 341.487   1
   1  -8  -6 11349.9 403.135   7
  -1  -8   5 77273.8 715.563   3
   1  -8  -5 78383.5 991.742   3
   1   8  -5 77843.4 856.004   1
  -1   8   5 78951.5 982.198   4
   1  -8  -5 76839.9 968.457   7
   1   8  -5 79363.4 830.559   7
  -1  -8   4 45748.4 304.118   6
  -1   8   4 44853.0 697.663   4
   1  -8  -4 43984.5 725.549   3
  -1  -8   4 45965.1 566.613   3
  -1  -8   4 41340.7 351.350   8
   1   8  -4 44743.1 628.374   1
   1  -8  -4 48151.1 697.467   7
   1   8  -3 236.530 59.1473   1
  -1  -8   3 291.627 66.4719   3
   1  -8  -3 273.977 88.6384   3
  -1   8   3 218.574 56.8388   4
   1  -8  -3 158.542 47.3055   7
  -1  -8   3 231.823 20.5053   8
   1  -8  -2 2409.72 171.219   3
  -1  -8   2 2518.73 143.094   3
   1   8  -2 2065.58 74.0174   8
   1  -8  -2 2294.44 127.319   7
  -1   8   2 2364.10 144.981   4
  -1  -8   1 112872. 945.444   9
  -1  -8   1 111797. 972.031   3
   1  -8  -1 114109. 1074.44   3
  -1   8   1 110041. 750.327   2
   1  -8  -1 114962. 768.177   7
   1   8  -1 113156. 992.106   5
  -1  -8   0 93759.8 882.815   9
   1  -8   0 96042.5 936.506   3
  -1  -8   0 94425.2 921.021   3
   1   8   0 93317.4 906.429   5
  -1   8   0 94146.3 606.701   2
  -1   8   0 100393. 614.583   7
   1  -8   1 14415.9 354.411   3
  -1   8  -1 14551.5 314.205   5
  -1   8  -1 14974.6 176.426   7
  -1   8  -1 15763.1 215.424   8
  -1  -8  -1 14042.3 348.330   9
   1   8   1 14329.9 340.464   2
   1  -8   1 15056.6 209.825   2
   1  -8   2 52097.6 653.106   3
  -1   8  -2 56623.9 354.900   8
  -1  -8  -2 52272.3 686.846   9
   1   8   2 51218.8 681.046   2
   1   8   3 12593.0 356.350   4
  -1   8  -3 12228.0 165.646   7
   1  -8   3 12067.9 311.964   3
   1  -8   3 11363.4 168.834   8
   1  -8   3 12545.2 288.221   9
  -1  -8  -3 11985.7 339.910   9
   1   8   3 12301.9 355.299   2
  -1  -8  -4 17914.9 420.968   9
   1  -8   4 18405.9 328.919   9
   1   8   4 17868.0 451.634   4
  -1  -8  -4 18577.1 473.989   7
  -1   8  -4 17282.0 265.335   7
   1  -8   4 17571.8 243.779   8
   1  -8   4 17483.6 381.531   3
   1   8   4 18375.6 466.935   2
  -1   8  -5 11060.0 278.143   1
   1   8   5 10691.4 366.376   4
   1   8   5 10900.1 389.540   2
  -1   8  -5 10409.7 245.407   7
  -1  -8  -5 11134.7 394.353   7
  -1  -8  -5 11181.0 339.760   9
   1  -8   5 10957.2 306.848   3
   1   8   6 39318.1 742.451   4
  -1   8  -6 40256.0 533.358   1
  -1   8  -6 39182.4 551.325   7
  -1  -8  -6 41295.6 805.139   7
  -1  -8  -6 39165.5 654.874   9
   1  -8   6 38495.5 594.068   3
  -1  -8  -7 10378.0 345.677   9
   1   8   7 11086.2 416.990   4
  -1   8  -7 10786.1 320.251   7
  -1  -8  -7 11051.4 444.062   7
  -1   8  -7 10423.7 278.489   1
   1  -8   7 10372.5 311.347   3
  -1  -8  -8 72.6074 80.6479   7
  -1   8  -8 117.489 64.0569   7
  -1   8  -8 42.2686 37.0737   1
   1   8   8 57.3090 81.5101   4
   1  -8   8 60.5539 44.9562   3
  -1  -8  -8-81.8444 70.2850   9
  -1  -8  -9 65.4997 49.6787   9
   1   8   9 131.123 102.228   4
   1  -8   9 123.364 57.5786   3
  -1   8  -9 61.5926 52.4340   7
  -1  -8  -9 219.005 113.612   7
  -1   8  -9 36.6164 40.0352   1
  -1  -8 -10 4606.15 336.275   7
  -1   8 -10 4748.52 280.049   7
   1   8  10 4854.44 328.667   4
   1  -8  10 4344.25 217.392   3
  -1  -8 -10 4836.71 249.549   9
  -1   8 -11 1338.74 164.978   7
  -1  -8 -11 1422.86 221.871   7
   1   8  11 1575.56 206.425   4
  -1  -8 -12-46.5824 105.889   7
  -1   8 -12 36.0969 64.8848   7
   1   8  12 83.2076 77.5436   4
  -1  -8 -13-9.14772 91.6836   7
  -1   8 -13 68.7464 78.8635   7
   1   8  13 144.428 119.790   4
  -1  -8 -14-11.7629 101.848   7
   1   8  14-102.508 112.303   4
  -1  -8 -15 3.02659 88.2216   7
   1   8  15 20.6401 127.177   2
   1   8  15 2.73427 99.7875   4
  -1  -8 -16 24.4144 104.866   7
   1   8  16 129.898 164.013   2
   1   8  16 296.210 154.091   4
   1   8  17-122.074 117.767   2
   1   8  17-161.982 130.704   4
  -1  -8 -18-26.7125 89.1674   6
   1   8  18 85.9834 107.573   4
  -1   9  18 18.7539 98.7777   4
   1  -9 -18-123.248 122.559   7
  -1   9  17-100.747 141.205   4
   1  -9 -17-12.4254 88.3931   7
  -1   9  16 79.7169 110.899   4
   1  -9 -16 272.313 176.572   7
  -1   9  15 302.569 150.161   4
   1   9 -15-26.5533 90.5716   7
   1  -9 -15 306.556 132.188   7
  -1   9  14 130.306 100.361   4
   1   9 -14 223.192 108.776   7
   1  -9 -14-20.6657 124.988   7
  -1   9  13 1770.75 248.606   4
   1   9 -13 1767.90 222.616   7
   1  -9 -13 2063.05 268.138   7
   1  -9 -12 74.0494 104.472   7
   1   9 -12 173.029 93.2461   7
  -1   9  12-20.5102 106.259   4
   1   9 -11 3524.30 274.064   7
   1  -9 -11 2959.41 286.602   7
  -1   9  11 3343.81 297.812   4
   1   9 -11 3226.11 216.101   1
   1  -9 -10 1104.26 178.344   7
   1   9 -10 1084.25 127.357   1
  -1   9  10 1066.67 172.310   4
   1   9 -10 1136.88 156.235   7
  -1   9   9 862.556 154.936   4
   1   9  -9 966.301 121.766   1
   1  -9  -9 944.235 164.374   7
  -1  -9   9 863.245 80.1641   3
   1   9  -9 861.072 131.551   7
  -1   9   8 2949.76 242.309   4
   1   9  -8 2922.47 205.762   7
  -1  -9   8 2810.97 142.756   3
   1  -9  -8 2992.41 255.400   7
   1   9  -8 2920.18 194.863   1
  -1   9   7 5853.57 313.413   4
   1   9  -7 6158.33 271.303   7
   1  -9  -7 5918.65 311.407   7
   1   9  -7 6226.15 271.938   1
  -1   9   6 5073.02 273.699   4
  -1  -9   6 4982.46 197.897   3
   1   9  -6 4975.98 233.235   1
   1   9  -6 5012.19 230.248   7
   1  -9  -6 5141.58 277.390   7
   1  -9  -5 8022.92 315.680   7
  -1  -9   5 7857.45 247.232   3
   1  -9  -5 7878.77 338.231   3
  -1   9   5 7668.64 323.670   4
   1   9  -5 7835.37 285.361   1
   1   9  -4 12083.4 340.640   1
  -1   9   4 12115.9 376.869   4
  -1  -9   4 11028.4 145.340   8
   1  -9  -4 11801.8 400.667   3
  -1  -9   4 12159.3 314.962   3
   1  -9  -4 12227.2 358.918   7
   1  -9  -3 34716.9 668.163   3
  -1  -9   3 36172.9 557.412   3
   1  -9  -3 35607.5 563.536   7
  -1   9   3 35263.2 603.834   4
  -1   9   2 19706.1 424.524   4
   1  -9  -2 19985.9 490.587   3
  -1  -9   2 19828.8 426.724   3
   1   9  -2 19884.2 223.947   8
  -1  -9   2 19814.4 413.493   9
   1  -9  -2 19467.4 377.105   7
  -1   9   2 18974.2 373.228   2
  -1   9   1 24307.8 378.499   2
   1   9  -1 24843.0 492.708   5
   1  -9  -1 24905.0 537.104   3
  -1  -9   1 25227.0 493.569   3
  -1  -9   1 24869.5 476.372   9
   1  -9  -1 25772.5 384.040   7
   1   9   0 170.004 66.1183   5
  -1   9   0 122.846 53.2890   5
  -1  -9   0 44.2465 63.5176   3
   1  -9   0 51.4695 56.1607   3
  -1  -9   0 5.35323 44.8562   9
  -1   9   0 145.805 33.6490   2
  -1  -9  -1 169554. 1276.54   9
   1  -9   1 174854. 1303.86   3
   1   9   1 172536. 1234.84   2
  -1   9  -1 176090. 687.684   7
  -1   9  -1 171069. 1161.82   5
   1   9   1 169062. 1312.22   5
   1  -9   2 2188.16 149.862   3
  -1   9  -2 2110.73 71.9719   8
   1   9   2 2097.19 148.558   2
  -1  -9  -2 2218.33 154.488   9
  -1   9  -2 2346.54 134.561   5
   1   9   3 3268.18 193.512   2
  -1  -9  -3 3235.22 187.433   9
   1  -9   3 3257.18 158.594   9
  -1   9  -3 3191.72 83.3989   7
   1  -9   3 3090.23 172.520   3
   1   9   4 9551.03 343.311   4
   1   9   4 10077.4 355.404   2
   1  -9   4 9922.19 299.983   3
  -1   9  -4 9472.86 188.967   7
   1  -9   4 10080.3 265.816   9
  -1  -9  -4 9655.32 329.610   9
  -1  -9  -5 75357.1 1047.51   7
  -1   9  -5 71069.3 623.187   7
   1   9   5 75254.3 1034.92   2
  -1   9  -5 70953.8 761.305   1
   1   9   5 72199.9 986.405   4
   1  -9   5 76398.3 548.488   8
   1  -9   5 73932.4 684.138   9
  -1  -9  -5 72546.4 918.314   9
   1  -9   5 71389.5 817.116   3
  -1   9  -6 865.956 87.4799   1
   1   9   6 824.052 120.043   4
   1  -9   6 1016.98 109.662   3
   1   9   6 891.663 133.846   2
  -1   9  -6 797.701 79.7832   7
  -1  -9  -6 936.684 132.799   7
  -1  -9  -6 836.311 106.486   9
  -1   9  -7 5502.40 225.223   7
  -1  -9  -7 5711.21 331.328   7
   1   9   7 5596.78 304.982   4
  -1  -9  -7 5522.32 269.106   9
   1   9   7 5571.49 324.946   2
   1  -9   7 5389.64 232.258   3
  -1   9  -7 5394.38 213.921   1
  -1  -9  -8 2820.59 197.023   9
   1   9   8 2564.94 225.585   4
   1  -9   8 2806.28 172.285   3
  -1   9  -8 2647.54 153.336   1
  -1  -9  -8 2738.89 238.683   7
  -1   9  -8 2908.64 182.511   7
   1  -9   9 923.778 105.202   3
   1   9   9 843.480 157.419   4
  -1   9  -9 910.710 93.5263   1
  -1  -9  -9 1002.44 125.959   9
  -1  -9  -9 893.929 165.766   7
  -1   9  -9 879.719 111.311   7
  -1  -9 -10-47.7480 94.5808   7
  -1   9 -10-61.5197 65.5796   7
   1   9  10-2.36012 73.9092   4
  -1  -9 -10-39.1516 58.6919   9
   1  -9  10-20.0122 41.7866   3
   1   9  11 3010.30 282.846   4
  -1   9 -11 3319.53 247.207   7
  -1  -9 -11 3068.52 306.005   7
  -1  -9 -11 2923.37 207.469   9
  -1  -9 -12 42.2497 85.2733   7
  -1   9 -12 8.42590 70.7281   7
   1   9  12-18.6273 81.5762   4
  -1   9 -13 806.350 140.368   7
  -1  -9 -13 505.142 149.782   7
   1   9  13 948.468 191.044   4
   1   9  14 147.595 135.350   2
  -1  -9 -14 281.588 118.071   7
   1   9  14 162.870 101.905   4
   1   9  15 509.188 198.314   2
  -1  -9 -15 280.064 145.963   7
   1   9  15 153.312 103.840   4
   1   9  16 230.322 133.063   4
   1   9  16 126.574 126.801   2
   1   9  17-24.1696 103.025   4
   1   9  17 14.5370 123.349   2
  -1  -9 -18 325.097 166.314   6
   1   9  18 297.405 159.317   4
  -1  10  18-185.238 157.018   4
   1 -10 -17 223.598 142.691   7
  -1  10  17 146.527 134.833   4
   1 -10 -16-123.544 129.331   7
  -1  10  16 140.290 118.103   4
   1 -10 -15 1055.84 223.596   7
  -1  10  15 832.695 194.383   4
   1 -10 -14 96.3144 124.500   7
   1  10 -14 5.48686 64.1323   7
  -1  10  14-133.830 110.493   4
   1  10 -13 86.6271 84.0505   7
   1 -10 -13-45.6996 107.883   7
  -1  10  13-192.545 119.971   4
   1  10 -12 70.9477 84.2784   7
   1 -10 -12 88.5931 103.398   7
  -1  10  12-87.9294 113.829   4
   1  10 -11 212.884 97.0238   7
  -1  10  11 37.8762 107.457   4
   1  10 -11 163.719 61.5459   1
   1 -10 -11 188.601 116.158   7
   1  10 -10 2231.49 186.518   1
   1  10 -10 2270.52 205.459   7
   1 -10 -10 2069.55 236.645   7
  -1  10  10 2433.36 250.518   4
  -1 -10   9 14639.9 335.229   3
   1  10  -9 15907.0 469.885   1
   1  10  -9 15341.0 495.286   7
   1 -10  -9 15259.0 575.044   7
  -1  10   9 15834.2 580.189   4
   1  10  -8 5886.55 284.287   7
  -1 -10   8 5648.18 212.600   3
   1  10  -8 5593.89 268.750   1
   1 -10  -8 4985.35 322.582   7
  -1  10   8 5655.41 337.582   4
   1  10  -7 2381.65 172.942   7
  -1  10   7 2349.46 208.473   4
  -1 -10   7 1908.62 133.569   3
   1  10  -7 2347.46 168.326   1
   1 -10  -7 2484.10 210.267   7
   1  10  -6 19139.8 469.692   1
  -1  10   6 18757.5 543.623   4
  -1 -10   6 18366.4 400.091   3
   1 -10  -6 18935.0 533.597   7
   1  10  -6 18916.7 447.909   7
  -1 -10   5 63542.2 423.709   6
  -1  10   5 66102.4 953.892   4
  -1 -10   5 60896.3 406.094   8
   1  10  -5 63873.0 848.528   1
   1 -10  -5 64553.6 916.017   7
   1 -10  -5 65210.5 992.718   3
  -1 -10   5 65083.4 759.102   3
  -1  10   4 167.642 69.0758   4
   1  10  -4 125.149 55.1126   1
  -1 -10   4 167.989 68.6473   3
   1 -10  -4 95.3465 83.9338   3
   1 -10  -4 163.333 65.0779   7
  -1  10   3 6060.07 264.687   4
   1 -10  -3 5970.32 242.292   7
  -1 -10   3 5970.36 248.868   3
   1 -10  -3 5840.31 294.831   3
   1  10  -2 889.219 110.499   5
   1  10  -2 985.578 52.6457   8
  -1 -10   2 1052.50 114.249   3
   1 -10  -2 1092.39 136.933   3
   1 -10  -2 1061.86 91.3529   7
  -1  10   2 963.196 90.0203   2
  -1 -10   2 902.671 103.387   9
   1  10  -1 136942. 1205.80   5
   1 -10  -1 133671. 1299.99   3
  -1 -10   1 131644. 1184.98   3
   1 -10  -1 133436. 918.857   7
  -1  10   1 128806. 910.874   2
  -1 -10   1 131733. 1145.21   9
   1  10   0 3661.65 204.691   5
  -1  10   0 3410.30 180.973   5
  -1 -10   0 3719.74 212.827   3
   1 -10   0 3512.89 211.661   3
  -1  10   0 3592.71 137.868   2
  -1 -10   0 3665.90 195.734   9
  -1  10  -1 24942.5 475.586   5
   1  10   1 25605.1 533.829   5
  -1  10  -1 26270.8 294.268   7
   1 -10   1 25126.0 533.606   3
   1  10   1 24852.7 488.167   2
  -1 -10  -1 24819.7 517.641   9
  -1  10  -2 17212.3 392.180   5
  -1  10  -2 17899.0 198.170   7
   1 -10   2 17827.3 428.711   3
  -1  10  -2 18434.4 206.827   8
   1  10   2 17187.9 424.777   2
  -1 -10  -2 16945.4 437.301   9
  -1  10  -3 4766.50 103.513   7
   1 -10   3 5000.76 228.025   3
   1 -10   3 5051.65 208.903   9
  -1 -10  -3 4643.87 237.399   9
   1  10   3 4847.86 241.056   2
   1  10   4 49958.0 802.524   4
   1  10   4 48810.4 807.465   2
   1 -10   4 50368.6 711.227   3
  -1  10  -4 48010.5 409.102   7
   1 -10   4 50493.7 639.673   9
  -1 -10  -4 48710.7 774.683   9
   1 -10   4 49334.5 305.532   8
   1 -10   5 8746.50 254.189   9
  -1 -10  -5 8482.61 329.841   9
   1  10   5 8518.03 357.099   2
   1  10   5 8650.71 354.468   4
   1 -10   5 8552.75 165.890   8
   1 -10   5 8473.22 294.021   3
  -1 -10  -5 8935.29 370.162   7
  -1  10  -5 8394.99 208.914   7
  -1 -10  -6 52.1907 76.8719   7
  -1  10  -6-16.7578 27.8847   7
  -1 -10  -6 19.2710 61.6073   9
   1  10   6-40.9900 75.6835   2
   1 -10   6 38.4277 53.1296   3
  -1  10  -6 49.0913 39.2743   1
   1  10   6-11.6209 70.0038   4
   1 -10   6-4.53570 16.6213   8
  -1  10  -7 8154.21 269.987   7
  -1 -10  -7 8227.01 396.930   7
  -1 -10  -7 8300.38 342.098   9
   1  10   7 7875.24 390.429   2
   1  10   7 8413.88 383.230   4
  -1  10  -7 7740.55 269.855   1
   1 -10   7 8086.71 296.351   3
  -1 -10  -8 1744.21 162.408   9
   1  10   8 1449.58 182.160   4
   1  10   8 1569.32 206.738   2
  -1  10  -8 1554.64 128.032   1
   1 -10   8 1492.76 134.893   3
  -1 -10  -8 1372.39 186.273   7
  -1  10  -8 1674.88 140.463   7
  -1 -10  -9 12.7709 56.0693   9
   1  10   9 98.0444 99.7924   4
   1  10   9 203.527 122.945   2
   1 -10   9 102.837 65.4835   3
  -1  10  -9 100.708 46.3157   1
  -1  10  -9 98.6258 59.3761   7
  -1 -10  -9 189.821 90.3610   7
  -1 -10 -10 40.8036 77.9869   7
  -1  10 -10-37.7224 55.9823   7
   1  10  10 37.1858 91.4461   2
   1  10  10-68.6798 91.0494   4
  -1 -10 -10-21.1726 48.9565   9
   1 -10  10 258.066 75.7707   3
   1  10  11 2870.84 300.655   2
   1  10  11 3193.85 292.435   4
  -1  10 -11 2625.34 218.061   7
  -1 -10 -11 2837.45 294.704   7
  -1 -10 -11 2720.82 206.734   9
   1  10  12 152.322 115.431   2
   1  10  12 141.637 90.1532   4
  -1 -10 -12 113.596 110.946   7
  -1  10 -12 203.372 74.4828   7
   1  10  13-157.177 137.385   2
   1  10  13-85.4659 109.102   4
  -1 -10 -13-83.7427 104.149   7
   1  10  14 96.5077 115.636   2
   1  10  14 183.829 113.426   4
  -1 -10 -14 4.22503 111.124   7
   1  10  15-4.60098 99.4311   2
  -1 -10 -15 143.252 149.203   7
   1  10  15 253.039 148.531   4
   1  10  16-138.049 130.033   2
   1  10  16 83.4593 140.828   4
   1  10  17 180.127 129.828   2
   1  10  17 221.380 143.111   4
   1  10  18 22.7128 83.0907   4
  -1  11  17 344.609 165.787   4
   1 -11 -17-43.2771 120.320   7
  -1  11  16-29.1506 118.230   4
   1 -11 -16 79.3380 141.735   7
  -1  11  15-26.5967 123.920   4
   1 -11 -15-11.1231 117.653   7
  -1  11  14 255.150 120.580   4
   1 -11 -14 370.677 151.382   7
   1 -11 -13 114.217 129.718   7
   1  11 -13 181.758 93.8030   7
  -1  11  13 119.210 111.579   4
   1 -11 -12 2688.19 304.275   7
   1  11 -12 2776.82 257.667   7
  -1  11  12 2684.07 290.627   4
   1  11 -11 215.838 77.6692   1
   1 -11 -11 468.240 141.436   7
   1  11 -11 282.900 103.276   7
  -1  11  11 265.961 131.991   4
   1  11 -10 2511.48 217.798   7
   1 -11 -10 2468.97 255.277   7
  -1  11  10 2589.01 263.694   4
   1  11 -10 2433.75 201.528   1
   1 -11  -9 38.5112 86.4386   7
   1  11  -9 179.204 75.2857   1
   1  11  -9 125.359 64.4913   7
  -1  11   9-141.091 96.3427   4
   1  11  -8 11496.1 395.854   1
  -1 -11   8 10091.1 309.405   3
   1  11  -8 11043.5 391.021   7
  -1  11   8 11111.0 479.945   4
   1 -11  -8 10992.1 476.028   7
   1  11  -7 331.699 76.5930   1
  -1  11   7 287.524 102.245   4
   1  11  -7 448.513 88.3668   7
  -1 -11   7 270.111 67.0371   3
   1 -11  -7 318.340 101.268   7
   1  11  -6 165.787 64.1662   1
  -1  11   6 147.131 95.9245   4
   1  11  -6 195.855 70.2856   7
   1 -11  -6 125.498 68.4627   7
  -1 -11   6 192.181 65.8484   3
   1 -11  -5 8.30813 86.8253   3
  -1  11   5 35.7389 73.6320   4
  -1 -11   5-83.4136 72.0644   3
   1 -11  -5 72.3387 52.1800   7
   1  11  -5 83.2335 50.6623   1
   1 -11  -4 889.524 141.601   3
  -1 -11   4 787.087 103.583   3
  -1  11   4 769.061 119.485   4
   1 -11  -4 886.493 112.078   7
   1  11  -4 806.347 111.461   1
  -1  11   3 2825.63 188.513   4
   1 -11  -3 2916.64 174.146   7
   1 -11  -3 2970.76 225.560   3
  -1 -11   3 2736.66 180.201   3
  -1  11   3 2695.83 168.586   2
   1  11  -2 1860.61 152.366   5
  -1 -11   2 1637.85 145.779   9
  -1 -11   2 1620.11 152.898   3
   1 -11  -2 1523.89 165.854   3
   1 -11  -2 1695.02 121.839   7
  -1  11   2 1436.84 113.380   2
   1  11  -2 1532.96 68.7456   8
  -1 -11   1 22476.0 520.346   3
   1 -11  -1 22016.7 559.882   3
  -1  11   1 21619.0 390.556   2
  -1 -11   1 22130.1 498.211   9
   1  11  -1 22121.1 514.393   5
  -1 -11   0 29892.0 607.543   3
   1 -11   0 30017.5 634.099   3
  -1  11   0 28860.6 419.148   2
  -1 -11   0 29049.4 579.696   9
   1  11   0 29721.3 598.333   5
  -1  11   0 29584.2 556.880   5
  -1 -11  -1 87830.8 1077.08   3
   1 -11   1 87774.9 1051.08   3
   1  11   1 87157.0 948.184   2
  -1 -11  -1 86708.9 1007.80   9
   1  11   1 88045.6 1039.97   5
  -1  11  -1 86387.9 927.633   5
  -1 -11  -2 96529.6 1094.51   9
  -1  11  -2 104535. 515.634   8
   1 -11   2 100070. 1000.22   9
   1 -11   2 101181. 1088.64   3
   1  11   2 99234.5 1059.61   2
  -1  11  -2 102323. 528.434   7
  -1  11  -2 100601. 991.506   5
   1  11   3 28023.4 591.035   2
   1 -11   3 27675.5 565.866   3
  -1  11  -3 27992.5 260.232   7
   1 -11   3 28359.1 528.759   9
  -1 -11  -3 28403.3 601.822   9
  -1 -11  -4 20351.9 518.364   9
   1 -11   4 20259.3 431.376   9
  -1  11  -4 19935.8 257.894   7
   1  11   4 19930.1 533.541   2
   1 -11   4 20514.3 479.838   3
   1  11   5 30746.7 682.701   4
  -1 -11  -5 30751.7 653.625   9
   1 -11   5 30567.2 509.731   9
   1 -11   5 26146.3 264.230   8
  -1  11  -5 29898.2 380.634   7
   1 -11   5 30754.0 586.494   3
   1  11   5 31862.0 703.242   2
   1 -11   6 2010.65 88.7497   8
   1  11   6 3195.28 241.828   2
   1  11   6 3225.45 240.051   4
  -1  11  -6 3309.42 187.094   1
  -1  11  -6 3100.29 148.258   7
  -1 -11  -6 3494.94 255.707   7
   1 -11   6 3359.24 199.208   3
  -1 -11  -6 3428.31 231.385   9
   1 -11   7 21068.4 348.237   8
  -1  11  -7 22675.3 441.829   7
  -1 -11  -7 23190.3 681.097   7
   1  11   7 22487.6 673.762   2
   1  11   7 22838.5 652.801   4
   1 -11   7 23058.1 513.169   3
  -1  11  -7 22678.2 484.143   1
  -1 -11  -7 23521.1 591.594   9
  -1 -11  -8 76.5909 81.2643   9
   1  11   8 92.1654 101.482   2
   1  11   8 10.4322 101.224   4
   1 -11   8 149.079 69.0746   3
  -1  11  -8-12.3166 42.0327   1
  -1 -11  -8 12.5638 100.499   7
  -1  11  -8 6.73240 45.3712   7
  -1 -11  -9 48.3659 61.6286   9
   1  11   9-8.95785 101.924   2
   1  11   9 166.786 116.002   4
   1 -11   9 79.8165 66.5894   3
  -1  11  -9 39.9486 39.2656   1
  -1 -11  -9-79.7798 83.5703   7
  -1  11  -9 16.9938 42.6844   7
  -1 -11 -10 1997.69 241.421   7
  -1  11 -10 1925.51 173.226   7
   1  11  10 2340.13 251.685   4
   1  11  10 2139.08 242.444   2
  -1 -11 -10 1837.82 178.561   9
   1 -11  10 1073.75 114.239   3
   1  11  11 185.622 116.126   2
   1  11  11 174.970 88.2466   4
  -1  11 -11 318.542 81.7215   7
  -1 -11 -11 392.453 146.260   7
  -1 -11 -11 335.451 91.9563   9
  -1 -11 -12 2968.82 314.377   7
   1  11  12 2818.09 292.321   4
   1  11  12 3092.37 337.290   2
   1  11  13-61.6094 119.028   2
   1  11  13 171.991 124.407   4
  -1 -11 -13 245.112 137.314   7
  -1 -11 -14 761.017 189.207   7
   1  11  14 876.661 205.266   2
   1  11  14 593.785 156.259   4
   1  11  15 45.0830 87.5070   2
   1  11  15 180.404 131.648   4
   1  11  16-44.8903 106.012   2
   1  11  16 14.3010 104.447   4
   1  11  17 28.1778 113.369   2
   1  11  17 322.643 159.418   4
   1 -12 -17-29.2344 126.102   7
  -1  12  17 56.9335 134.217   4
  -1  12  17 65.8337 112.740   2
   1 -12 -16 132.728 151.868   7
  -1  12  16 209.154 129.568   4
   1 -12 -15 1.66375 98.9830   7
  -1  12  15 256.113 161.625   4
   1 -12 -14 82.3925 126.621   7
  -1  12  14 225.851 141.560   4
   1  12 -13 328.295 103.579   7
   1 -12 -13 83.1181 94.9481   7
  -1  12  13 117.501 117.825   4
   1  12 -12 121.458 84.5594   7
   1 -12 -12 234.706 137.589   7
  -1  12  12 95.3345 101.945   4
   1  12 -11 290.661 91.0381   7
  -1  12  11 325.556 129.803   4
   1  12 -11 225.095 86.3942   1
   1 -12 -11 271.532 94.4063   7
  -1  12  10 139.771 115.153   4
   1  12 -10 104.961 62.7121   1
   1 -12 -10 66.6999 91.4316   7
   1  12 -10 10.6824 66.2261   7
   1  12  -9 4590.78 271.014   7
  -1  12   9 5514.85 364.497   4
  -1 -12   9 5139.91 226.356  10
   1  12  -9 4845.48 274.709   1
   1 -12  -9 4556.90 338.968   7
  -1 -12   8 13983.1 377.556   3
  -1  12   8 15035.7 558.330   4
   1  12  -8 14474.8 449.500   7
   1  12  -8 14423.9 458.630   1
   1 -12  -8 14219.9 540.039   7
  -1  12   7 33652.7 798.024   4
   1  12  -7 33409.0 686.234   1
  -1 -12   7 31913.7 583.676   3
   1 -12  -7 33302.7 781.186   7
   1  12  -7 32679.8 632.524   7
  -1  12   6 54125.1 957.901   4
   1  12  -6 53866.4 857.692   1
  -1 -12   6 52332.5 757.633   3
   1 -12  -6 52262.9 920.201   7
   1  12  -6 52772.8 755.295   7
   1 -12  -5 454.788 131.426   3
  -1 -12   5 449.584 88.3908   3
  -1  12   5 506.070 106.863   4
   1 -12  -5 430.436 94.0814   7
   1  12  -5 471.023 93.1226   1
   1  12  -4 8818.86 335.244   1
  -1  12   4 8458.26 354.669   4
  -1  12   4 8585.71 326.716   2
  -1 -12   4 8408.94 317.770   3
   1 -12  -4 8098.93 379.442   3
   1 -12  -4 8685.29 326.844   7
  -1  12   3 5240.96 237.209   2
   1 -12  -3 5321.23 238.628   7
   1 -12  -3 5729.16 319.675   3
  -1 -12   3 5804.50 268.037   3
  -1  12   2 20857.8 435.644   2
  -1 -12   2 21724.3 507.072   9
  -1 -12   2 21925.0 527.227   3
   1 -12  -2 21722.8 598.267   3
   1  12  -2 22291.5 538.384   5
   1 -12  -2 21788.2 444.605   7
   1  12  -2 20244.4 261.122   8
  -1 -12   1 21948.0 517.289   9
   1 -12  -1 22489.9 586.138   3
  -1 -12   1 21145.1 534.019   3
  -1  12   1 21005.3 404.230   2
   1  12  -1 21002.7 523.247   5
   1  12   0 120.171 78.2483   5
  -1  12   0 133.402 66.2467   5
  -1 -12   0 301.382 105.092   3
   1 -12   0 142.229 86.9454   3
  -1  12   0 178.675 49.2732   2
  -1 -12   0 125.643 69.2313   9
  -1 -12  -1 33018.8 657.479   9
  -1 -12  -1 33687.6 704.335   3
   1 -12   1 33651.9 683.267   3
  -1  12  -1 33298.1 613.315   5
   1  12   1 34174.9 676.283   5
   1  12   1 33249.7 613.363   2
  -1  12  -2 8045.98 298.663   5
   1 -12   2 8180.52 333.826   3
   1  12   2 7794.31 311.976   2
  -1 -12  -2 8285.48 330.856   9
   1 -12   2 8158.45 306.187   9
  -1  12  -2 8228.52 163.242   7
  -1 -12  -3 9743.30 371.116   9
   1 -12   3 10223.2 333.205   9
   1 -12   3 9630.12 352.523   3
   1  12   3 9616.99 357.084   2
   1 -12   4 25858.4 570.796   3
  -1 -12  -4 25733.0 615.981   9
   1 -12   4 26176.9 517.802   9
  -1  12  -4 24733.0 285.258   7
   1  12   4 25253.3 614.579   2
   1  12   5 2660.08 206.873   2
   1 -12   5 2533.75 157.561   9
  -1 -12  -5 2417.05 197.454   9
  -1  12  -5 2501.21 108.418   7
   1 -12   5 2478.98 184.011   3
  -1  12  -6 15121.6 414.253   1
   1  12   6 14966.0 522.454   2
   1  12   6 14429.9 513.496   4
   1 -12   6 15044.0 428.919   3
  -1 -12  -6 15009.8 482.919   9
  -1  12  -6 14627.2 305.047   7
  -1 -12  -7 24.6650 85.8378   7
  -1  12  -7 62.4420 34.8152   7
  -1 -12  -7 5.39251 62.4942   9
   1  12   7 64.5893 86.4326   2
   1  12   7 67.0843 88.1624   4
   1 -12   7 68.7470 65.2509   3
   1 -12   7 9.46234 20.0978   8
  -1  12  -7 59.5029 45.0331   1
   1 -12   8 658.017 103.787   3
   1  12   8 452.855 114.867   4
  -1 -12  -8 551.414 110.225   9
   1  12   8 581.739 138.546   2
  -1  12  -8 550.593 80.1146   7
  -1 -12  -8 719.203 151.078   7
  -1  12  -8 549.001 90.9984   1
  -1 -12  -9 1325.03 160.286   9
   1  12   9 1277.47 180.944   2
   1  12   9 1254.81 178.991   4
  -1  12  -9 1301.54 129.480   1
   1 -12   9 814.472 100.525   3
  -1  12  -9 1295.24 126.550   7
  -1 -12  -9 1427.10 205.475   7
   1  12  10 2028.93 236.136   4
  -1 -12 -10 1760.58 234.519   7
  -1  12 -10 1649.15 153.232   7
  -1 -12 -10 1684.32 180.175   9
   1  12  10 1605.51 222.656   2
   1  12  11 135.942 90.3254   4
  -1 -12 -11 116.633 92.0552   7
  -1 -12 -11-24.7225 52.4558   9
   1  12  11-51.7641 87.4540   2
  -1 -12 -12 815.749 186.807   7
   1  12  12 682.657 161.545   4
   1  12  12 633.060 167.466   2
  -1 -12 -13-197.889 136.960   7
   1  12  13 44.0811 105.025   2
   1  12  13-2.63129 83.0763   4
   1  12  14-11.9182 120.071   2
   1  12  14 16.0725 110.932   4
   1  12  15 199.317 128.751   2
   1  12  15 48.4732 83.7881   4
   1  12  16 56.6002 99.3281   2
   1  12  16 175.548 114.499   4
   1  12  17 73.2841 103.383   4
   1 -13 -17-146.573 122.047   7
  -1  13  17 164.635 147.130   4
  -1  13  17 27.4310 129.674   2
   1 -13 -16 122.309 142.668   7
  -1  13  16 234.102 120.679   4
   1 -13 -15 260.313 132.633   7
  -1  13  15-127.643 133.345   4
   1 -13 -14 142.351 140.110   7
  -1  13  14 69.9675 130.436   4
   1 -13 -13 1899.75 269.895   7
  -1  13  13 1798.45 263.639   4
   1 -13 -12 171.281 129.892   7
  -1  13  12 137.503 109.141   4
   1  13 -12 119.709 64.9067   7
   1  13 -11 1922.01 198.276   7
   1 -13 -11 2101.20 258.904   7
  -1  13  11 1896.18 247.502   4
   1  13 -11 2068.89 195.841   1
   1  13 -10 999.740 139.677   7
   1 -13 -10 892.889 167.482   7
  -1  13  10 1355.99 211.777   4
   1  13 -10 1100.64 146.995   1
   1 -13  -9 2333.80 243.334   7
   1  13  -9 2372.64 195.870   7
  -1  13   9 2258.55 240.673   4
   1  13  -9 2496.89 206.884   1
  -1 -13   8 615.575 105.890   3
  -1  13   8 787.902 140.681   4
   1  13  -8 696.966 108.749   7
   1  13  -8 871.327 122.552   1
   1 -13  -8 439.201 111.753   7
  -1  13   7 5073.72 329.998   4
  -1 -13   7 4775.79 243.508   3
   1  13  -7 5039.67 252.637   7
   1 -13  -7 4936.57 308.812   7
   1  13  -7 5288.77 282.376   1
  -1 -13   6-3.92931 70.1226   3
  -1  13   6 55.6846 82.3034   4
   1  13  -6 121.719 61.9843   7
   1  13  -6-79.2555 86.9247   1
   1 -13  -6 54.6572 69.1664   7
   1 -13  -5 444.100 149.103   3
  -1 -13   5 433.849 104.863   3
  -1  13   5 445.508 102.160   2
  -1  13   5 373.704 114.696   4
   1  13  -5 320.572 75.0659   1
   1 -13  -5 431.531 97.4584   7
  -1  13   4 430.068 100.294   4
  -1  13   4 319.944 80.6221   2
   1 -13  -4 525.695 87.3367   7
   1 -13  -4 428.239 138.375   3
  -1 -13   4 452.308 103.073   3
  -1  13   3 485.767 83.7121   2
  -1 -13   3 300.019 95.9511   3
   1 -13  -3 200.787 106.395   3
   1 -13  -3 453.770 78.7859   7
   1  13  -2 141.383 82.7786   5
  -1 -13   2 217.071 88.1211   3
   1 -13  -2 127.143 98.5996   3
  -1 -13   2 148.775 70.0876   9
   1  13  -2 188.451 30.1541   8
  -1  13   2 173.368 54.6677   2
  -1 -13   1 77686.0 1053.88   3
   1 -13  -1 77987.2 1133.40   3
  -1  13   1 75297.2 804.512   2
   1  13  -1 75504.2 1035.93   5
  -1 -13   1 79145.3 1016.60   9
  -1 -13   0 6134.00 310.273   3
   1 -13   0 6593.93 324.048   3
  -1 -13   0 6368.68 297.024   9
   1  13   0 6415.55 304.724   5
  -1  13   0 6386.48 286.624   5
   1 -13   1 2357.35 208.584   3
  -1 -13  -1 2279.73 199.566   3
   1  13   1 2228.60 170.390   2
  -1 -13  -1 2121.21 185.338   9
  -1  13  -1 2198.37 173.929   5
   1  13   1 2152.89 184.376   5
   1 -13   2 7143.95 301.869   9
  -1 -13  -2 6896.98 322.076   9
   1 -13   2 7180.74 327.990   3
   1  13   2 7325.72 307.943   2
  -1  13  -2 7303.28 298.293   5
   1 -13   3 82932.4 992.021   9
  -1 -13  -3 81060.2 1099.79   9
   1 -13   3 79139.0 1057.86   3
   1  13   3 82098.1 1070.83   2
   1 -13   4 8059.43 337.242   3
   1  13   4 8312.18 362.859   2
   1 -13   4 8172.71 302.219   9
  -1 -13  -4 8549.61 364.306   9
  -1  13  -4 8033.08 162.227   7
   1  13   5 2779.79 224.240   2
   1 -13   5 2852.16 204.454   3
   1 -13   5 2805.19 178.423   9
  -1 -13  -5 2769.44 216.529   9
  -1  13  -5 2767.60 110.207   7
  -1 -13  -6 188.955 83.6803   9
   1  13   6 291.755 99.9875   2
   1 -13   6 182.532 76.8156   3
  -1  13  -6 206.367 40.1782   7
  -1  13  -6 201.327 73.4257   1
   1  13   6 225.315 101.462   4
  -1 -13  -7 6265.04 330.879   9
   1  13   7 7067.50 387.626   2
   1  13   7 6072.19 347.337   4
  -1  13  -7 6238.85 218.822   7
  -1  13  -7 6399.83 286.325   1
   1 -13   7 6329.37 289.595   3
  -1 -13  -8 67.2207 73.7814   9
   1  13   8 31.2573 92.7635   2
   1  13   8 107.140 100.420   4
  -1  13  -8 63.2005 37.0837   7
  -1  13  -8 129.157 61.3649   1
   1 -13   8 62.4721 71.8615   3
  -1 -13  -9 5776.70 387.317   7
  -1  13  -9 5175.69 242.800   7
   1  13   9 5576.02 379.386   2
   1  13   9 5952.70 380.683   4
  -1  13  -9 5593.89 267.474   1
   1 -13   9 3382.57 218.979   3
  -1 -13  -9 5229.35 311.194   9
   1  13  10 534.288 147.480   4
  -1 -13 -10 488.979 103.244   9
   1  13  10 356.469 142.927   2
  -1 -13 -10 335.034 112.098   7
   1  13  11 530.645 149.686   4
  -1 -13 -11 620.685 125.753   9
   1  13  11 443.384 149.766   2
  -1 -13 -11 798.907 168.361   7
   1  13  12 632.587 175.822   2
   1  13  12 577.248 141.889   4
   1  13  13 845.939 193.860   2
   1  13  13 887.727 203.518   4
   1  13  14 241.602 143.368   2
   1  13  14 151.658 96.6774   4
   1  13  15 88.7856 112.596   2
   1  13  15-178.959 149.733   4
   1  13  16-355.395 176.170   2
   1  13  16 213.289 161.261   4
   1  13  17-24.1960 116.353   4
   1 -14 -17-116.004 138.911   7
  -1  14  17 81.8809 115.757   4
   1 -14 -16-33.0758 120.093   7
  -1  14  16 174.450 157.488   4
  -1  14  16-199.108 164.308   2
  -1  14  15-44.0040 119.089   2
  -1  14  15 217.360 148.262   4
   1 -14 -15-51.4886 115.880   7
  -1  14  14-169.007 115.694   4
   1 -14 -14 42.8681 94.5335   7
  -1  14  13 20.9872 112.622   4
   1 -14 -13 267.623 139.202   7
  -1  14  12-124.322 120.519   4
   1 -14 -12 39.5628 89.4775   7
  -1  14  11 369.584 146.201   4
   1  14 -11 494.189 111.934   1
   1 -14 -11 396.099 143.770   7
   1  14 -11 340.072 103.566   7
  -1  14  10-86.6114 107.904   4
   1  14 -10 59.0235 62.1250   7
   1  14 -10 41.7940 64.6241   1
   1 -14 -10 6.00436 85.9464   7
   1  14  -9-68.5969 70.7404   7
   1 -14  -9 115.036 88.7076   7
   1  14  -9 79.8583 54.8572   1
  -1  14   9 107.077 103.562   4
  -1  14   8-14.2152 102.293   4
  -1 -14   8 161.410 81.4752   3
   1  14  -8 68.9993 55.1982   7
   1  14  -8 68.5256 67.8420   1
   1 -14  -8 63.0000 82.6666   7
  -1  14   7 29299.8 776.207   4
  -1 -14   7 28201.8 604.438   3
   1  14  -7 28166.6 589.858   7
   1 -14  -7 27851.3 740.442   7
   1  14  -7 29088.3 685.235   1
  -1  14   6 2581.92 223.646   2
   1  14  -6 2623.91 209.202   1
   1 -14  -6 2986.15 236.112   7
  -1 -14   6 2626.43 198.551   3
  -1  14   6 2808.03 233.546   4
  -1  14   5 2220.72 189.799   2
  -1  14   5 2025.26 195.534   4
   1  14  -5 2202.31 192.778   1
   1 -14  -5 2230.22 191.667   7
  -1 -14   5 2031.40 179.435   3
   1 -14  -5 2350.66 243.614   3
   1 -14  -4 652.107 103.095   7
  -1 -14   4 575.905 114.334   3
   1 -14  -4 747.015 166.600   3
  -1  14   4 728.136 116.546   2
  -1 -14   3 64341.9 965.820   3
   1 -14  -3 62723.3 1111.20   3
   1 -14  -3 62245.5 862.130   7
  -1  14   3 61195.3 859.267   2
   1  14  -2 897.120 136.319   5
  -1 -14   2 668.479 123.653   3
   1 -14  -2 898.346 170.155   3
  -1 -14   2 802.117 119.244   9
  -1  14   2 860.266 99.0977   2
   1  14  -2 827.300 58.6904   8
  -1  14   1 1198.11 106.813   2
  -1 -14   1 1245.74 166.736   3
   1 -14  -1 1093.81 170.797   3
   1  14  -1 1085.65 164.052   5
  -1 -14   1 1255.76 169.166   9
  -1 -14   0 1510.54 177.908   3
  -1 -14   0 1406.88 156.593   9
   1  14   0 1409.46 158.653   5
  -1  14   0 1582.91 151.852   5
   1 -14   0 1497.59 184.276   3
   1 -14   1 8520.79 382.796   3
  -1 -14  -1 7811.08 368.787   3
  -1  14  -1 7926.56 329.317   5
   1  14   1 8309.65 366.626   5
  -1 -14  -1 7879.87 352.511   9
   1 -14   1 8499.66 340.156   9
   1  14   1 8359.93 331.005   2
   1 -14   2 2298.30 203.488   3
  -1  14  -2 2625.77 188.397   5
   1 -14   2 2692.38 196.442   9
  -1 -14  -2 2733.87 209.038   9
  -1  14  -2 2572.61 81.4845   8
   1  14   2 2581.75 191.374   2
   1 -14   3 24947.8 622.928   3
  -1  14  -3 24003.3 282.696   7
   1 -14   3 25495.9 572.887   9
  -1 -14  -3 23108.0 615.334   9
   1  14   3 24125.1 600.402   2
   1  14   4 4162.22 266.597   2
   1 -14   4 4273.74 265.135   3
  -1  14  -4 4177.68 117.686   7
  -1 -14  -4 4255.38 269.845   9
   1 -14   4 4017.16 223.911   9
   1 -14   5 18003.6 463.432   9
  -1 -14  -5 18165.7 564.139   9
   1 -14   5 17613.5 514.362   3
   1  14   5 18334.7 572.801   2
  -1  14  -5 18049.5 270.126   7
  -1 -14  -6 1256.13 166.484   9
   1  14   6 1287.92 171.242   2
  -1  14  -6 1198.62 84.4947   7
  -1  14  -6 1327.21 143.833   1
   1 -14   6 1255.91 155.755   3
   1  14   7 3452.10 281.993   2
   1  14   7 3377.48 267.742   4
  -1  14  -7 3483.32 225.306   1
   1 -14   7 3577.43 233.681   3
  -1  14  -7 3264.50 153.750   7
  -1 -14  -7 3371.83 251.829   9
   1  14   8 2185.67 232.682   4
   1  14   8 2426.48 263.516   2
   1 -14   8 2392.17 190.331   3
  -1 -14  -8 2503.25 226.113   9
  -1  14  -8 2658.70 195.491   1
   1  14   9 4245.88 339.805   2
   1  14   9 4481.91 339.031   4
   1 -14   9 2741.16 203.948   3
  -1  14  -9 4542.41 253.487   1
  -1 -14  -9 4501.25 302.848   9
   1  14  10-25.0470 98.3240   4
  -1 -14 -10 17.3426 69.3275   9
   1  14  10 97.8258 109.109   2
   1  14  11 377.708 125.435   4
  -1 -14 -11 347.551 96.2289   9
   1  14  11 521.767 177.976   2
   1  14  12-101.495 132.216   2
   1  14  12-103.743 110.079   4
   1  14  13 266.615 162.699   2
   1  14  13-23.4367 107.825   4
   1  14  14 42.7582 112.835   2
   1  14  14-20.0665 100.576   4
   1  14  15 230.733 172.979   2
   1  14  15-43.9338 119.809   4
   1  14  16 320.862 177.014   2
   1  14  16-96.6059 108.423   4
   1  14  17-103.931 130.879   4
  -1  15  17-50.0283 123.282   4
  -1  15  16 138.202 163.045   2
   1 -15 -16-188.751 152.643   7
  -1  15  16 288.603 154.359   4
  -1  15  15 284.290 165.024   2
   1 -15 -15-4.68038 104.930   7
  -1  15  15 262.243 150.454   4
  -1  15  14 35.1168 114.275   2
   1 -15 -14 0.53700 98.0584   7
  -1  15  13 784.766 176.401   2
   1 -15 -13 748.479 192.587   7
  -1  15  13 990.825 216.589   4
   1 -15 -12 519.218 158.205   7
  -1  15  12 488.619 142.891   4
   1 -15 -12 657.282 139.006   9
   1 -15 -11 769.742 171.127   7
   1  15 -11 754.511 120.712   1
  -1  15  11 869.876 198.567   4
   1  15 -10 784.624 123.781   7
   1 -15 -10 806.644 169.093   7
   1  15 -10 1053.84 154.990   1
  -1  15  10 929.400 182.459   4
   1  15  -9 510.126 106.124   7
   1 -15  -9 378.862 118.177   7
   1  15  -9 488.774 116.415   1
  -1  15   9 476.032 122.231   4
   1 -15  -8 5977.82 367.073   7
  -1  15   8 6070.88 372.081   2
  -1  15   8 5906.08 384.954   4
  -1 -15   8 5900.66 286.914   3
   1  15  -8 6083.29 331.657   1
   1  15  -8 5823.10 284.065   7
   1  15  -7 822.431 114.425   7
   1  15  -7 975.026 151.284   1
  -1  15   7 1064.71 165.770   2
  -1  15   7 1095.14 182.744   4
  -1 -15   7 947.536 144.021   3
   1 -15  -7 944.275 150.303   7
   1  15  -6 604.678 116.949   1
  -1  15   6 387.506 105.590   2
  -1  15   6 237.764 94.0961   4
  -1 -15   6 447.526 112.909   3
   1 -15  -6 438.075 109.389   7
   1  15  -5 236.950 83.6117   1
  -1  15   5 104.134 102.104   4
   1 -15  -5 86.4907 57.7572   7
  -1 -15   5 170.132 93.3294   3
   1 -15  -5 124.920 120.173   3
  -1  15   5 216.819 74.8751   2
   1 -15  -4 0.97526 56.6882   7
  -1 -15   4 193.735 107.397   3
   1 -15  -4 140.985 134.643   3
  -1  15   4 81.9955 65.3672   2
   1 -15  -3 284.507 125.990   3
  -1 -15   3 458.433 110.443   3
  -1  15   3 408.157 80.9061   2
  -1 -15   3 475.387 104.090   9
   1  15  -2 34847.4 387.013   8
   1 -15  -2 37068.7 872.518   3
  -1 -15   2 36725.6 778.142   3
  -1  15   2 36771.4 643.856   2
  -1 -15   2 37155.8 749.028   9
   1  15  -2 37337.4 791.416   5
   1 -15  -1 50189.8 983.626   3
  -1 -15   1 46535.7 892.568   3
  -1  15   1 48191.4 695.936   2
  -1 -15   1 47997.8 865.567   9
  -1  15   1 48350.1 862.623   5
   1  15  -1 49723.6 893.984   5
   1 -15   0 2077.85 224.027   3
  -1 -15   0 2093.27 211.983   3
  -1 -15   0 1929.24 182.828   9
  -1  15   0 2280.12 194.065   5
   1  15   0 1908.12 198.985   5
  -1  15  -1-50.3153 61.9291   5
   1  15   1 6.40695 77.4227   5
  -1 -15  -1 118.902 111.792   3
  -1 -15  -1 0.76655 82.3008   9
   1 -15   1 6.54040 62.4440   9
   1  15   1 28.8411 69.8243   2
   1 -15   1 252.836 129.824   3
   1 -15   2 33247.4 766.702   3
  -1  15  -2 33526.8 305.465   8
  -1 -15  -2 33796.2 758.379   9
   1 -15   2 34588.9 715.385   9
   1  15   2 34635.5 709.941   2
  -1  15  -2 34817.1 704.161   5
   1  15   2 34600.5 775.850   5
  -1  15  -3 14329.9 230.085   7
   1 -15   3 14657.2 504.169   3
   1 -15   3 15029.7 464.115   9
  -1 -15  -3 15518.3 517.566   9
   1  15   3 15041.2 486.085   2
  -1  15  -4 890.907 55.3321   7
   1  15   4 812.907 128.750   2
   1 -15   4 986.102 158.908   3
  -1 -15  -4 867.944 138.880   9
   1 -15   4 813.522 117.718   9
  -1  15  -5 52.4498 20.5633   7
   1  15   5 23.5695 76.3544   2
   1 -15   5 67.6074 93.8991   3
  -1 -15  -5 115.957 84.0260   9
   1 -15   5 98.7919 62.4180   9
  -1  15  -6 241.536 76.1053   1
   1  15   6 240.227 95.8550   2
  -1 -15  -6 98.0469 88.9069   9
   1 -15   6 181.356 106.837   3
  -1  15  -6 149.842 34.4491   7
   1  15   7 4921.20 346.943   2
   1 -15   7 4994.30 284.648   3
  -1 -15  -7 4558.46 310.131   9
  -1  15  -7 5156.58 280.163   1
   1 -15   8 222.667 81.1148   3
   1  15   8 423.719 138.610   4
   1  15   8 161.752 111.172   2
  -1 -15  -8 129.263 78.1237   9
  -1  15  -8 170.928 67.5104   1
   1  15   9 3295.04 302.257   2
   1  15   9 3186.17 294.386   4
   1 -15   9 2021.02 186.356   3
  -1 -15  -9 3154.68 264.766   9
  -1  15  -9 3001.31 215.891   1
   1  15  10 684.816 145.662   4
  -1 -15 -10 945.783 160.099   9
   1  15  10 1073.58 201.740   2
   1  15  11 552.881 159.177   4
  -1 -15 -11 313.158 104.934   9
   1  15  11 241.784 133.111   2
   1  15  12 511.377 162.409   2
   1  15  12 494.613 158.468   4
   1  15  13-28.5119 108.870   2
   1  15  13-37.5405 119.935   4
   1  15  14 85.7320 128.155   2
   1  15  14 385.523 170.111   4
   1  15  15 275.247 166.946   2
   1  15  15 205.486 142.401   4
   1  15  16-94.7683 123.959   2
   1  15  16 98.9535 125.889   4
  -1  16  16 16.2905 107.499   2
   1 -16 -16-165.362 154.387   7
  -1  16  16 21.1886 131.121   4
  -1  16  15-129.337 120.011   2
   1 -16 -15-238.092 152.622   7
  -1  16  15 69.1916 130.434   4
  -1  16  14 203.772 145.061   2
   1 -16 -14 214.835 154.462   7
  -1  16  14 285.722 150.584   4
  -1  16  13-96.0159 104.475   2
  -1  16  13-126.410 108.449   4
   1 -16 -13 69.9319 121.641   7
  -1  16  12 13.9548 108.591   2
   1 -16 -12 41.3911 83.9916   9
   1 -16 -12 88.1219 114.782   7
  -1  16  12 26.2484 101.419   4
   1 -16 -11 94.5006 116.189   7
   1  16 -11-6.18996 67.3096   1
  -1  16  11 44.3440 104.771   4
  -1  16  11 142.535 119.414   2
   1 -16 -10-56.2869 93.5628   7
   1  16 -10 37.8356 78.2097   1
  -1  16  10 138.522 129.071   4
  -1  16  10 0.88941 111.722   2
  -1  16   9 1267.52 196.891   2
  -1  16   9 1242.43 204.512   4
   1  16  -9 1377.03 169.103   1
   1 -16  -9 1242.77 192.476   7
   1  16  -9 1114.07 136.219   7
   1  16  -8 3474.44 222.302   7
  -1  16   8 4036.23 317.546   4
  -1  16   8 3831.71 303.960   2
  -1 -16   8 3624.60 236.495   3
   1 -16  -8 3737.00 295.912   7
   1  16  -8 4049.80 273.910   1
   1  16  -7 1598.12 146.705   7
   1  16  -7 1578.16 176.168   1
  -1 -16   7 1461.02 159.836   3
  -1  16   7 1608.86 197.123   4
  -1  16   7 1675.56 197.728   2
   1 -16  -7 1425.76 180.805   7
   1  16  -6 13678.9 488.566   1
  -1 -16   6 13097.5 460.777   3
  -1  16   6 13259.5 523.049   4
   1 -16  -6 12407.2 489.482   7
  -1  16   6 13387.2 506.646   2
  -1 -16   5 4941.83 290.206   3
   1 -16  -5 5360.87 376.242   3
   1  16  -5 5068.98 311.751   1
  -1  16   5 5293.62 299.905   2
   1 -16  -5 5271.59 299.442   7
  -1  16   4 3231.47 226.243   2
   1 -16  -4 3143.71 296.009   3
  -1 -16   4 3449.65 250.562   3
  -1  16   3 9401.54 359.086   2
   1 -16  -3 9691.39 476.760   3
  -1 -16   3 9158.73 399.542   3
  -1 -16   3 9500.17 387.244   9
   1  16  -2 23610.2 649.876   5
   1 -16  -2 22721.2 711.554   3
  -1 -16   2 22935.4 634.569   3
  -1 -16   2 22231.7 603.542   9
  -1  16   2 22691.1 519.527   2
   1  16  -2 20987.1 313.518   8
  -1  16   1 1520.89 133.149   2
  -1 -16   1 1657.06 212.773   3
   1 -16  -1 1782.16 225.536   3
  -1 -16   1 1618.86 184.838   9
  -1  16   1 1602.05 186.072   5
   1  16  -1 1742.97 197.981   5
   1  16   0 372.508 117.070   5
  -1  16   0 670.112 120.936   5
   1 -16   0 435.128 104.773   9
  -1 -16   0 480.837 117.060   9
   1 -16   0 431.038 150.554   3
  -1 -16   0 476.195 129.080   3
   1  16   1 852.426 134.484   5
  -1  16  -1 1160.71 149.104   5
  -1 -16  -1 1352.77 192.319   3
   1 -16   1 1030.55 178.134   3
  -1 -16  -1 1046.30 161.879   9
   1 -16   1 1043.11 138.171   9
   1 -16   2 4704.32 317.742   3
  -1 -16  -2 4601.12 303.499   9
   1 -16   2 4653.85 274.723   9
  -1  16  -2 4344.24 111.984   8
   1  16   2 4294.11 261.831   2
   1  16   2 4655.88 304.253   5
  -1  16  -2 4811.05 283.607   5
   1 -16   3 1987.42 182.619   9
  -1 -16  -3 2272.99 217.278   9
   1 -16   3 1829.81 207.907   3
   1  16   3 2332.33 204.191   2
  -1  16  -4 29990.4 323.598   7
   1 -16   4 31381.7 754.813   3
   1 -16   4 32722.6 693.199   9
  -1 -16  -4 32231.4 785.630   9
   1  16   4 31794.5 752.191   2
  -1  16  -5 13.9387 19.9670   7
   1 -16   5 56.8560 57.4667   9
  -1 -16  -5 54.1512 92.9729   9
   1  16   5-70.9990 78.1524   2
   1 -16   5 158.535 102.487   3
  -1 -16  -6 1583.12 198.963   9
   1  16   6 1341.53 194.392   2
   1 -16   6 1427.58 179.113   3
   1  16   7 30.7363 92.3366   2
   1 -16   7-45.3624 85.6441   3
  -1 -16  -7 36.0249 94.5786   9
  -1  16  -7 56.4160 63.4460   1
   1  16   8 11225.9 542.415   2
   1 -16   8 9887.70 416.052   3
  -1 -16  -8 10077.1 467.427   9
  -1  16  -8 10650.7 416.168   1
   1  16   9-1.41893 96.3997   4
  -1  16  -9 80.6472 49.7911   1
   1  16   9 135.393 105.829   2
  -1 -16  -9-1.09140 80.9958   9
  -1 -16 -10 484.312 124.470   9
   1  16  10 535.746 164.628   2
   1  16  10 442.183 157.530   4
  -1 -16 -11-20.8432 70.2036   9
   1  16  11 124.616 130.473   4
   1  16  11-4.42792 99.2599   2
   1  16  12 450.862 143.380   4
   1  16  12 455.045 152.420   2
   1  16  13 227.616 127.972   4
   1  16  13-31.2770 134.363   2
   1  16  14 14.9535 121.469   4
   1  16  14-15.8984 130.313   2
   1  16  15 117.952 126.218   4
   1  16  15-93.8656 119.486   2
   1  16  16-131.143 126.804   4
   1  16  16 205.211 118.936   2
   1 -17 -16-75.1711 113.595   7
  -1  17  16-204.220 153.428   2
  -1  17  15-96.4729 142.163   4
   1 -17 -15-64.2485 112.027   7
  -1  17  15 103.684 126.903   2
  -1  17  14-226.228 135.451   4
   1 -17 -14 106.427 115.598   7
  -1  17  14 66.3758 116.607   2
  -1  17  13 80.4781 102.343   4
  -1  17  13-16.9384 125.253   2
   1 -17 -13 176.792 126.197   7
  -1  17  12 1075.71 213.405   2
  -1  17  12 939.438 197.825   4
   1 -17 -12 987.811 173.723   9
   1 -17 -12 1139.93 215.983   7
   1 -17 -11 568.870 144.533   9
  -1  17  11 855.007 186.943   4
   1  17 -11 586.995 122.356   1
  -1  17  11 952.377 184.731   2
   1 -17 -11 522.398 146.291   7
  -1  17  10 718.138 177.116   4
   1  17 -10 803.986 136.394   1
  -1  17  10 580.799 152.304   2
   1 -17 -10 645.187 150.405   7
  -1  17   9-15.2431 111.893   4
   1 -17  -9 120.183 83.3386   7
   1  17  -9 5.45167 64.6188   1
  -1  17   9 84.7473 92.5682   2
   1 -17  -8 5854.88 381.773   7
  -1  17   8 6164.60 387.923   2
  -1  17   8 6143.79 397.306   4
   1  17  -8 5730.79 285.094   7
   1  17  -8 6030.87 346.574   1
  -1 -17   8 6118.91 313.813   3
  -1 -17   7 300.297 94.6390   3
  -1  17   7 348.252 108.899   2
   1  17  -7 356.182 78.4862   7
   1 -17  -7 398.359 93.7798   7
   1  17  -7 501.942 105.542   1
  -1  17   7 349.055 140.158   4
   1  17  -6 2005.94 202.441   1
   1 -17  -6 1865.40 200.960   7
  -1 -17   6 2095.85 203.173   3
  -1  17   6 2130.57 213.689   2
  -1 -17   5 436.091 121.313   3
   1 -17  -5 434.018 167.891   3
   1  17  -5 455.528 109.483   1
  -1  17   5 499.355 113.787   2
  -1 -17   4 2919.68 244.373   3
   1 -17  -4 3349.67 305.341   3
  -1  17   4 3557.28 236.333   2
  -1 -17   3 1145.24 153.629   9
   1 -17  -3 977.106 186.630   3
  -1 -17   3 1387.33 189.694   3
  -1  17   3 1415.69 149.590   2
   1  17  -2 26848.0 717.987   5
  -1 -17   2 26059.7 707.640   3
   1 -17  -2 26546.6 786.821   3
  -1  17   2 26752.2 584.576   2
  -1 -17   2 25322.6 673.396   9
   1  17  -2 25354.2 354.288   8
   1  17  -1 5869.70 334.631   5
  -1  17   1 5680.82 323.582   5
   1 -17  -1 5952.73 376.526   3
  -1 -17   1 5769.67 350.698   3
  -1  17   1 6113.93 267.146   2
  -1 -17   1 5716.92 327.531   9
  -1 -17   0 72.9863 124.462   3
   1 -17   0-17.7309 139.560   3
   1 -17   0 161.260 93.2522   9
  -1 -17   0 164.181 97.7158   9
  -1  17   0 259.768 108.289   5
   1  17   0 227.478 90.4113   5
  -1  17  -1 11081.9 442.166   5
   1  17   1 11339.7 472.047   5
   1 -17   1 11201.5 488.545   3
  -1 -17  -1 10473.3 475.858   3
  -1 -17  -1 11031.8 451.821   9
   1 -17   1 10384.8 428.636   9
   1 -17   2 22029.5 679.722   3
   1  17   2 22797.6 682.334   5
  -1  17  -2 23322.6 625.231   5
   1  17   2 23313.0 615.081   2
  -1 -17  -2 23017.7 668.486   9
   1 -17   2 22435.6 619.464   9
  -1  17  -2 22405.0 257.450   8
   1 -17   3 2126.58 190.207   9
  -1 -17  -3 2092.47 211.966   9
   1 -17   3 2091.75 223.894   3
   1  17   3 1936.01 191.786   2
   1  17   4 1173.59 159.974   2
  -1  17  -4 1427.66 71.5987   7
   1 -17   4 1214.85 151.597   9
  -1 -17  -4 1240.85 172.738   9
   1 -17   4 1291.36 188.514   3
   1 -17   5 5535.54 333.985   3
   1 -17   5 4892.46 280.171   9
  -1 -17  -5 4967.58 332.786   9
   1  17   5 4934.39 327.562   2
   1 -17   6 544.008 137.226   3
  -1 -17  -6 497.502 127.317   9
   1  17   6 495.212 136.521   2
  -1  17  -7 104.186 62.3665   1
   1 -17   7-22.0343 81.9207   3
  -1 -17  -7 121.193 84.3089   9
  -1  17  -8-15.1193 54.0218   1
   1 -17   8 38.9824 87.0299   3
  -1 -17  -8 3.86720 77.0690   9
   1  17   8-70.9337 109.301   2
  -1  17  -9 224.922 83.6379   1
   1  17   9 231.403 111.102   2
   1 -17   9 436.739 138.887   3
  -1 -17  -9 124.575 80.6832   9
  -1 -17 -10 502.162 122.608   9
   1  17  10 569.494 151.423   2
   1  17  11 317.662 139.718   4
  -1 -17 -11 237.341 85.2427   9
   1  17  11 275.973 143.863   2
   1  17  12-177.781 144.071   2
   1  17  12 113.499 118.081   4
   1  17  13 283.044 153.503   2
   1  17  13 237.594 122.716   4
   1  17  14 240.611 141.265   2
   1  17  14 442.147 157.006   4
   1  17  15 228.652 141.567   2
   1  17  15-45.0103 104.795   4
   1  17  16-138.409 149.237   4
  -1  18  16-45.6292 139.280   4
   1 -18 -15 514.287 179.398   7
  -1  18  15 64.3886 115.815   2
  -1  18  15 258.139 133.448   4
   1 -18 -14-85.8375 106.383   7
  -1  18  14-140.942 158.799   4
  -1  18  14 110.938 148.997   2
  -1  18  13 614.220 180.284   2
   1 -18 -13 570.211 176.055   7
  -1  18  13 378.739 147.963   4
   1 -18 -13 495.357 123.951   9
  -1  18  12 161.749 100.221   2
   1 -18 -12-135.556 119.182   7
   1 -18 -12-39.9547 88.0262   9
  -1  18  12 119.093 151.638   4
  -1  18  11 226.966 121.843   4
   1 -18 -11 158.503 119.726   7
  -1  18  11 165.426 111.525   2
   1  18 -11 187.473 92.3462   1
   1 -18 -11 41.1019 114.965   9
  -1  18  10-65.0180 95.5620   4
   1 -18 -10 9.64601 84.9974   7
  -1  18  10-132.659 104.096   2
   1 -18 -10 61.1457 90.6899   9
   1  18 -10 17.4603 82.7049   1
   1 -18  -9 3216.82 306.156   7
   1  18  -9 3313.51 271.619   1
  -1  18   9 3601.72 318.054   2
  -1  18   9 3048.71 302.646   4
  -1  18   8 3071.13 298.996   4
   1  18  -8 3295.97 276.899   1
  -1  18   8 2677.34 260.753   2
   1 -18  -8 2682.47 267.108   7
  -1 -18   8 1621.68 166.770   3
   1  18  -7 2084.19 166.048   7
   1  18  -7 2553.68 237.517   1
   1 -18  -7 2428.57 239.346   7
  -1 -18   7 2390.95 220.974   3
  -1  18   7 2311.05 235.121   2
   1  18  -6 242.212 87.4798   1
  -1 -18   6 257.623 112.823   3
  -1  18   6 252.181 88.4726   2
   1  18  -5 12157.8 506.065   1
   1 -18  -5 11709.2 560.689   3
  -1 -18   5 11946.3 478.348   3
  -1  18   5 12048.2 470.375   2
   1 -18  -4 3026.35 313.961   3
  -1 -18   4 2642.99 246.061   3
  -1  18   4 2709.97 219.388   2
  -1 -18   3 19409.1 594.900   9
  -1 -18   3 18519.2 611.471   3
   1 -18  -3 19346.8 709.307   3
  -1  18   3 19540.3 541.443   2
  -1  18   2 11083.5 383.480   2
   1 -18  -2 10649.5 525.122   3
  -1 -18   2 10929.6 471.037   3
   1  18  -2 11371.9 480.334   5
  -1 -18   2 10788.2 458.334   9
   1  18  -2 10388.5 229.027   8
  -1  18   1 2707.78 235.335   5
   1  18  -1 2709.95 239.214   5
  -1  18   1 2762.10 189.130   2
   1 -18  -1 2663.93 288.301   3
  -1 -18   1 2439.07 246.903   3
  -1 -18   1 2705.02 237.879   9
   1 -18  -1 2626.16 247.345   9
   1 -18   0 5555.48 375.681   3
  -1 -18   0 5643.34 368.334   3
  -1 -18   0 5486.33 340.087   9
   1 -18   0 5548.35 331.924   9
  -1  18   0 5851.17 336.667   5
   1  18   0 6050.02 352.125   5
  -1 -18  -1 843.853 186.769   3
   1 -18   1 565.941 173.313   3
   1  18   1 656.334 149.967   5
  -1  18  -1 595.838 129.364   5
  -1 -18  -1 504.344 129.616   9
   1 -18   1 778.162 143.226   9
   1  18   2 8924.55 391.972   2
   1  18   2 9532.10 453.013   5
  -1  18  -2 9593.03 411.802   5
  -1 -18  -2 9041.34 440.499   9
   1 -18   2 9141.98 413.604   9
   1 -18   2 9103.30 461.542   3
   1  18   3 3670.50 258.474   2
   1  18   3 3224.66 271.167   5
   1 -18   3 3378.49 292.618   3
   1 -18   3 3447.43 252.908   9
  -1 -18  -3 3420.95 272.119   9
   1 -18   4 10069.4 470.906   3
   1  18   4 10792.0 460.677   2
  -1 -18  -4 9792.57 473.701   9
   1 -18   4 10422.7 422.371   9
   1 -18   5 3090.79 268.048   3
   1  18   5 3844.57 288.168   2
   1 -18   5 3401.26 234.076   9
  -1 -18  -5 3404.68 278.316   9
  -1 -18  -6 441.055 137.161   9
   1 -18   6 522.063 129.403   3
   1  18   6 535.852 136.828   2
  -1  18  -7 5482.88 327.644   1
   1 -18   7 5487.48 342.069   3
   1  18   7 5787.41 386.506   2
  -1 -18  -7 4950.11 349.634   9
   1  18   8 562.282 144.856   2
   1 -18   8 390.065 116.112   3
  -1  18  -8 687.918 129.332   1
  -1 -18  -8 542.786 149.884   9
  -1  18  -9 1981.08 199.517   1
   1  18   9 2244.05 270.543   2
  -1 -18  -9 2019.67 242.151   9
   1 -18   9 1805.37 203.470   3
   1  18  10 127.296 100.696   2
  -1 -18 -10 282.953 108.760   9
   1  18  11-51.2349 95.2922   2
  -1 -18 -11-129.692 101.462   9
   1  18  12 269.622 134.209   2
   1  18  13-21.9403 101.123   2
   1  18  14 150.033 140.658   2
   1  18  15-26.3141 125.182   2
  -1  19  15-35.6707 154.336   4
  -1  19  15 103.274 148.470   2
  -1  19  14 203.517 154.167   4
  -1  19  14 213.620 147.967   2
  -1  19  13 255.784 157.834   2
  -1  19  13 18.1308 120.623   4
   1 -19 -13 81.3509 106.192   7
   1 -19 -13 169.567 100.095   9
  -1  19  12 59.9248 116.757   2
  -1  19  12 155.475 136.922   4
   1 -19 -12-90.3016 110.961   7
   1 -19 -12 58.9430 97.7975   9
   1  19 -11 1034.77 166.244   1
  -1  19  11 1312.98 230.478   2
  -1  19  11 1625.84 267.701   4
   1 -19 -11 1096.41 202.475   7
   1 -19 -11 963.383 180.474   9
   1  19 -10 362.752 115.886   1
  -1  19  10 330.603 139.724   2
  -1  19  10 327.665 131.403   4
   1 -19 -10 358.768 127.699   7
   1 -19 -10 289.230 119.652   9
   1  19  -9 111.585 79.4756   1
  -1  19   9 151.368 113.786   4
   1 -19  -9 127.821 87.3347   9
   1 -19  -9 239.103 113.752   7
  -1  19   9 214.823 103.069   2
  -1  19   8 2522.67 257.747   2
   1  19  -8 2826.72 252.525   1
   1 -19  -8 2673.18 265.243   7
  -1 -19   7 492.919 123.042   3
   1  19  -7 209.032 95.2696   1
  -1  19   7 257.753 100.379   2
   1  19  -6 9670.55 461.411   1
  -1 -19   6 9031.38 418.638   3
  -1  19   6 9477.97 447.160   2
   1  19  -5 4753.05 331.838   1
  -1 -19   5 4576.51 316.637   3
   1 -19  -5 5253.53 393.103   3
  -1  19   5 5341.15 316.296   2
   1 -19  -4 16130.6 682.863   3
  -1 -19   4 15221.6 567.816   3
  -1  19   4 14922.0 508.508   2
  -1 -19   3-111.973 122.092   3
   1 -19  -3 34.6483 154.985   3
  -1  19   3-6.68217 62.9615   2
  -1 -19   3-127.112 102.208   9
  -1  19   2 273.786 126.117   5
   1  19  -2 278.281 124.318   5
  -1 -19   2 140.613 127.948   3
   1 -19  -2 183.512 165.872   3
  -1  19   2 161.861 82.7506   2
  -1 -19   2 214.574 119.030   9
   1 -19  -2 192.302 109.909   9
   1  19  -2 162.362 37.5362   8
   1 -19  -1 20736.5 725.024   3
  -1 -19   1 20110.8 666.177   3
  -1 -19   1 19947.4 640.382   9
   1 -19  -1 20617.5 656.352   9
  -1  19   1 20632.4 653.071   5
   1  19  -1 20173.0 659.693   5
   1 -19   0 2242.45 276.346   3
  -1 -19   0 2277.95 261.079   3
  -1 -19   0 2438.74 241.260   9
   1 -19   0 2703.05 247.844   9
   1  19   0 2536.57 246.547   5
  -1  19   0 2146.26 221.368   5
   1 -19   1 4518.23 347.589   3
   1  19   1 4592.24 321.638   5
  -1  19  -1 4764.37 301.883   5
  -1 -19  -1 4062.56 300.140   9
   1 -19   1 4400.51 300.312   9
   1  19   2-77.8642 109.941   5
  -1  19  -2 65.7876 84.1620   5
   1  19   2-4.62216 74.9163   2
   1 -19   2 298.821 155.645   3
  -1 -19  -2 148.741 122.303   9
   1 -19   2 35.6289 95.3803   9
   1  19   3 5976.64 338.042   2
   1 -19   3 6616.31 408.892   3
   1 -19   3 5987.95 340.107   9
  -1 -19  -3 6368.00 380.104   9
   1  19   3 5626.76 367.559   5
   1 -19   4 1423.17 164.421   9
  -1 -19  -4 1481.16 207.037   9
   1  19   4 1484.02 189.942   2
   1 -19   4 1577.36 209.122   3
   1 -19   5 779.914 131.370   9
  -1 -19  -5 820.423 161.128   9
   1  19   5 749.790 142.057   2
   1 -19   5 897.768 168.613   3
  -1 -19  -6 209.107 116.300   9
   1  19   6 248.489 116.799   2
   1 -19   6 201.571 120.545   3
  -1 -19  -7 444.324 122.589   9
   1  19   7 583.330 162.998   2
   1 -19   7 720.642 154.491   3
  -1  19  -7 652.739 136.645   1
  -1 -19  -8 169.706 91.5779   9
   1  19   8 215.163 128.927   2
   1 -19   8 62.8729 91.7960   3
  -1  19  -8 249.148 79.7495   1
  -1  19  -9 1088.41 157.235   1
  -1 -19  -9 1350.95 195.157   9
   1  19   9 1364.19 223.397   2
  -1 -19 -10 517.871 143.473   9
   1  19  10 497.781 161.837   2
  -1 -19 -11 112.459 107.612   9
   1  19  11 129.290 102.198   2
   1  19  12 814.440 209.004   2
   1  19  13 134.951 127.825   2
   1  19  14 224.948 173.663   2
   1  19  15 814.805 226.715   2
  -1  20  15 74.5729 153.339   4
  -1  20  15-71.1318 119.724   2
  -1  20  14 223.985 158.304   4
  -1  20  14 185.661 151.408   2
  -1  20  13 7.80165 109.883   4
   1 -20 -13 67.4896 102.071   9
  -1  20  13 18.5249 115.165   2
  -1  20  12 66.0651 123.255   4
   1 -20 -12 330.689 123.743   9
  -1  20  12 7.97056 117.822   2
  -1  20  11 459.396 160.468   4
   1 -20 -11 408.616 143.831   9
  -1  20  11 242.668 130.636   2
  -1  20  10 143.502 113.166   4
  -1  20  10 236.920 126.276   2
   1 -20 -10 300.402 115.429   9
   1  20 -10 279.831 99.7930   1
  -1  20   9 1662.32 229.362   2
   1 -20  -9 1329.11 207.996   9
   1  20  -9 1309.46 187.153   1
  -1  20   8-140.131 111.721   2
   1  20  -8-36.1977 79.7411   1
   1 -20  -8 5.23476 100.410   9
   1 -20  -7 3495.04 304.010   9
  -1 -20   7 3085.03 256.353   3
   1  20  -7 3622.52 296.751   1
  -1  20   7 3398.09 296.100   2
   1 -20  -6 10419.6 525.295   9
  -1 -20   6 10315.1 467.966   3
   1  20  -6 11328.3 514.203   1
  -1  20   6 10785.9 492.700   2
   1 -20  -5 1951.63 238.692   9
  -1 -20   5 2003.20 223.525   3
   1 -20  -5 2081.97 264.389   3
   1  20  -5 2473.80 246.966   1
  -1  20   5 2122.10 213.441   2
  -1 -20   4 45397.0 992.448   3
   1 -20  -4 46293.5 1147.33   3
   1 -20  -4 46837.4 1051.36   9
  -1  20   4 45237.1 908.769   2
   1 -20  -3 4335.74 368.262   3
  -1 -20   3 4705.15 337.842   3
  -1  20   3 4319.06 273.052   2
   1 -20  -3 3990.19 310.376   9
  -1 -20   3 4263.54 312.270   9
   1 -20  -2 51.1533 162.630   3
  -1 -20   2 96.1135 128.095   3
  -1  20   2 152.788 76.5610   2
   1 -20  -2 8.82428 107.028   9
  -1 -20   2-25.4211 95.0976   9
   1  20  -2 22.3898 104.857   5
  -1  20   2 92.9005 89.7094   5
   1 -20  -1 260.698 144.561   9
  -1 -20   1 126.288 138.293   9
  -1 -20   1 386.580 175.177   3
   1 -20  -1 74.8743 163.649   3
  -1  20   1 314.561 129.528   5
   1  20  -1 221.976 122.163   5
   1  20   0 6652.89 387.028   5
  -1  20   0 6407.46 376.559   5
   1 -20   0 6197.75 367.514   9
  -1 -20   0 5895.05 366.595   9
   1 -20   0 6877.60 437.272   3
  -1 -20   0 5861.34 397.538   3
  -1 -20  -1 633.895 143.847   9
   1 -20   1 460.580 134.916   9
   1 -20   1 647.285 200.572   3
  -1  20  -1 508.954 120.433   5
   1  20   1 435.166 132.572   5
   1 -20   2 3157.07 293.551   3
  -1  20  -2 3823.17 285.703   5
   1  20   2 3368.45 294.292   5
   1 -20   2 3463.89 279.006   9
  -1 -20  -2 3623.91 303.655   9
   1  20   3 628.397 150.037   5
  -1 -20  -3 326.075 113.116   9
   1 -20   3 485.186 129.022   9
   1  20   3 407.755 111.580   2
   1 -20   3 408.413 163.839   3
  -1 -20  -4 291.865 113.906   9
   1 -20   4 261.706 99.3594   9
   1  20   4 326.386 107.606   2
   1 -20   4 262.529 123.255   3
  -1 -20  -5 766.553 160.495   9
   1 -20   5 856.597 137.631   9
   1 -20   5 980.373 184.740   3
   1  20   5 805.664 156.903   2
   1 -20   6 4717.76 341.709   3
   1  20   6 5143.10 361.559   2
  -1 -20  -6 5033.44 364.486   9
   1  20   7 1744.02 236.819   2
  -1 -20  -7 1350.73 205.988   9
   1 -20   7 1162.13 188.347   3
  -1  20  -7 1458.06 194.015   1
  -1 -20  -8 2891.78 284.233   9
   1 -20   8 2924.63 267.908   3
  -1  20  -8 3191.83 267.582   1
   1  20   8 3063.09 309.422   2
  -1  20  -9-35.4037 76.3092   1
  -1 -20  -9 15.5359 95.1473   9
   1  20   9 37.9507 108.070   2
  -1 -20 -10 1978.60 247.991   9
   1  20  10 2137.45 276.589   2
  -1 -20 -11 281.530 91.4175   9
   1  20  11 298.886 144.161   2
  -1 -20 -12 250.772 115.416   9
   1  20  12 290.371 160.810   2
   1  20  13 53.3713 153.639   2
   1  20  14 118.211 109.623   2
  -1  21  15 98.3071 127.182   2
  -1  21  14 153.236 135.742   4
  -1  21  14 126.695 115.935   2
  -1  21  13 48.8603 93.8954   4
  -1  21  13 195.870 138.341   2
   1 -21 -13 87.7821 92.3035   9
  -1  21  12 168.621 125.427   2
   1 -21 -12-35.3430 92.1493   9
  -1  21  11 48.1656 116.232   2
   1 -21 -11 146.482 123.675   9
   1 -21 -10 323.928 130.109   9
  -1  21  10 319.339 133.419   2
   1  21 -10 402.713 134.041   1
   1 -21  -9-112.418 111.472   9
  -1  21   9-243.067 129.363   2
   1  21  -9-54.4103 79.7479   1
   1 -21  -8-82.1227 115.040   9
   1  21  -8 50.9806 73.8776   1
  -1  21   8-82.8340 87.9207   2
  -1 -21   7-117.421 86.0729   3
   1 -21  -7-56.9623 106.467   9
   1  21  -7-32.8749 85.4576   1
  -1  21   7 19.5953 81.3534   2
   1 -21  -6 8881.46 493.809   9
  -1 -21   6 7952.60 415.966   3
   1  21  -6 9443.31 483.765   1
  -1  21   6 8600.90 439.477   2
  -1 -21   5-59.7322 113.833   3
   1 -21  -5 71.8617 136.323   3
   1 -21  -5-79.4205 117.656   9
   1  21  -5 168.401 105.206   1
  -1  21   5 103.410 82.9704   2
  -1  21   4 7982.23 388.012   2
   1 -21  -4 7657.75 454.044   9
   1 -21  -4 8069.26 505.697   3
  -1 -21   4 7475.94 416.083   3
  -1  21   3 4788.16 348.445   5
   1 -21  -3 5070.55 405.347   3
  -1 -21   3 4832.70 340.484   3
  -1  21   3 5094.82 301.957   2
   1 -21  -3 5047.35 361.200   9
  -1  21   2 1851.97 222.167   5
   1  21  -2 2207.22 244.182   5
  -1  21   2 2062.97 187.840   2
  -1 -21   2 2088.98 251.600   3
   1 -21  -2 2470.36 306.858   3
  -1 -21   2 1990.70 227.570   9
   1 -21  -2 1981.05 233.220   9
  -1 -21   1 2226.57 266.110   3
   1 -21  -1 1837.38 262.719   3
   1  21  -1 2654.39 259.564   5
  -1  21   1 2629.34 252.021   5
   1 -21  -1 2272.02 251.485   9
  -1 -21   1 2036.12 227.463   9
   1 -21   0 9716.84 522.139   3
  -1 -21   0 8977.50 485.003   3
  -1 -21   0 8872.07 466.555   9
   1 -21   0 8928.70 457.107   9
   1  21   0 9132.61 478.020   5
  -1  21   0 9351.68 466.884   5
   1 -21   1 1269.84 225.804   3
  -1  21  -1 1150.32 176.179   5
   1  21   1 976.635 198.465   5
  -1 -21  -1 968.661 178.077   9
   1 -21   1 1025.71 171.284   9
   1 -21   2 1400.31 222.282   3
  -1  21  -2 1132.67 169.512   5
   1  21   2 1347.51 205.124   5
   1 -21   2 1203.25 170.097   9
  -1 -21  -2 1048.75 178.712   9
   1 -21   3 286.543 139.502   3
   1  21   3 626.180 137.593   2
   1  21   3 478.725 133.145   5
  -1 -21  -3 405.944 120.779   9
   1 -21   3 529.243 122.982   9
   1  21   4 1588.76 207.659   5
  -1 -21  -4 1926.40 227.915   9
   1 -21   4 1726.85 195.443   9
   1  21   4 1846.09 214.208   2
   1 -21   4 1764.39 240.660   3
   1  21   5 250.761 103.309   2
   1 -21   5 136.476 127.895   3
  -1 -21  -5 196.187 85.0218   9
   1 -21   5 345.599 105.629   9
   1  21   6 427.027 124.897   2
   1 -21   6 606.657 156.791   3
  -1 -21  -6 576.269 146.166   9
   1  21   7 1148.35 198.201   2
   1 -21   7 891.391 161.503   3
  -1  21  -7 1043.65 163.754   1
  -1 -21  -7 1074.67 197.060   9
   1  21   8 183.845 121.789   2
   1 -21   8 116.561 107.949   3
  -1 -21  -8 234.002 121.595   9
  -1  21  -8 82.3801 66.8541   1
  -1 -21  -9 147.033 112.624   9
   1  21   9 18.8966 100.445   2
  -1 -21 -10 666.720 153.581   9
   1  21  10 637.239 172.395   2
  -1 -21 -11 429.474 127.765   9
   1  21  11 529.744 130.441   2
  -1 -21 -12 629.654 148.404   9
   1  21  12 1097.75 228.803   2
   1  21  13-94.9281 129.036   2
   1  21  14-45.9135 110.691   2
  -1  22  14 386.758 184.032   2
   1 -22 -13-97.1626 100.279   9
  -1  22  13-167.673 157.010   2
   1 -22 -12-35.1947 102.927   9
  -1  22  12 51.2401 109.130   2
   1 -22 -11 132.611 107.772   9
  -1  22  11-47.6611 82.5657   2
  -1  22  10 110.374 95.5227   2
   1 -22 -10 271.257 154.466   9
   1  22 -10 419.086 136.321   1
  -1  22   9 443.219 146.146   2
   1 -22  -9 564.767 178.802   9
  -1  22   8 213.324 112.196   2
   1  22  -8 281.937 107.867   1
   1 -22  -8 127.429 113.807   9
  -1 -22   7-22.1303 91.1750   3
  -1  22   7-0.68783 79.0541   2
   1  22  -7 54.2702 76.1892   1
   1 -22  -7-38.5164 108.418   9
  -1 -22   6 1345.98 197.376   3
  -1  22   6 1240.91 183.115   2
   1  22  -6 1388.96 206.089   1
   1 -22  -6 1310.03 215.841   9
   1 -22  -5 21495.0 763.390   9
   1 -22  -5 22027.9 854.098   3
  -1 -22   5 21447.2 716.345   3
   1  22  -5 22711.8 765.941   1
  -1  22   5 21958.9 689.497   2
   1 -22  -4 2099.44 305.627   3
  -1 -22   4 2013.07 237.052   3
  -1  22   4 1763.07 195.953   2
   1 -22  -4 1688.27 218.312   9
  -1 -22   3 757.039 169.618   3
   1 -22  -3 860.011 198.666   3
  -1  22   3 987.616 149.909   2
  -1  22   3 881.020 176.195   5
   1 -22  -3 820.423 173.070   9
  -1 -22   2 1442.54 224.635   3
   1 -22  -2 1677.37 256.869   3
   1  22  -2 1432.57 209.406   5
  -1  22   2 1602.12 211.648   5
  -1  22   2 1443.50 162.985   2
   1 -22  -2 1369.12 207.462   9
  -1 -22   2 1546.11 211.805   9
  -1 -22   1 5815.09 405.840   3
   1 -22  -1 5472.25 423.541   3
  -1 -22   1 5871.65 381.441   9
   1 -22  -1 5890.50 386.463   9
   1  22  -1 5961.78 398.997   5
  -1  22   1 6137.70 398.201   5
  -1  22   0 1740.49 211.445   5
   1  22   0 1749.86 229.508   5
  -1 -22   0 1627.35 218.274   9
   1 -22   0 1519.59 210.017   9
  -1 -22   0 1805.37 256.247   3
   1 -22   0 1577.72 240.839   3
  -1  22  -1 2.68022 82.1265   5
   1  22   1 52.4046 96.2863   5
  -1 -22  -1 58.2785 97.3958   9
   1 -22   1-9.68937 90.2862   9
   1 -22   1-11.2736 129.729   3
   1  22   2 970.109 178.172   5
  -1  22  -2 769.888 146.337   5
  -1 -22  -2 998.450 182.209   9
   1 -22   2 844.384 170.485   9
   1 -22   2 804.421 193.999   3
   1  22   3 574.542 139.205   5
   1 -22   3 752.921 178.331   3
   1  22   3 758.380 144.153   2
   1 -22   3 728.789 144.494   9
  -1 -22  -3 729.229 161.179   9
   1 -22   4 222.937 131.178   3
   1  22   4 73.9878 76.3642   2
   1  22   4-21.9756 101.370   5
   1 -22   4 25.2813 72.7844   9
  -1 -22  -4 98.3312 119.634   9
   1 -22   5 1324.32 214.484   3
  -1 -22  -5 1307.47 201.579   9
   1 -22   5 1307.15 176.670   9
   1  22   5 1332.36 193.498   2
  -1 -22  -6 2503.09 275.956   9
   1 -22   6 2293.40 263.468   3
   1  22   6 2518.66 267.057   2
  -1 -22  -7 1168.51 191.846   9
   1 -22   7 1030.65 184.702   3
  -1  22  -7 1430.26 196.368   1
   1  22   7 1261.10 206.553   2
  -1 -22  -8 173.705 112.706   9
   1 -22   8 266.729 129.953   3
  -1  22  -8 287.238 113.677   1
   1  22   8 208.807 124.909   2
   1  22   9 1877.60 266.800   2
  -1 -22  -9 1652.35 233.557   9
   1  22  10 199.835 120.775   2
  -1 -22 -10 390.311 151.910   9
   1  22  11 395.545 159.157   2
  -1 -22 -11 529.852 162.682   9
   1  22  12 247.182 150.496   2
  -1 -22 -12-169.715 129.722   9
   1  22  13 174.365 154.419   2
   1  22  14-133.555 138.359   2
  -1  23  14 21.4142 119.798   2
  -1  23  13 468.771 165.683   2
   1 -23 -13 333.608 137.088   9
  -1  23  12-58.6933 111.732   2
   1 -23 -12 180.894 121.944   9
  -1  23  11 690.078 181.254   2
   1 -23 -11 515.436 172.844   9
  -1  23  10-86.4638 98.6503   2
   1  23 -10 82.3967 80.7752   1
   1 -23 -10-141.777 123.832   9
   1  23  -9 191.506 118.911   1
   1 -23  -9 96.7604 106.069   9
  -1  23   8-64.7218 92.0626   2
   1 -23  -8-165.809 118.007   9
   1  23  -8 19.3130 90.4644   1
  -1  23   7 256.667 100.296   2
   1 -23  -7 0.67829 133.658   9
  -1 -23   7 151.785 100.503   3
   1  23  -7 272.018 101.363   1
  -1  23   6 223.525 108.404   2
   1 -23  -6 197.323 94.5590   9
  -1 -23   6 333.466 106.572   3
   1  23  -6 333.506 122.751   1
  -1  23   5 1054.39 165.489   2
  -1 -23   5 655.833 142.217   3
   1 -23  -5 674.725 166.930   9
   1  23  -5 732.779 161.487   1
   1 -23  -4 534.014 193.879   3
  -1 -23   4 496.398 153.304   3
  -1  23   4 460.205 108.777   2
   1 -23  -4 647.159 167.481   9
  -1  23   4 589.653 177.299   5
  -1  23   3 9882.69 520.514   5
   1 -23  -3 9430.52 564.817   3
  -1 -23   3 9604.74 508.621   3
   1 -23  -3 8889.71 500.229   9
  -1  23   3 9695.87 426.631   2
   1 -23  -2 259.519 114.759   9
  -1 -23   2 180.062 94.8192   9
  -1 -23   2 9.99806 119.337   3
   1 -23  -2 98.0967 147.825   3
  -1  23   2 305.258 144.662   5
   1  23  -2 486.470 143.227   5
   1 -23  -1 897.363 163.731   9
  -1 -23   1 816.551 165.247   9
  -1 -23   1 668.781 194.553   3
   1 -23  -1 846.912 199.041   3
  -1  23   1 814.823 174.053   5
   1  23  -1 913.325 194.795   5
   1 -23   0 291.672 124.715   9
  -1 -23   0 182.096 118.784   9
   1 -23   0 225.227 153.963   3
  -1  23   0 469.505 138.841   5
   1  23   0 380.024 149.835   5
   1 -23   1 12462.3 618.627   3
  -1 -23  -1 12724.2 582.451   9
   1 -23   1 12543.9 561.020   9
   1  23   1 14011.0 622.256   5
  -1  23  -1 12213.0 580.237   5
  -1 -23  -2-61.2557 103.454   9
   1 -23   2 215.054 127.032   9
   1 -23   2 241.122 165.365   3
   1  23   2 130.338 117.421   5
  -1  23  -2 23.3504 76.3482   5
  -1 -23  -3 117.021 109.126   9
   1 -23   3 138.265 93.9869   9
   1 -23   3 150.700 129.138   3
   1  23   3 52.3337 94.9893   5
   1 -23   4 31.7987 146.507   3
   1  23   4-112.022 118.495   5
  -1 -23  -4 34.0445 104.306   9
   1 -23   4-26.6471 79.0149   9
   1  23   4 30.3100 82.0295   2
   1  23   5 2897.41 308.808   5
   1 -23   5 2640.18 295.155   3
   1 -23   5 2490.48 244.197   9
  -1 -23  -5 2651.16 297.297   9
   1  23   5 3168.79 302.361   2
   1 -23   6 303.859 151.289   3
  -1 -23  -6 210.781 107.846   9
   1  23   6 293.756 125.744   2
   1 -23   7 368.853 133.192   3
  -1  23  -7 302.682 105.908   1
  -1 -23  -7 381.004 144.018   9
   1  23   7 647.723 177.234   2
   1 -23   8 245.899 141.418   3
  -1  23  -8 75.8741 78.9911   1
   1  23   8 68.9252 111.576   2
  -1 -23  -8-186.985 131.804   9
   1  23   9 62.9218 92.5050   2
  -1 -23  -9 2.28681 86.2954   9
   1  23  10 78.2873 118.139   2
  -1 -23 -10-19.4894 98.6253   9
   1  23  11 1081.27 233.774   2
  -1 -23 -11 1097.76 212.361   9
   1  23  12 59.4819 134.001   2
  -1 -23 -12-94.2162 100.794   9
   1  23  13-82.0624 115.423   2
  -1  24  14 106.065 116.056   2
  -1  24  13-55.5785 100.603   2
   1 -24 -13-188.614 129.819   9
  -1  24  12 137.374 124.556   2
   1 -24 -12-133.622 140.310   9
  -1  24  11-102.573 116.602   2
   1 -24 -11-130.313 133.610   9
   1  24 -10-14.8814 76.6449   1
  -1  24  10-6.57681 115.900   2
   1 -24 -10 116.018 102.516   9
   1  24  -9 1076.43 202.654   1
  -1  24   9 1004.70 197.693   2
   1 -24  -9 795.093 181.998   9
   1  24  -8 372.348 134.206   1
   1 -24  -8 478.052 153.671   9
  -1  24   8 474.500 149.006   2
  -1 -24   7 108.461 97.3966   3
   1  24  -7 144.650 99.9086   1
   1 -24  -7 358.019 143.712   9
  -1  24   7 78.3000 83.3185   2
  -1 -24   6 869.076 179.898   3
   1  24  -6 779.383 177.104   1
   1 -24  -6 823.460 174.364   9
  -1  24   6 659.853 142.794   2
  -1 -24   5 3484.37 314.650   3
   1  24  -5 4030.61 337.599   1
   1 -24  -5 4130.43 355.150   9
  -1  24   5 3759.74 305.979   2
  -1  24   4 2281.84 284.282   5
   1 -24  -4 2372.04 317.983   3
  -1 -24   4 2166.43 254.958   3
   1 -24  -4 2384.49 281.783   9
  -1  24   4 2201.44 233.241   2
   1 -24  -3 221.706 193.690   3
  -1 -24   3 301.114 151.447   3
  -1  24   3 335.536 129.116   5
   1 -24  -3 685.164 170.169   9
  -1  24   3 290.865 107.277   2
   1 -24  -2 843.211 166.821   9
  -1 -24   2 740.534 159.070   9
  -1 -24   2 406.354 131.701   3
   1 -24  -2 753.578 197.430   3
  -1  24   2 718.409 168.766   5
   1  24  -2 624.424 158.197   5
   1 -24  -1 3538.98 366.075   3
  -1 -24   1 3492.59 332.031   3
   1 -24  -1 3185.04 306.326   9
  -1 -24   1 3656.56 320.289   9
   1  24  -1 3570.83 323.372   5
  -1  24   1 3307.16 306.105   5
  -1 -24   0 263.558 131.247   9
   1 -24   0 170.289 101.127   9
   1 -24   0 189.004 163.121   3
   1  24   0-26.9686 95.3124   5
  -1  24   0 157.152 136.770   5
  -1 -24  -1 1167.64 210.964   9
   1 -24   1 809.882 166.312   9
   1 -24   1 771.360 186.042   3
  -1  24  -1 975.811 182.329   5
   1  24   1 1038.15 212.639   5
   1 -24   2-68.8877 114.149   9
  -1 -24  -2 195.561 126.163   9
   1 -24   2 2.76140 143.322   3
  -1  24  -2 188.098 112.891   5
   1  24   2 19.3643 111.687   5
   1 -24   3 164.955 92.7461   9
  -1 -24  -3 249.070 125.472   9
   1 -24   3 189.806 159.404   3
   1  24   3 227.149 134.230   5
   1  24   4 2565.59 290.072   5
   1 -24   4 2384.37 295.181   3
   1 -24   4 2560.46 257.901   9
  -1 -24  -4 2617.02 286.631   9
   1  24   4 2967.42 273.923   2
   1 -24   5 715.473 181.871   3
   1  24   5 665.157 145.746   2
  -1 -24  -5 703.116 170.981   9
   1 -24   5 535.637 125.260   9
   1  24   5 720.826 188.386   5
   1 -24   6 400.447 144.171   3
   1  24   6 356.824 126.141   2
  -1 -24  -6 324.013 116.788   9
   1  24   6 423.640 158.409   5
   1  24   7 678.819 159.364   2
  -1 -24  -7 596.464 149.142   9
   1 -24   7 295.356 121.392   3
  -1  24  -7 511.467 125.727   1
   1  24   8 462.111 139.595   2
  -1  24  -8 444.076 136.919   1
  -1 -24  -8 617.827 175.215   9
   1  24   9 395.846 163.064   2
  -1 -24  -9 174.624 123.334   9
   1  24  10 246.613 131.633   2
  -1 -24 -10 178.818 108.865   9
   1  24  11 99.8235 110.931   2
  -1 -24 -11-50.8859 108.623   9
   1  24  12 57.0969 117.978   2
  -1 -24 -12 243.421 134.498   9
   1  24  13 12.7831 124.612   2
  -1  25  13-103.056 117.613   2
   1 -25 -13-130.169 120.633   9
  -1  25  12 229.093 126.492   2
   1 -25 -12 138.289 106.990   9
  -1  25  11-93.3969 114.721   2
   1 -25 -11-19.9498 102.164   9
  -1  25  10 589.954 174.549   2
   1  25 -10 601.546 161.488   1
   1 -25 -10 666.973 190.038   9
  -1  25   9 125.731 106.833   2
   1  25  -9 70.4636 79.5507   1
   1 -25  -9-86.1437 126.240   9
  -1  25   8 284.705 124.558   2
   1 -25  -8 182.145 104.139   9
   1  25  -8 373.522 134.369   1
  -1  25   7 301.268 124.078   2
   1 -25  -7 227.081 153.022   9
  -1 -25   7 186.045 106.031   3
   1  25  -7 279.096 139.199   1
  -1  25   6 289.023 101.512   2
  -1 -25   6 203.516 113.222   3
   1 -25  -6 404.008 153.013   9
   1  25  -6 114.011 99.2650   1
  -1  25   5 265.688 138.944   5
  -1  25   5 192.125 112.352   2
  -1 -25   5 148.924 115.205   3
   1 -25  -5-27.0818 108.094   9
   1  25  -5-25.8732 95.6795   1
   1 -25  -4 508.220 173.101   3
  -1 -25   4 535.313 140.689   3
  -1  25   4 625.440 128.183   2
   1 -25  -4 818.578 180.541   9
  -1  25   4 744.542 178.347   5
   1 -25  -3 557.383 146.795   9
   1 -25  -3 389.171 163.735   3
  -1 -25   3 568.105 175.647   3
  -1  25   3 413.108 159.811   5
  -1 -25   2 1950.66 267.265   3
   1 -25  -2 2496.12 305.875   3
   1 -25  -2 2280.16 267.081   9
  -1 -25   2 2338.23 267.644   9
  -1  25   2 2499.24 282.389   5
   1  25  -2 2852.55 316.637   5
  -1 -25   1 806.768 189.962   9
   1 -25  -1 892.070 184.936   9
   1 -25  -1 893.906 232.599   3
   1  25  -1 857.552 181.887   5
  -1  25   1 970.213 191.560   5
   1 -25   0 4839.30 418.979   3
   1  25   0 4826.19 384.313   5
  -1  25   0 5019.83 384.241   5
   1 -25   0 4121.79 349.229   9
  -1 -25   0 4697.48 379.359   9
   1 -25   1 3096.14 343.552   3
   1  25   1 3339.56 340.395   5
  -1  25  -1 3267.49 308.430   5
  -1 -25  -1 3291.62 319.511   9
   1 -25   1 3045.05 294.952   9
   1 -25   2 2445.76 309.093   3
  -1 -25  -2 2097.59 268.103   9
   1 -25   2 2327.80 262.039   9
   1  25   2 2342.97 285.623   5
  -1  25  -2 2787.35 283.925   5
   1 -25   3 999.181 176.687   9
  -1 -25  -3 1105.58 199.900   9
   1 -25   3 1032.23 214.152   3
   1  25   3 1143.18 204.571   5
   1  25   4 2131.84 273.555   5
  -1 -25  -4 1829.57 256.618   9
   1 -25   4 1866.90 227.361   9
   1 -25   4 1952.03 274.288   3
   1  25   4 1832.59 230.301   2
   1  25   5 1773.69 260.005   5
   1 -25   5 1786.66 259.823   3
  -1 -25  -5 1744.48 250.358   9
   1 -25   5 1691.23 217.042   9
   1  25   5 1717.83 231.769   2
   1  25   6-36.0914 80.2359   2
  -1 -25  -6 16.6067 112.689   9
   1  25   6 75.3323 95.0427   5
   1  25   7 634.845 166.707   2
  -1 -25  -7 349.537 132.229   9
   1 -25   7 555.916 157.723   3
  -1  25  -7 581.171 153.538   1
   1  25   8 15.3752 105.838   2
  -1  25  -8 85.3892 96.9399   1
  -1 -25  -8-77.0773 86.4067   9
   1  25   9-50.0390 104.951   2
  -1 -25  -9 156.498 113.956   9
   1  25  10 532.748 184.421   2
  -1 -25 -10 391.796 143.954   9
   1  25  11 25.0426 95.7064   2
  -1 -25 -11 103.850 100.085   9
   1  25  12 483.192 197.447   2
  -1 -25 -12 303.726 143.552   9
   1  25  13-131.128 131.915   2
  -1  26  13 156.007 143.862   2
   1 -26 -13-113.265 93.0343   9
  -1  26  12-89.6511 129.732   2
   1 -26 -12 117.452 122.294   9
  -1  26  11-37.9724 96.4513   2
   1 -26 -11-3.13541 86.2297   9
  -1  26  10 93.7718 99.9131   2
   1  26 -10 25.9537 95.3403   1
   1 -26 -10 201.442 136.334   9
  -1  26   9-156.620 123.542   2
   1  26  -9 121.068 102.104   1
   1 -26  -9 259.800 130.540   9
  -1  26   8 142.713 113.685   2
   1  26  -8 157.192 116.545   1
   1 -26  -8 380.330 161.860   9
  -1  26   7 755.163 154.100   2
   1 -26  -7 1234.31 220.573   9
   1  26  -7 1144.59 209.511   1
  -1  26   6 638.558 142.122   2
  -1 -26   6 643.089 154.962   3
   1 -26  -6 721.035 188.281   9
   1  26  -6 741.044 169.664   1
  -1  26   5 87.8592 103.486   5
  -1  26   5-10.3622 74.4274   2
  -1 -26   5-24.6656 105.941   3
   1 -26  -5 98.5537 126.730   9
   1  26  -5 65.7918 98.7345   1
  -1  26   4 1727.48 241.500   5
   1 -26  -4 1915.25 258.285   9
  -1 -26   4 1896.29 251.849   3
   1 -26  -4 1979.48 301.743   3
  -1  26   4 2085.07 227.464   2
   1 -26  -3 1428.38 219.876   9
  -1 -26   3 1723.68 249.747   3
   1 -26  -3 1905.91 304.701   3
  -1  26   3 1573.63 236.414   5
   1 -26  -2 230.578 118.550   9
  -1 -26   2 259.016 144.200   3
   1 -26  -2 232.332 178.442   3
  -1  26   2 244.454 121.390   5
  -1 -26   1 272.919 130.127   9
   1 -26  -1 91.6071 97.0180   9
   1 -26  -1 281.663 151.737   3
   1  26  -1 452.030 152.783   5
  -1  26   1 109.815 94.1909   5
  -1 -26   0 885.660 188.828   9
   1 -26   0 771.419 177.501   9
   1 -26   0 859.437 218.298   3
  -1  26   0 788.637 172.727   5
   1  26   0 874.469 200.419   5
   1 -26   1 515.277 150.879   9
  -1 -26  -1 466.496 153.590   9
   1 -26   1 493.461 180.836   3
   1  26   1 699.950 188.417   5
  -1  26  -1 439.671 115.770   5
   1 -26   2 978.984 198.315   9
  -1 -26  -2 794.490 195.748   9
   1 -26   2 838.567 229.310   3
  -1  26  -2 583.683 144.880   5
   1  26   2 752.376 168.274   5
  -1 -26  -3 372.701 145.741   9
   1 -26   3 674.011 166.471   9
   1 -26   3 547.418 175.684   3
   1  26   3 590.871 176.635   5
  -1 -26  -4-109.868 126.182   9
   1 -26   4 114.526 106.824   9
   1 -26   4 173.308 132.547   3
   1  26   4 110.382 122.680   5
   1  26   5 430.041 149.121   5
   1 -26   5 510.379 171.351   3
  -1 -26  -5 445.590 144.640   9
   1  26   5 488.348 138.091   2
   1 -26   6 991.006 205.759   3
   1  26   6 1215.88 210.822   2
  -1 -26  -6 824.576 181.526   9
   1  26   6 993.907 217.120   5
   1  26   7 421.620 190.536   5
   1  26   7 193.480 118.136   2
  -1 -26  -7-128.478 164.944   9
   1 -26   7 129.029 122.695   3
  -1  26  -7 307.678 131.241   1
   1  26   8 387.385 151.942   2
  -1  26  -8 467.388 148.715   1
  -1 -26  -8 339.779 144.811   9
   1  26   9 172.059 120.251   2
  -1 -26  -9 14.6271 110.155   9
   1  26  10-181.318 158.146   2
  -1 -26 -10 93.8049 120.512   9
   1  26  11 242.499 143.805   2
  -1 -26 -11-41.5186 93.6478   9
   1  26  12-198.230 153.246   2
  -1 -26 -12 68.1103 100.500   9
   1 -27 -13 391.646 167.539   9
  -1  27  12-183.960 138.023   2
   1 -27 -12 161.073 137.103   9
  -1  27  11-33.2590 88.7381   2
   1 -27 -11 139.314 103.233   9
  -1  27  10 87.1455 74.0725   2
   1 -27 -10 395.630 163.096   9
  -1  27   9 304.894 129.584   2
   1  27  -9 288.710 124.627   1
   1 -27  -9 632.390 189.939   9
  -1  27   8 139.021 99.0946   2
   1  27  -8-63.7550 139.681   1
   1 -27  -8 112.942 137.070   9
  -1  27   7 307.183 129.026   2
   1 -27  -7 337.542 126.784   9
   1  27  -7 425.802 154.782   1
  -1  27   6 571.204 183.958   5
  -1  27   6 260.849 94.6412   2
  -1 -27   6 308.852 124.406   3
   1 -27  -6 549.241 161.812   9
   1  27  -6 461.478 155.187   1
  -1  27   5 89.9531 129.998   5
  -1  27   5-158.377 113.079   2
  -1 -27   5-164.851 137.552   3
   1 -27  -5 64.5609 104.541   9
   1  27  -5-76.0655 96.8299   1
  -1 -27   4 392.349 152.356   3
  -1  27   4 353.471 163.812   5
   1 -27  -4 345.077 151.768   9
  -1  27   4 402.089 125.684   2
   1 -27  -3 174.416 124.853   9
  -1 -27   3-144.797 135.418   3
   1 -27  -3 105.598 163.372   3
  -1  27   3 34.1349 115.815   5
   1 -27  -2 17.6445 98.7775   9
   1 -27  -2 65.8489 168.095   3
  -1  27   2 216.927 143.258   5
   1 -27  -1 3987.09 387.576   3
   1 -27  -1 3914.78 361.874   9
  -1 -27   1 4147.59 370.352   9
  -1  27   1 4370.50 369.837   5
   1  27  -1 4888.78 411.136   5
   1 -27   0 452.252 159.391   9
  -1 -27   0 678.612 172.112   9
   1 -27   0 501.528 209.920   3
   1  27   0 729.728 193.667   5
  -1  27   0 687.904 181.247   5
  -1 -27  -1 486.841 155.641   9
   1 -27   1 932.891 180.075   9
   1 -27   1 632.679 171.866   3
   1  27   1 528.578 153.754   5
  -1  27  -1 857.611 185.399   5
   1 -27   2 51.4997 148.051   3
   1  27   2 88.7518 102.112   5
  -1  27  -2 137.584 82.4477   5
   1 -27   2 153.626 112.685   9
  -1 -27  -2 284.168 145.064   9
   1 -27   3 2962.67 348.314   3
   1 -27   3 2997.67 299.983   9
  -1 -27  -3 2958.71 332.590   9
   1  27   3 2894.26 329.850   5
  -1 -27  -4 289.798 162.251   9
   1 -27   4 15.8634 85.5132   9
   1 -27   4 385.001 178.937   3
   1  27   4-123.316 139.278   5
   1  27   5-45.3982 115.851   5
  -1 -27  -5 155.735 102.203   9
   1 -27   5 82.6620 112.168   3
   1  27   5 76.2987 99.4470   2
   1  27   6 31.4092 116.028   5
   1 -27   6-149.491 145.141   3
  -1 -27  -6 58.1753 92.5534   9
   1  27   6-93.6199 119.406   2
   1  27   7 259.475 149.795   5
   1  27   7 118.897 92.4751   2
   1 -27   7 134.267 120.656   3
  -1 -27  -7 335.944 153.835   9
  -1  27  -7 368.669 138.067   1
   1  27   8 126.093 119.604   5
  -1 -27  -8-214.241 128.591   9
   1  27   8 115.185 120.007   2
  -1  27  -8 32.8197 107.836   1
  -1 -27  -9 28.5049 113.647   9
   1  27   9 198.926 136.696   2
  -1 -27 -10 57.3612 111.210   9
   1  27  10-19.0339 98.0157   2
  -1 -27 -11 223.925 155.436   9
   1  27  11-34.2555 121.556   2
  -1 -27 -12-140.590 112.006   9
   1  27  12-61.9593 133.914   2
   1 -28 -13-21.9666 100.116   9
   1 -28 -12 28.4404 105.173   9
  -1  28  12-55.9157 89.9515   2
   1 -28 -11 76.8075 90.3249   9
  -1  28  11 19.9582 100.021   2
   1 -28 -10-243.804 140.287   9
  -1  28  10-242.646 125.649   2
  -1  28   9-11.3379 95.3509   2
   1  28  -9 36.1502 94.1191   1
  -1  28   8-94.7798 108.269   2
   1  28  -8 159.198 125.861   1
  -1  28   7 1094.44 240.219   5
  -1  28   7 990.699 199.423   2
   1 -28  -7 917.833 212.404   9
   1  28  -7 1280.74 232.592   1
  -1  28   6 235.002 145.519   5
  -1  28   6 166.095 93.2528   2
  -1 -28   6 296.111 142.389   3
   1 -28  -6 400.774 147.211   9
   1  28  -6 257.299 144.412   1
   1  28  -5 487.746 157.457   1
  -1  28   5 655.753 182.558   5
   1 -28  -5 408.025 137.303   9
  -1 -28   5 421.973 150.703   3
  -1  28   5 464.004 136.555   2
   1 -28  -4 136.176 118.904   9
  -1 -28   4 144.167 139.403   3
  -1  28   4 147.190 126.217   5
   1 -28  -3 1602.86 248.579   9
   1 -28  -3 2084.23 329.320   3
  -1  28   3 2054.28 283.855   5
   1 -28  -2 573.257 167.127   9
   1 -28  -2 841.135 225.227   3
  -1  28   2 642.070 166.669   5
   1 -28  -1 134.534 104.495   9
  -1 -28   1 142.235 151.045   9
   1 -28  -1 258.860 182.370   3
  -1  28   1-92.5421 131.836   5
   1  28  -1 236.140 136.373   5
   1 -28   0 276.808 135.319   9
  -1 -28   0 244.842 112.190   9
   1 -28   0 746.462 213.307   3
   1  28   0 514.109 167.610   5
  -1  28   0 411.755 159.790   5
   1 -28   1 166.363 92.9391   9
  -1 -28  -1 397.410 148.317   9
   1 -28   1 220.725 142.918   3
   1  28   1 426.463 159.770   5
  -1  28  -1 335.086 127.556   5
   1 -28   2 349.043 129.718   9
  -1 -28  -2 273.541 119.638   9
   1 -28   2 429.249 177.671   3
   1  28   2 663.498 201.726   5
  -1 -28  -3 535.134 152.505   9
   1 -28   3 748.497 183.477   9
   1 -28   3 897.399 219.698   3
   1  28   3 561.909 174.931   5
  -1 -28  -4 1382.39 248.664   9
   1 -28   4 1283.62 207.932   9
   1 -28   4 1012.53 212.271   3
   1  28   4 1349.98 248.453   5
  -1 -28  -5 786.790 196.458   9
   1 -28   5 511.813 181.676   3
   1  28   5 692.389 214.462   5
   1  28   6-343.671 172.492   5
   1 -28   6 5.11692 108.594   3
  -1 -28  -6 36.4470 118.064   9
   1  28   6 85.5438 114.136   2
   1  28   7 91.7888 143.581   5
   1  28   7 508.215 165.352   2
   1 -28   7-23.3047 129.169   3
  -1 -28  -7 266.300 135.426   9
  -1  28  -7 320.599 144.660   1
   1  28   8 175.877 133.842   2
   1  28   8 171.826 146.394   5
  -1 -28  -8 65.8902 124.390   9
  -1  28  -8 113.962 97.9111   1
  -1 -28  -9 256.469 133.117   9
   1  28   9 223.288 137.524   2
   1  28   9 152.366 133.877   5
  -1 -28 -10 60.9555 109.450   9
   1  28  10 60.9379 120.134   2
   1  28  10-98.6671 101.981   5
   1  28  11 83.2526 108.316   2
  -1 -28 -11 29.6844 103.409   9
  -1 -28 -12-53.1961 104.143   9
  -1  29  12 179.449 121.655   2
   1 -29 -12 463.023 181.656   9
  -1  29  11-5.21351 114.983   2
   1 -29 -11-129.411 118.922   9
  -1  29  10 137.926 107.379   2
   1 -29 -10 122.592 119.871   9
  -1  29   9-171.862 129.972   2
   1 -29  -9-64.8597 118.687   9
   1  29  -9 178.349 124.412   1
  -1  29   8 551.234 151.073   2
  -1  29   8 618.467 196.880   5
   1 -29  -8 925.269 223.224   9
   1  29  -8 603.404 183.191   1
  -1  29   7 215.190 134.096   2
   1 -29  -7 107.120 143.368   9
   1  29  -7 48.9141 100.136   1
  -1  29   7-96.2257 120.387   5
   1  29  -6-256.761 159.333   1
   1 -29  -6 134.991 142.746   9
  -1  29   6 114.403 93.2677   2
  -1  29   6 41.8832 128.141   5
  -1  29   5 160.856 130.854   5
   1  29  -5 48.0403 84.3306   1
   1 -29  -5 307.147 188.478   9
   1 -29  -4 634.092 194.567   9
  -1  29   4 561.953 172.995   5
   1 -29  -3-103.441 103.722   9
  -1  29   3 187.789 137.242   5
   1 -29  -2 1552.20 242.895   9
   1 -29  -2 1670.98 309.560   3
  -1  29   2 1397.96 234.852   5
   1 -29  -1 44.0634 105.430   9
   1 -29  -1 476.567 217.898   3
   1  29  -1 321.829 163.092   5
  -1  29   1 223.415 141.799   5
   1 -29   0 287.794 146.918   9
  -1 -29   0 65.6789 106.591   9
   1 -29   0 375.350 160.615   3
  -1  29   0 479.580 156.675   5
   1  29   0 272.239 140.914   5
   1 -29   1 30.2556 102.197   9
  -1 -29  -1 467.285 166.651   9
   1 -29   1 570.695 189.044   3
   1  29   1 386.692 149.423   5
  -1  29  -1 246.564 128.410   5
   1 -29   2 1081.64 203.316   9
  -1 -29  -2 768.080 200.467   9
   1 -29   2 773.302 224.474   3
   1  29   2 442.792 145.199   5
  -1 -29  -3 358.395 153.849   9
   1 -29   3 490.797 143.814   9
   1 -29   3 734.705 192.972   3
   1  29   3 740.839 200.898   5
   1 -29   4 196.114 104.080   9
   1 -29   4-127.200 176.212   3
   1  29   4 73.5829 131.524   5
  -1 -29  -5 248.148 148.683   9
   1 -29   5-105.963 134.192   3
   1  29   5 65.7215 131.093   5
   1 -29   6 269.130 143.197   3
  -1 -29  -6 414.011 171.095   9
  -1  29  -6 448.084 150.798   1
   1  29   6 177.980 139.530   5
  -1  29  -7-103.866 114.266   1
  -1 -29  -7-7.01310 87.3922   9
   1  29   7-289.182 150.029   2
  -1 -29  -8 252.477 153.817   9
   1  29   8 277.595 150.083   2
   1  29   8-44.1236 130.738   5
  -1 -29  -9-68.9262 109.621   9
   1  29   9-82.6623 114.208   2
   1  29   9-323.305 188.496   5
  -1 -29 -10-111.837 127.809   9
   1  29  10 141.726 135.193   2
   1  29  10-223.451 165.838   5
  -1 -29 -11 63.5155 94.6644   9
   1  29  11-168.661 163.613   2
   1 -30 -11 39.8741 121.285   9
  -1  30  11-66.3849 120.441   2
   1 -30 -10-107.356 143.647   9
  -1  30  10 125.225 110.227   2
  -1  30   9-373.427 153.492   5
   1 -30  -9-176.533 137.858   9
  -1  30   9-218.729 131.313   2
   1  30  -9 52.4067 101.916   1
  -1  30   8 231.533 140.788   5
   1 -30  -8 62.3786 103.023   9
  -1  30   8 127.577 113.369   2
   1  30  -8 206.485 125.238   1
  -1  30   7 65.6086 113.352   5
   1  30  -7-262.757 135.693   1
   1 -30  -7 219.080 161.406   9
  -1  30   6 684.075 202.452   5
   1  30  -6 935.787 211.860   1
   1 -30  -6 882.136 215.445   9
  -1  30   5 21.7774 134.411   5
   1  30  -5 173.223 129.418   1
   1 -30  -5 25.4169 137.156   9
   1 -30  -4 463.433 158.683   9
  -1  30   4 275.431 128.777   5
   1 -30  -3 545.798 196.093   9
  -1  30   3 316.313 152.767   5
   1 -30  -2 1356.94 252.940   9
   1 -30  -2 1043.06 271.826   3
  -1  30   2 1383.10 245.426   5
   1 -30  -1 22.2055 133.317   9
   1 -30  -1 267.758 169.332   3
   1  30  -1 190.404 131.521   5
  -1  30   1-13.2097 96.0555   5
   1 -30   0 1116.65 224.389   9
  -1 -30   0 1123.67 230.529   9
   1 -30   0 1044.45 243.678   3
  -1  30   0 1182.78 225.282   5
   1  30   0 1242.84 238.449   5
   1 -30   1 327.225 140.799   9
  -1 -30  -1 62.8333 110.273   9
   1 -30   1 270.110 176.760   3
  -1  30  -1 221.913 126.177   5
   1  30   1 165.075 131.440   5
  -1 -30  -2 234.489 153.193   9
   1 -30   2 263.458 155.811   9
   1 -30   2-97.0872 150.151   3
   1  30   2 185.991 156.217   5
   1 -30   3-2.51977 102.458   9
  -1 -30  -3 96.1328 143.138   9
   1 -30   3-379.444 195.461   3
   1  30   3-43.5223 127.104   5
  -1 -30  -4 170.588 106.965   9
   1 -30   4 211.327 145.728   3
   1  30   4 436.030 150.386   5
  -1 -30  -5 38.0138 121.040   9
   1 -30   5 80.0140 143.621   3
   1  30   5-5.89069 128.304   5
   1 -30   6 141.941 132.485   3
  -1 -30  -6 174.257 115.609   9
  -1  30  -6 146.445 111.988   1
   1  30   6-154.852 135.640   5
  -1  30  -7-122.836 111.217   1
   1  30   7-129.748 114.195   2
  -1 -30  -7 148.345 122.744   9
   1  30   8 641.413 181.220   5
  -1 -30  -8 752.852 207.750   9
   1  30   8 337.544 134.410   2
  -1 -30  -9-41.4354 104.163   9
   1  30   9 5.92223 117.221   2
   1  30   9-205.374 144.408   5
  -1 -30 -10-203.692 135.477   9
   1  30  10-56.7481 98.7181   2
  -1  31  11 146.375 137.720   2
  -1  31  10 191.813 119.759   2
   1  31  -9 225.149 109.379   1
  -1  31   9 142.608 134.984   5
   1  31  -8 526.055 176.931   1
  -1  31   8 113.947 166.962   5
   1 -31  -8 344.110 141.403   9
   1  31  -7 53.8611 129.592   1
  -1  31   7 9.86251 120.156   5
   1 -31  -7 37.6949 121.708   9
   1  31  -6 111.271 106.852   1
  -1  31   6 108.276 137.252   5
   1 -31  -6-14.6046 146.945   9
   1  31  -5 111.221 127.439   1
   1 -31  -5 229.571 170.180   9
  -1  31   5 36.0642 126.164   5
   1 -31  -4 321.193 136.670   9
  -1  31   4 205.755 153.908   5
   1 -31  -3-52.1301 138.051   9
  -1  31   3 47.9123 149.656   5
   1 -31  -2 1387.61 248.531   9
  -1  31   2 1521.88 274.278   5
   1 -31  -1 701.144 223.220   3
   1  31  -1 581.671 172.717   5
   1 -31  -1 771.033 195.430   9
  -1  31   1 562.257 169.996   5
   1 -31   0 351.335 159.417   9
   1 -31   0 79.4745 161.348   3
   1  31   0 22.8260 139.015   5
  -1  31   0 321.789 135.909   5
  -1 -31  -1 19.5561 111.310   9
   1 -31   1 264.095 146.481   9
   1 -31   1 299.875 181.571   3
   1  31   1 133.363 134.195   5
  -1  31  -1 35.7717 98.9942   5
  -1 -31  -2 87.8303 119.272   9
   1 -31   2 270.537 140.592   9
   1 -31   2 107.700 155.124   3
   1 -31   3 23.5683 98.3439   9
  -1 -31  -3 315.722 168.705   9
   1 -31   3 176.005 137.621   3
   1  31   3-49.9447 123.272   5
  -1 -31  -4 307.729 139.868   9
   1 -31   4 373.120 173.459   3
   1  31   4 280.066 156.623   5
  -1 -31  -5 675.997 207.272   9
   1 -31   5 244.757 157.933   3
   1  31   5 446.732 183.929   5
   1 -31   6-113.852 159.493   3
  -1 -31  -6 433.182 188.143   9
  -1  31  -6 180.217 120.879   1
   1  31   6 159.181 145.292   5
  -1 -31  -7-311.660 172.019   9
  -1  31  -7-66.1787 127.902   1
   1  31   7-130.056 155.276   5
   1  31   8-92.9145 94.9227   5
   1  31   8-153.987 113.799   2
  -1 -31  -8-36.4602 118.538   9
   1  31   9 277.442 161.118   2
  -1 -31  -9 176.214 137.024   9
   1  31  10-237.482 136.621   2
   1 -32  -8 291.161 153.355   9
  -1  32   8 207.714 140.976   5
   1  32  -8 1.24485 114.751   1
   1 -32  -7 75.8652 108.503   9
  -1  32   7 98.6795 107.348   5
   1  32  -7-0.38177 104.685   1
   1 -32  -6 93.1510 120.838   9
  -1  32   6 144.931 119.008   5
   1  32  -6-90.5544 133.142   1
   1 -32  -5 144.239 101.527   9
  -1  32   5 129.561 136.125   5
   1 -32  -4 275.335 142.734   9
  -1  32   4 144.803 103.524   5
   1  32  -4-18.1212 117.009   1
  -1  32   3 1067.25 238.612   5
   1 -32  -3 660.780 184.706   9
  -1  32   2 176.342 138.236   5
   1 -32  -2-125.353 146.947   9
  -1  32   1 67.0987 146.520   5
   1 -32  -1-181.704 143.106   9
   1 -32  -1 153.051 181.182   3
  -1  32   0 445.157 160.084   5
   1  32   0 333.598 158.476   5
   1 -32   0 478.244 154.708   9
   1 -32   0 531.876 232.143   3
   1 -32   1 237.365 156.261   3
   1 -32   1 671.263 191.462   9
   1  32   1 250.720 138.300   5
  -1  32  -1 165.530 124.279   5
   1 -32   2 44.7224 139.017   3
   1  32   2-63.9641 115.588   5
  -1 -32  -2 186.289 112.605   9
   1 -32   2-6.97197 110.822   9
   1 -32   3 1.02372 133.128   3
   1  32   3 143.736 113.161   5
   1 -32   3-84.2242 110.032   9
  -1 -32  -3 28.2954 132.095   9
   1 -32   4 8.72790 149.607   3
   1  32   4-11.2605 134.810   5
  -1 -32  -4-7.23557 111.622   9
   1 -32   5-277.704 158.969   3
  -1 -32  -5 295.763 183.567   9
   1  32   5 136.244 150.232   5
   1 -32   6 232.197 138.324   3
  -1 -32  -6 104.844 140.189   9
   1  32   6 22.7563 118.877   5
  -1  32  -6-232.143 154.077   1
  -1 -32  -7 582.077 191.573   9
   1  32   7 160.887 114.010   5
  -1  32  -7 750.658 191.372   1
  -1 -32  -8 71.5190 95.4100   9
   1  32   9-28.0658 99.3014   2
   1  33  -8-440.808 173.073   1
   1  33  -7 484.315 168.349   1
   1 -33  -7 219.605 149.097   9
  -1  33   7-31.6675 147.365   5
   1  33  -6-174.646 131.158   1
   1 -33  -6 130.191 129.944   9
  -1  33   6 141.651 127.129   5
   1  33  -5 25.9091 90.2853   1
   1 -33  -5-23.6351 103.429   9
  -1  33   5 79.5792 148.528   5
   1  33  -4 688.073 190.898   1
  -1  33   4 498.211 190.274   5
   1 -33  -4 749.737 218.110   9
  -1  33   3 247.109 147.739   5
   1 -33  -3-10.5901 96.3345   9
  -1  33   2 32.2202 103.861   5
   1 -33  -2-283.788 170.249   9
  -1  33   1 896.079 217.154   5
   1 -33  -1 843.826 200.371   9
   1  33   0 447.711 184.255   5
  -1  33   0 255.989 132.576   5
   1 -33   0 240.496 142.887   9
   1 -33   0 413.318 197.260   3
   1  33   1-11.2147 125.486   5
   1 -33   1-22.3493 119.283   9
   1 -33   1 153.063 169.246   3
   1  33   2 115.631 97.2693   5
  -1 -33  -2-134.106 107.606   9
   1 -33   2 13.1950 110.488   9
   1 -33   2 290.051 209.448   3
   1  33   3 494.215 165.346   5
  -1 -33  -3 359.821 158.896   9
   1  33   4 309.671 172.300   5
  -1 -33  -4 240.768 143.266   9
   1 -33   4 326.884 164.173   3
   1  33   5-102.382 153.144   5
  -1 -33  -5 23.1829 133.383   9
   1 -33   5 109.635 137.826   3
  -1  33  -6 70.4969 101.428   1
  -1 -33  -6-39.1765 143.434   9
   1  33   6 139.251 147.764   5
  -1  33  -7 192.919 121.310   1
   1  34  -8-125.725 119.236   1
   1  34  -7 256.991 150.301   1
   1  34  -6-124.096 119.293   1
  -1  34   6 235.980 138.662   5
   1  34  -5 396.620 173.649   1
   1 -34  -5 71.4603 119.059   9
  -1  34   5 17.6503 125.302   5
   1  34  -4-121.284 129.023   1
  -1  34   4 202.567 142.540   5
   1 -34  -4-39.2262 132.581   9
  -1  34   3 149.673 159.362   5
   1 -34  -3 105.062 134.622   9
  -1  34   2 218.556 145.901   5
   1 -34  -2 366.027 165.505   9
  -1  34   1-91.8775 106.406   5
   1 -34  -1-21.4982 98.3664   9
  -1  34   0 51.1183 97.7672   5
   1  34   0 351.999 178.282   5
   1 -34   0 27.1033 101.507   9
   1  34   1 50.1974 116.289   5
   1 -34   1-180.637 140.201   9
   1 -34   1 19.1424 159.248   3
   1  34   2-40.9407 114.713   5
   1 -34   2 37.5924 108.104   9
   1 -34   2 26.6306 154.754   3
   1  34   3-116.036 156.015   5
   1 -34   3 255.347 171.810   3
   1  34   4-210.413 138.562   5
  -1 -34  -4-68.4437 108.127   9
   1 -34   4 128.984 164.868   3
   1 -34   5-30.6379 101.739   3
  -1  34  -5 119.984 106.599   1
  -1 -34  -5-46.1373 139.141   9
   1  34   5-240.323 160.945   5
  -1  34  -6 715.746 206.002   1
   1  35  -5-129.131 117.319   1
   1  35  -4 404.574 179.728   1
  -1  35   4 334.118 166.690   5
   1  35  -3 208.440 157.841   1
  -1  35   3 164.043 134.787   5
   1 -35  -3 380.673 171.568   9
  -1  35   2 127.708 131.871   5
   1 -35  -2 295.374 147.450   9
  -1  35   1-37.0907 86.8809   5
   1 -35  -1-59.9897 100.389   9
  -1  35   0 229.850 139.298   5
   1 -35   0 90.5025 131.048   9
   1  35   1 79.5399 125.533   5
   1 -35   1 198.301 135.755   9
   1 -35   2 264.274 159.078   3
   1  35   2-50.5259 139.871   5
   1 -35   3 198.125 135.687   3
   1  35   3 68.8426 123.164   5
   1 -35   4 27.8660 142.250   3
   1 -35   5 45.2257 133.791   3
  -1  35  -5 301.338 144.575   1
  -1  35  -6-44.5859 132.068   1
  -1  36   3-90.9017 122.041   5
  -1  36   2-3.38869 95.4483   5
  -1  36   1 108.583 114.568   5
   1  36   1-47.3859 122.832   5
   1 -36   1 264.166 138.943   9
   1 -36   4-18.4706 105.567   3
   2   0 -19-149.738 149.997   7
   2   0 -18-246.324 175.185   7
   2   0 -17 26.7412 88.4564   7
   2   0 -16 160.799 116.271   7
   2   0 -15 97.2482 93.4353   7
   2   0 -14 925.380 202.204   7
   2   0 -13-25.6229 98.3471   7
   2   0 -12 644.631 152.113   7
   2   0 -11-34.2125 52.6120   1
   2   0 -11 17.8116 100.250   7
   2   0 -10 33620.2 679.579   1
   2   0 -10 35774.2 873.320   7
   2   0  -9 114.641 56.1012   1
   2   0  -9-19.0499 89.5353   7
   2   0  -8 8594.87 380.601   7
   2   0  -8 8560.84 312.676   1
   2   0  -7-14.4838 43.2395   1
   2   0  -7 24.4051 62.3746   7
  -2   0   7 42.3531 21.9964   3
   2   0  -6 71144.4 919.715   7
  -2   0   6 69621.9 416.501   3
   2   0  -6 68958.1 792.680   1
  -2   0   5 6.09714 11.2725   3
   2   0  -5-10.6505 48.7740   7
   2   0  -5-52.2187 40.8165   1
  -2   0   4 920.462 41.1838   3
   2   0  -4 846.218 48.2269   3
   2   0  -4 885.960 96.4667   7
   2   0  -4 1052.45 93.0340   1
   2   0  -3 51.3554 20.9215   3
   2   0  -3 50.1479 34.5531   1
   2   0  -3-11.5575 41.4464   7
   2   0  -2 162748. 682.648   3
   2   0  -2 163362. 906.707   1
   2   0  -1 64.8698 31.2911   8
   2   0  -1 47.0369 27.0095   1
   2   0   0 40324.4 361.014   1
   2   0   0 40819.8 439.428   8
  -2   0  -1 106.724 37.5536   6
   2   0   1 77.2637 18.5707   5
   2   0   1 35.9656 27.8384   8
  -2   0  -1 126.830 24.4712   1
   2   0   1 71.5545 20.2886   1
   2   0   1 88.4321 31.3443   2
   2   0   2 5180.61 116.201   4
   2   0   2 4929.69 161.016   2
   2   0   2 5318.13 91.3696   1
  -2   0  -2 4691.16 171.866   6
   2   0   3 9.62348 32.6100   2
  -2   0  -3 53.0994 38.1375   6
   2   0   3-20.5952 20.2739   4
  -2   0  -4 79998.1 827.226   6
   2   0   4 84027.3 449.675   9
  -2   0  -5 19.0828 45.3357   6
  -2   0  -5-57.0953 49.9198   7
  -2   0  -6 76469.9 934.067   6
  -2   0  -6 77253.8 960.828   7
  -2   0  -7 7.34389 57.9544   6
   2   0   7-7.73862 10.5851   1
  -2   0  -7-30.9415 54.9209   7
  -2   0  -8 20689.5 552.964   6
   2   0   8 19130.5 206.586   1
  -2   0  -8 21317.6 581.815   7
  -2   0  -9-25.9405 62.6276   7
  -2   0  -9-48.1716 58.8187   6
  -2   0 -10 9931.21 455.866   7
  -2   0 -10 10068.8 432.112   6
  -2   0 -11-112.318 97.8176   7
  -2   0 -11-37.1585 85.0457   6
  -2   0 -12 28.8877 75.1318   7
  -2   0 -12 27.9365 68.5290   6
  -2   0 -13 92.1361 109.984   7
  -2   0 -13 47.4693 66.7882   6
  -2   0 -14 2022.35 259.729   7
  -2   0 -14 2204.76 254.229   6
  -2   0 -15-20.9111 76.6071   7
  -2   0 -15 43.8875 85.6613   6
   2   0  17-130.016 130.003   2
   2   0  18 83.0464 100.822   2
   2  -1 -19-53.3778 114.728   7
   2   1 -19 21.7848 111.663   7
   2   1 -18 92.8031 137.859   7
   2  -1 -18 76.9251 82.7923   7
   2   1 -17 41.0271 98.6422   7
   2  -1 -17 180.247 112.075   7
   2  -1 -16 212.529 124.300   7
   2   1 -16 361.529 153.884   7
   2  -1 -15 528.763 171.452   7
   2   1 -15 459.389 147.014   7
   2  -1 -14 532.162 160.991   7
   2   1 -14 751.616 190.618   7
   2  -1 -13-138.405 122.734   7
   2   1 -13-83.0081 106.254   7
   2  -1 -12 635.489 154.224   7
   2   1 -12 746.775 161.794   7
   2   1 -11 490.541 87.7488   1
   2   1 -11 377.865 119.466   7
   2  -1 -11 661.330 147.329   7
   2  -1 -10 2009.26 222.366   7
   2   1 -10 1957.00 167.081   1
   2   1 -10 1787.83 207.220   7
   2  -1  -9 990.504 155.020   7
   2   1  -9 834.417 152.020   7
   2   1  -9 955.731 123.341   1
   2  -1  -9 1366.49 139.689   1
  -2  -1   8 81607.9 431.339   3
   2   1  -8 86346.1 1178.41   7
   2  -1  -8 85666.2 1185.58   7
   2   1  -8 84418.2 971.943   1
   2  -1  -8 83740.6 981.641   1
   2  -1  -7 8651.06 354.660   7
   2   1  -7 8855.80 353.507   7
   2   1  -7 8691.89 298.971   1
   2  -1  -7 8449.53 295.343   1
   2   1  -6 175.247 53.7426   1
   2  -1  -6 203.695 60.4501   1
   2   1  -6 231.854 67.8647   7
   2  -1  -6 165.516 66.7958   7
   2  -1  -5 24999.3 455.423   1
   2   1  -5 24842.7 448.915   1
   2  -1  -5 25748.3 309.267   3
  -2   1   5 26654.5 292.821   3
   2   1  -5 25007.9 504.147   7
   2  -1  -5 25558.9 512.012   7
   2  -1  -4 132150. 966.720   1
   2   1  -4 129243. 956.395   1
   2  -1  -4 124967. 694.481   3
   2   1  -4 134381. 1054.30   7
   2  -1  -4 130110. 1051.20   7
   2  -1  -3 2374.93 89.2943   3
   2   1  -3 2467.13 64.5566   3
  -2   1   3 2499.54 85.3742   3
   2  -1  -3 2470.28 132.338   7
   2   1  -3 2504.16 122.673   1
   2  -1  -3 2214.39 122.149   1
   2  -1  -2 150.544 32.2823   3
   2   1  -2 136.890 43.0729   1
   2  -1  -2 131.670 37.1684   1
   2  -1  -1 56312.5 487.590   1
   2  -1  -1 57328.2 467.962   3
   2   1  -1 57846.6 500.422   1
   2   1  -1 57446.8 523.014   8
   2   1   0 179036. 917.674   8
   2  -1   0 181923. 770.648   1
   2   1   0 178923. 797.272   1
   2  -1   0 181721. 917.426   8
  -2  -1   0 176660. 834.831  10
  -2  -1   0 182442. 858.838   6
  -2  -1   0 191440. 749.562   5
   2   1   1 14754.4 269.996   2
   2  -1   1 14946.9 227.305   2
  -2   1  -1 16093.5 240.487   2
  -2  -1  -1 14928.1 274.492   6
   2   1   1 15083.2 205.653   5
  -2   1  -1 15591.2 189.802   1
   2   1   1 15076.2 204.674   1
   2   1   1 13955.3 284.766   8
   2  -1   1 15776.8 278.185   8
  -2  -1  -1 16210.2 211.855   1
   2  -1   1 15341.0 188.007   1
   2   1   2 5742.68 139.435   4
   2  -1   2 5865.49 105.701   4
  -2   1  -2 5410.68 183.954   6
  -2  -1  -2 5662.76 186.629   6
   2  -1   2 5776.47 183.351   8
   2   1   2 5791.08 182.981   2
   2  -1   2 5510.22 160.028   2
   2   1   2 5809.73 111.971   1
   2   1   3 44377.6 284.553   1
   2   1   3 43349.9 559.335   2
   2  -1   3 43725.8 511.811   2
   2   1   3 43343.4 452.531   4
  -2   1  -3 42996.3 554.622   6
  -2   1  -4 11692.9 317.081   6
   2   1   4 11999.7 268.367   4
   2   1   4 12211.1 201.594   9
   2   1   4 11909.1 322.580   2
  -2   1  -4 11455.4 299.509   7
  -2   1  -5 19476.6 430.332   7
  -2  -1  -5 19701.3 456.472   7
   2   1   5 19885.9 196.401   1
  -2   1  -5 19727.6 437.752   6
   2   1   6 198410. 681.580   1
  -2   1  -6 199179. 1487.96   6
  -2   1  -6 198952. 1497.55   7
  -2  -1  -6 197664. 1576.57   7
   2   1   7 19731.8 235.783   1
  -2   1  -7 19711.2 502.363   6
  -2  -1  -7 19424.3 536.100   7
  -2   1  -7 20095.2 513.550   7
  -2   1  -8 8417.17 349.036   6
  -2  -1  -8 8077.35 369.936   7
  -2   1  -8 7917.94 356.653   7
  -2   1  -9 472.434 107.368   6
  -2  -1  -9 411.356 104.278   7
  -2   1  -9 446.027 104.645   7
  -2  -1 -10 2601.52 228.371   6
  -2   1 -10 2348.42 215.147   6
  -2  -1 -10 2543.45 240.961   7
  -2   1 -10 2439.43 225.899   7
  -2  -1 -11 270.638 90.2701   6
  -2   1 -11 266.641 94.9552   6
  -2  -1 -11 282.292 121.289   7
  -2   1 -11 213.034 94.7641   7
  -2  -1 -12 726.739 143.600   6
  -2   1 -12 731.678 146.946   6
  -2  -1 -12 540.022 138.658   7
  -2   1 -12 630.908 146.256   7
  -2  -1 -13-38.3892 86.6786   6
  -2   1 -13 68.5083 88.0291   6
  -2   1 -13 10.0857 89.8267   7
  -2  -1 -13 174.083 122.838   7
  -2   1 -14 135.419 111.699   6
  -2  -1 -14-44.3254 91.5367   6
  -2  -1 -14 4.61756 80.5174   7
  -2   1 -14-8.83175 73.9644   7
   2   1  15-107.252 97.0187   4
  -2  -1 -15-37.8639 104.496   7
  -2   1 -15 21.6780 93.5661   7
  -2  -1 -15 11.9309 77.1183   6
  -2   1 -15 37.0644 75.7681   6
   2   1  16 195.254 113.158   2
  -2  -1 -16 192.163 117.305   6
   2   1  17 12.6033 81.6912   2
   2  -1  17 200.040 123.563   2
   2  -1  18 425.994 169.444   2
   2   1  18 137.284 137.771   2
   2  -2 -19-96.9276 118.122   7
   2   2 -19-23.4082 90.7539   7
   2   2 -18 138.528 109.725   7
   2  -2 -18-58.7861 120.330   7
   2  -2 -17-106.708 149.375   7
   2   2 -17 155.865 143.496   7
   2   2 -16 28.6550 92.9333   7
   2  -2 -16-16.9902 107.725   7
   2   2 -15 146.671 109.286   7
   2  -2 -15 205.061 138.085   7
   2  -2 -14 365.654 146.854   7
   2   2 -14 377.346 141.711   7
   2  -2 -13 368.983 148.316   7
   2   2 -13 351.553 149.572   7
   2   2 -12 1086.29 136.741   1
   2   2 -12 1127.82 193.466   7
   2  -2 -12 1064.30 189.943   7
   2   2 -11 1776.02 223.499   7
   2   2 -11 1756.85 165.940   1
   2  -2 -11 1881.42 219.749   7
   2   2 -10 6392.61 293.940   1
   2  -2 -10 6050.41 371.332   7
   2   2 -10 6215.01 361.092   7
   2   2  -9 43541.2 741.149   1
   2   2  -9 45680.7 912.411   7
   2  -2  -9 45918.8 942.707   7
   2  -2  -8 15010.0 503.729   7
   2   2  -8 14851.2 495.229   7
   2   2  -8 14658.5 410.352   1
   2  -2  -8 15323.3 426.867   1
   2  -2  -7 17806.7 510.327   7
   2   2  -7 17703.9 423.791   1
   2   2  -7 18458.9 501.218   7
   2  -2  -7 17730.7 430.856   1
   2  -2  -6 3775.92 215.545   7
   2  -2  -6 3509.57 183.869   1
   2   2  -6 3636.70 185.391   1
   2   2  -6 3818.97 212.149   7
   2  -2  -5 28453.6 386.253   3
   2  -2  -5 28997.3 490.676   1
   2   2  -5 28518.5 480.427   1
   2  -2  -5 29594.5 552.709   7
   2   2  -5 29278.6 540.690   7
   2  -2  -4 14632.6 274.235   3
   2   2  -4 15176.1 332.045   1
   2   2  -4 15235.6 360.020   7
   2  -2  -4 15392.2 362.918   7
   2  -2  -4 15120.6 332.186   1
   2   2  -3 49391.6 558.447   1
   2  -2  -3 50600.8 470.764   3
   2  -2  -3 50071.4 583.486   7
   2  -2  -3 48882.9 558.699   1
   2   2  -2 12290.6 257.777   1
   2  -2  -2 12262.5 256.568   1
   2  -2  -2 12437.9 225.253   3
   2  -2  -2 12716.4 260.218   7
   2   2  -1 47647.6 488.497   8
   2  -2  -1 49255.8 469.522   1
   2  -2  -1 48487.0 453.510   3
   2   2  -1 49819.1 483.685   1
   2   2  -1 54806.4 407.463   6
   2  -2   0 19074.9 303.968   3
   2   2   0 18895.9 274.685   1
   2  -2   0 18844.8 260.663   1
  -2  -2   0 19085.4 276.979   6
   2   2   0 18699.3 265.434   5
   2  -2   0 19162.5 298.167   8
   2   2   0 19658.9 308.783   8
   2   2   1 20690.7 280.861   5
  -2  -2  -1 20130.3 322.189   6
   2   2   1 20612.2 263.124   1
   2   2   1 20469.5 340.025   2
  -2   2  -1 22648.5 249.782   2
  -2   2  -1 20696.2 236.401   1
   2  -2   1 21019.1 317.234   8
  -2   2  -2 12248.3 274.823   6
   2  -2   2 11836.1 214.591   2
   2   2   2 11967.5 279.042   2
   2   2   2 12247.6 191.245   1
  -2   2  -2 12614.7 143.196   1
   2  -2   2 12332.9 260.505   8
  -2   2  -3 32632.5 481.530   6
   2   2   3 31812.5 498.440   2
   2   2   3 31857.8 414.913   4
  -2   2  -4 3020.19 158.061   6
  -2   2  -4 3276.10 153.835   7
   2   2   4 3362.06 180.677   2
   2   2   4 3237.18 147.806   4
   2   2   5 81971.3 817.408   4
  -2   2  -5 79313.1 838.648   7
  -2  -2  -5 81333.5 953.659   7
  -2   2  -5 81129.0 877.173   6
  -2   2  -6 6728.16 267.977   7
  -2  -2  -6 6959.24 306.947   7
  -2   2  -6 6357.42 269.029   6
  -2   2  -7 3062.67 201.656   7
  -2  -2  -7 3199.97 228.418   7
  -2   2  -7 3025.78 202.383   6
  -2   2  -8 9709.58 376.127   7
  -2  -2  -8 9387.91 404.954   7
  -2   2  -8 9058.14 360.124   6
  -2  -2  -9 858.523 145.205   7
  -2   2  -9 904.782 126.417   7
  -2   2  -9 900.181 129.878   6
  -2  -2 -10 5668.08 357.134   7
  -2   2 -10 5443.16 327.336   7
  -2   2 -10 5452.30 311.845   6
  -2  -2 -11 1700.57 209.688   7
  -2   2 -11 1775.69 213.387   7
  -2   2 -11 1682.16 187.884   6
  -2  -2 -12 138.509 93.8904   7
  -2   2 -12 184.299 98.1915   7
  -2  -2 -12 81.3614 78.2186   6
  -2   2 -12 232.135 95.9768   6
  -2   2 -13 955.960 185.874   7
  -2  -2 -13 1190.95 198.377   7
  -2  -2 -13 1059.52 176.328   6
  -2   2 -13 1006.00 153.657   6
   2   2  13 1157.94 180.732   4
  -2   2 -14 37.6774 78.3373   7
  -2  -2 -14 69.8358 106.215   7
  -2   2 -14 56.7600 77.9673   6
  -2  -2 -14-87.4806 112.410   6
   2   2  14 182.515 89.9328   4
  -2   2 -15 288.355 115.049   7
  -2  -2 -15 473.181 156.872   7
  -2  -2 -15 540.281 156.401   6
  -2   2 -15 301.705 111.064   6
   2   2  15 362.089 124.981   4
  -2  -2 -16 156.258 119.734   6
   2   2  16-150.056 118.233   2
   2  -2  17 156.272 135.916   2
   2   2  17 152.171 124.309   2
   2   2  18-109.378 98.6654   2
   2  -3 -19-14.2933 139.296   7
   2   3 -19 362.496 147.628   7
   2   3 -18-55.1708 88.0657   7
   2  -3 -18-49.5123 105.697   7
   2  -3 -17 176.070 116.345   7
   2   3 -17 46.8706 100.225   7
   2   3 -16 192.438 111.056   7
   2  -3 -16 115.700 154.618   7
   2   3 -15 955.077 205.042   7
   2  -3 -15 857.059 198.053   7
   2  -3 -14 68.3280 86.1010   7
   2   3 -14 108.368 90.6009   7
   2  -3 -13-81.3302 114.641   7
   2   3 -13 69.6206 65.2289   1
   2   3 -13-26.7730 102.267   7
   2   3 -12 140.833 68.5200   1
   2  -3 -12 107.999 100.321   7
   2   3 -12-35.5064 106.192   7
   2   3 -11 2568.74 253.478   7
   2  -3 -11 2794.53 271.990   7
   2   3 -11 2719.47 203.447   1
   2   3 -10 2356.22 229.785   7
   2  -3 -10 2448.93 245.760   7
   2   3 -10 2339.86 183.694   1
   2   3  -9 11385.0 456.953   7
   2  -3  -9 10882.3 467.920   7
   2   3  -9 10995.7 370.727   1
   2   3  -8 6203.92 265.756   1
   2  -3  -8 5956.50 324.944   7
   2   3  -8 5997.08 309.240   7
   2   3  -7 30108.1 558.923   1
   2  -3  -7 30722.0 667.455   7
   2   3  -7 30788.6 644.799   7
   2  -3  -6 24482.1 491.314   1
   2   3  -6 25341.9 544.032   7
   2   3  -6 23417.3 466.911   1
   2  -3  -6 23904.6 547.602   7
   2  -3  -5 64002.6 649.924   3
   2   3  -5 65531.0 737.534   1
   2  -3  -5 65743.4 756.992   1
   2  -3  -5 65886.5 837.010   7
   2   3  -5 66181.2 811.995   7
   2  -3  -4 9531.14 249.602   3
   2   3  -4 10274.7 276.737   1
   2  -3  -4 9982.46 280.218   1
   2  -3  -4 10491.4 300.810   7
   2  -3  -3 17071.5 303.611   3
   2  -3  -3 16169.3 337.658   7
   2   3  -3 16902.6 332.535   1
   2  -3  -3 16531.9 338.935   1
   2  -3  -2 169075. 915.090   3
   2  -3  -2 168837. 950.740   7
   2   3  -2 168005. 989.302   1
   2  -3  -2 172064. 1008.60   1
   2   3  -1 67070.8 582.247   1
   2   3  -1 67769.3 569.406   8
   2  -3  -1 66439.5 574.765   3
  -2  -3   1 68729.9 454.186   6
   2  -3   0 141661. 862.547   3
  -2  -3   0 141231. 760.841   6
   2   3   0 139697. 803.092   5
  -2   3   0 140141. 523.569   4
   2   3   0 141867. 804.370   1
   2   3   0 139987. 843.713   8
   2  -3   0 147012. 828.489   8
   2   3   1 39064.9 403.444   1
  -2   3  -1 40711.3 362.404   1
   2   3   1 38863.8 434.664   5
  -2   3  -1 43229.7 297.004   2
   2  -3   1 39153.4 480.485   3
   2   3   1 39790.7 497.588   2
   2  -3   2 8252.71 169.964   7
   2  -3   2 8453.23 210.238   8
   2  -3   2 8420.83 165.072   2
   2   3   2 8211.80 246.507   2
  -2   3  -2 9127.64 144.462   1
  -2   3  -3 10075.7 273.824   6
   2   3   3 10283.7 294.503   2
   2   3   3 9917.41 249.760   4
  -2   3  -4 40673.7 585.003   6
  -2   3  -4 39501.4 505.630   7
   2   3   4 41320.1 643.681   2
   2   3   4 41501.3 550.993   4
  -2   3  -5 16516.1 392.946   6
  -2   3  -5 15922.2 361.500   7
  -2  -3  -5 17177.6 450.984   7
   2   3   5 17306.3 448.716   2
   2   3   5 16325.8 382.125   4
   2   3   6 3348.20 192.146   4
  -2   3  -6 3209.49 188.018   6
  -2   3  -6 3091.12 178.365   7
  -2  -3  -6 3375.24 220.558   7
   2   3   7 62579.7 879.178   4
  -2   3  -7 63057.9 874.709   6
  -2  -3  -7 64629.1 1009.52   7
  -2   3  -7 62296.4 870.015   7
  -2   3  -8 1729.50 161.280   6
  -2   3  -8 1769.84 163.263   7
  -2  -3  -8 1722.03 188.653   7
  -2   3  -9 817.360 112.507   6
  -2   3  -9 860.032 123.431   7
  -2  -3  -9 909.824 153.750   7
  -2   3 -10 922.755 129.656   6
  -2  -3 -10 1084.50 171.049   7
  -2   3 -10 1086.36 152.805   7
   2   3  11 3005.98 250.117   4
  -2   3 -11 2995.12 244.551   6
  -2   3 -11 2920.79 255.385   7
  -2  -3 -11 2976.63 287.417   7
  -2   3 -12 208.589 88.7441   7
  -2  -3 -12 200.164 95.5579   7
  -2   3 -12 166.447 88.4950   6
   2   3  12 215.800 118.715   4
  -2   3 -13 189.672 98.4142   7
  -2  -3 -13 25.2672 99.8434   7
  -2  -3 -13 272.371 117.143   6
  -2   3 -13 128.584 93.6850   6
   2   3  13 221.437 109.740   4
  -2  -3 -14 170.645 126.029   7
  -2   3 -14-41.6426 77.3448   7
   2   3  14 48.5731 84.9731   4
  -2   3 -14 60.7812 80.1376   6
  -2  -3 -14 126.628 82.2633   6
  -2   3 -15 81.5631 95.3447   7
   2   3  15 27.7526 76.6394   4
  -2  -3 -15 38.5173 102.546   6
   2   3  15 114.546 114.182   2
  -2  -3 -16-59.3952 101.748   6
   2   3  16 34.1676 97.0383   2
   2   3  17-74.4211 132.191   2
   2   3  18 135.153 129.672   2
   2   4 -19-57.9154 134.437   7
   2   4 -18 85.4327 121.600   7
   2  -4 -18 4.74565 125.228   7
   2   4 -17 99.3869 91.9290   7
   2  -4 -17-18.3694 111.147   7
   2  -4 -16-13.7057 112.137   7
   2   4 -16-126.125 119.113   7
   2   4 -15 264.338 141.660   7
   2  -4 -15 359.727 167.353   7
   2  -4 -14 581.463 164.084   7
   2   4 -14 479.810 126.160   7
   2  -4 -13 47.6137 88.6491   7
   2   4 -13 0.37483 103.870   7
   2   4 -13 138.309 77.7510   1
   2  -4 -12 3053.83 303.347   7
   2   4 -12 3637.53 313.389   7
   2   4 -12 3046.62 223.721   1
   2   4 -12 2904.33 191.103   6
   2  -4 -11 5.74446 93.9038   7
   2   4 -11 16.8694 87.1473   7
   2   4 -11 47.5152 67.2141   1
   2   4 -10 3404.10 268.742   7
   2  -4 -10 3651.37 296.182   7
   2   4 -10 3366.90 217.369   1
   2   4  -9 11927.6 389.928   1
   2   4  -9 11678.3 464.574   7
   2  -4  -9 12454.9 489.973   7
   2   4  -8 32620.0 613.408   1
   2   4  -8 33022.0 720.946   7
   2  -4  -8 33306.0 756.542   7
   2   4  -7 4352.96 215.211   1
   2   4  -7 4750.80 254.381   7
   2  -4  -7 4661.50 265.881   7
   2   4  -6 16649.7 400.016   1
   2  -4  -6 16781.2 468.758   7
   2   4  -6 17193.1 451.699   7
   2   4  -5 52481.0 679.413   1
   2  -4  -5 52946.5 646.657   3
   2  -4  -5 52811.6 756.920   7
   2   4  -5 52760.8 730.570   7
   2   4  -4 865.636 87.4053   1
   2  -4  -4 613.821 82.6135   7
   2  -4  -4 600.656 80.0445   3
   2   4  -3 77217.2 740.017   1
   2  -4  -3 79957.8 753.325   7
   2  -4  -3 79611.4 732.801   3
   2   4  -2 11004.7 240.971   8
   2   4  -2 11099.2 266.845   1
   2  -4  -2 11753.8 267.342   3
   2  -4  -2 11427.3 251.483   7
  -2  -4   1 192.409 31.4987   6
   2  -4  -1 185.873 39.2731   7
   2   4  -1 237.102 46.6261   8
   2  -4  -1 154.977 45.2166   3
   2   4  -1 206.368 50.2539   1
  -2   4   0 62061.3 402.800   4
   2  -4   0 62848.2 608.358   3
   2   4   0 61623.3 577.841   1
   2   4   0 62494.3 596.227   5
   2   4   0 61897.0 581.948   8
   2  -4   1 103340. 421.206   4
   2   4   1 93971.7 810.983   2
   2  -4   1 96618.6 778.491   3
   2  -4   1 101636. 680.768   8
   2   4   1 93756.3 740.867   5
  -2   4  -1 99840.3 422.313   5
   2  -4   2 52040.4 330.218   5
   2  -4   2 50161.8 358.166   2
   2   4   2 49788.8 628.111   2
   2  -4   2 49550.5 586.615   3
   2  -4   2 51190.0 506.608   8
   2  -4   2 51476.0 375.572   7
   2   4   3 23377.5 462.721   2
   2  -4   3 23404.4 424.873   3
   2  -4   3 23012.9 376.310   8
   2   4   3 23032.7 404.288   4
  -2   4  -4 144059. 531.213   1
  -2   4  -4 135124. 886.809   7
   2   4   4 146190. 1243.21   2
   2   4   4 141762. 1073.51   4
  -2   4  -5 22122.8 462.574   6
  -2   4  -5 21434.7 402.734   7
   2   4   5 22264.6 520.982   2
   2   4   5 22678.1 462.141   4
  -2   4  -6 1249.92 120.133   6
  -2   4  -6 982.443 101.697   7
  -2  -4  -6 1122.44 134.430   7
   2   4   6 1403.57 151.050   2
   2   4   6 1119.10 116.834   4
   2   4   7 1556.56 152.832   4
  -2   4  -7 1516.94 143.912   7
  -2  -4  -7 1608.48 181.097   7
  -2   4  -7 1540.06 140.505   6
  -2  -4  -8 361.827 104.833   7
  -2   4  -8 413.630 82.7346   7
  -2   4  -8 453.147 89.7174   6
   2   4   8 431.615 99.2949   4
  -2  -4  -9 900.473 144.657   7
  -2   4  -9 1047.12 136.778   7
  -2   4  -9 958.089 132.994   6
   2   4   9 1077.61 146.504   4
  -2  -4 -10 901.695 159.517   7
  -2   4 -10 856.100 132.753   7
  -2   4 -10 916.001 130.042   6
   2   4  10 973.369 142.953   4
  -2   4 -11 250.264 83.6523   7
  -2  -4 -11 526.532 155.119   7
   2  -4  11 237.921 67.0592   3
  -2   4 -11 377.274 103.864   6
   2   4  11 388.455 107.031   4
  -2   4 -12 711.255 139.266   7
  -2  -4 -12 834.212 174.097   7
  -2   4 -12 787.842 139.738   6
   2   4  12 798.313 151.588   4
  -2   4 -13-58.1134 64.0220   7
  -2  -4 -13-11.7324 85.2097   7
  -2   4 -13-6.31769 65.1132   6
   2   4  13 184.387 110.763   4
   2   4  14 561.802 168.484   2
  -2  -4 -14 627.122 165.411   7
  -2   4 -14 573.926 150.935   7
  -2  -4 -14 633.553 148.983   6
  -2   4 -14 648.106 145.244   6
   2   4  14 665.541 149.532   4
   2   4  15 117.647 140.609   2
  -2   4 -15 19.5013 74.8793   7
  -2  -4 -15-12.5699 84.3837   6
   2   4  15 71.4812 92.3944   4
   2   4  16 202.692 135.176   2
  -2  -4 -16-7.41806 86.7870   6
   2   4  16 34.1690 100.634   4
  -2  -4 -17 58.7030 93.3626   6
   2   4  17 118.052 127.204   2
   2   4  18-153.752 135.059   2
   2   5 -18-92.8455 104.671   7
   2  -5 -18 24.4429 107.224   7
   2   5 -17-138.204 103.163   7
   2  -5 -17 67.9569 128.348   7
   2  -5 -16 247.336 132.397   7
   2   5 -16 426.152 143.553   7
   2   5 -15 80.6311 119.022   7
   2  -5 -15-105.898 150.184   7
   2   5 -14 1069.32 195.955   7
   2  -5 -14 1165.31 223.339   7
   2   5 -13 398.478 126.027   7
   2   5 -13 408.947 93.8037   1
   2  -5 -13 215.231 124.211   7
   2   5 -12 138.867 93.3991   7
   2  -5 -12 250.784 111.345   7
   2   5 -12 123.884 62.7082   1
   2   5 -11 1638.44 165.341   1
   2   5 -11 1517.90 126.710   6
   2  -5 -11 1501.62 212.955   7
   2   5 -11 1682.74 208.796   7
   2   5 -10 234.595 50.8318   6
   2   5 -10 361.351 87.1330   1
   2   5 -10 292.885 116.332   7
   2  -5 -10 432.576 142.350   7
   2   5  -9 1829.32 162.257   1
   2   5  -9 2125.33 203.046   7
   2  -5  -9 1776.62 199.880   7
   2  -5  -8 10300.6 426.375   7
   2   5  -8 9821.86 342.237   1
   2   5  -8 10147.4 398.846   7
   2  -5  -7 8186.26 359.185   7
   2   5  -7 8788.09 350.417   7
   2   5  -7 8686.26 310.445   1
   2  -5  -6 55985.0 853.886   7
   2  -5  -6 55020.7 719.445   3
   2   5  -6 55028.6 805.978   7
   2   5  -6 54841.6 740.942   1
   2   5  -5 3907.38 190.796   1
   2  -5  -5 3619.73 189.741   3
   2  -5  -5 4092.53 215.984   7
   2   5  -4 21574.9 426.786   1
   2  -5  -4 22560.8 455.626   7
   2  -5  -4 21464.1 439.644   3
   2   5  -4 22663.5 261.522   3
   2  -5  -3 12233.9 302.826   7
   2   5  -3 13797.8 242.932   3
   2  -5  -3 12404.0 315.531   3
   2   5  -3 12620.9 305.426   1
  -2  -5   2 304790. 787.267   6
   2  -5  -2 294832. 1295.05   7
   2   5  -2 293205. 1419.58   1
   2  -5  -2 298476. 1453.41   3
   2   5  -2 299135. 1196.54   8
  -2   5   1 11636.2 231.095   4
   2  -5  -1 11234.7 276.665   3
   2   5  -1 11414.1 231.968   8
   2   5  -1 10667.2 264.154   1
   2  -5  -1 11074.2 210.864   7
  -2   5   0 2142.71 89.1873   4
   2  -5   0 2118.35 123.137   3
   2  -5   0 2308.19 74.4352   7
   2   5   0 2233.98 116.553   8
   2   5   0 2195.43 125.526   5
   2  -5   1 693.986 46.2703   4
   2   5   1 555.626 67.8446   5
  -2   5  -1 525.592 40.9333   5
   2  -5   1 515.479 55.5035   8
   2   5   1 444.204 65.9213   2
   2  -5   1 443.831 63.2678   3
   2   5   2 24.3136 46.2631   2
   2  -5   2 14.6769 12.9772   2
   2  -5   2 15.9775 27.1162   8
   2  -5   2 34.1614 12.0236   7
   2  -5   2 21.6336 32.1298   3
   2  -5   2 37.6462 16.6773   5
   2  -5   3 7206.95 209.277   8
   2  -5   3 8122.74 162.780   7
   2  -5   3 7919.04 249.053   3
   2   5   3 7927.66 278.640   2
   2   5   3 7620.31 246.058   4
   2   5   4 9998.30 300.909   4
  -2   5  -4 9760.07 225.871   7
   2  -5   4 10332.0 264.772   8
  -2  -5  -4 9886.20 261.832   9
   2   5   4 9917.62 334.944   2
   2  -5   4 10416.7 298.712   3
   2   5   5 25223.7 508.954   4
   2  -5   5 26445.7 496.443   3
   2   5   5 25914.3 578.497   2
  -2   5  -5 23500.8 415.783   7
  -2   5  -5 25007.2 261.455   1
  -2  -5  -5 24979.0 422.550   9
   2  -5   5 25245.7 213.612   9
  -2  -5  -6 13044.1 445.859   7
  -2   5  -6 12263.8 330.166   7
   2  -5   6 12714.1 363.096   3
   2   5   6 12451.6 432.217   2
  -2   5  -6 13226.5 376.551   6
   2   5   6 12752.2 385.950   4
  -2  -5  -6 12499.6 302.925   9
  -2   5  -6 12428.1 173.097   1
   2  -5   7 52.0790 38.7026   3
  -2   5  -7 136.372 61.4300   6
   2   5   7 194.519 74.0258   4
   2   5   7 166.937 86.7193   2
  -2   5  -7 129.391 20.9512   1
  -2   5  -7 19.7239 45.9431   7
  -2  -5  -7 99.1275 77.4626   7
  -2   5  -8 16863.8 481.458   6
  -2  -5  -8 17533.7 584.111   7
  -2   5  -8 17050.2 472.089   7
   2  -5   8 17531.8 456.635   3
   2   5   8 17291.3 518.441   4
  -2   5  -9 3494.03 231.036   6
  -2   5  -9 3274.53 225.161   7
  -2  -5  -9 3635.87 284.986   7
   2  -5   9 3243.72 205.479   3
   2   5   9 3204.22 239.644   4
  -2   5 -10 3264.46 233.489   6
   2   5  10 3379.58 262.326   4
  -2   5 -10 3536.67 253.166   7
  -2  -5 -10 3503.56 293.404   7
   2  -5  10 3589.74 224.755   3
   2   5  11 282.447 83.9438   4
  -2   5 -11 503.636 119.382   7
  -2  -5 -11 252.274 119.122   7
   2  -5  11 138.716 52.6526   3
  -2   5 -11 334.799 90.8133   6
  -2   5 -12 183.679 92.8446   7
  -2  -5 -12 129.493 108.417   7
   2   5  12 81.3012 88.4034   4
  -2   5 -12 134.549 66.6662   6
   2   5  13 332.732 144.830   2
  -2   5 -13 349.769 106.941   7
  -2  -5 -13 297.689 130.204   7
   2   5  13 224.097 109.640   4
  -2   5 -13 285.473 97.3241   6
   2   5  14 61.9087 77.2870   4
   2   5  14 122.192 108.085   2
  -2  -5 -14 22.4011 123.927   7
  -2   5 -14 228.129 114.595   7
   2   5  15-94.8051 105.886   2
  -2  -5 -15 25.6129 93.6133   6
   2   5  15-6.45757 99.7325   4
   2   5  16 60.7340 122.540   2
  -2  -5 -16 92.8217 119.429   6
   2   5  16 39.2724 83.2569   4
   2   5  17 44.5006 121.800   2
  -2  -5 -17-88.4048 101.299   6
  -2   6  18 132.530 126.012   4
   2   6 -18-10.9859 89.3905   7
   2  -6 -18 96.1580 145.771   7
   2  -6 -17 22.9388 130.424   7
   2   6 -17 81.7627 126.188   7
   2  -6 -16 19.2280 105.351   7
   2   6 -16-9.30935 78.7684   7
   2  -6 -15 43.2881 115.789   7
   2   6 -15 175.694 121.805   7
   2  -6 -14 368.502 139.286   7
   2   6 -14 287.438 124.180   7
   2   6 -13 994.600 136.863   1
   2  -6 -13 1033.09 194.251   7
   2   6 -13 854.864 175.603   7
   2   6 -12-76.0606 52.9256   1
   2  -6 -12 34.5925 87.7514   7
   2   6 -12 27.9744 78.7787   7
   2  -6 -11 8225.36 464.633   7
   2   6 -11 7993.07 421.329   7
   2   6 -11 8068.63 357.205   1
   2   6 -10 3568.88 164.351   6
   2   6 -10 3762.35 233.076   1
   2  -6 -10 3897.11 301.603   7
   2   6 -10 3893.01 283.358   7
   2  -6  -9 5820.98 346.324   7
   2   6  -9 5093.65 174.801   6
   2   6  -9 5344.13 266.439   1
   2   6  -9 5590.01 318.903   7
   2  -6  -8 6438.36 339.603   7
   2   6  -8 5840.55 166.788   6
   2   6  -8 6273.20 281.356   1
   2   6  -8 6034.52 315.153   7
   2  -6  -7 25572.0 633.971   7
   2   6  -7 25825.0 595.060   7
   2   6  -7 24436.1 282.368   6
   2   6  -7 25777.8 545.283   1
   2   6  -6 194.456 62.1953   1
   2   6  -6 196.482 65.9273   7
   2  -6  -6 271.350 81.7218   7
   2   6  -6 266.139 23.1997   6
   2  -6  -6 79.8310 54.3137   3
   2   6  -5 39989.8 624.489   1
   2  -6  -5 40729.1 681.755   7
   2   6  -5 43002.6 341.983   3
   2  -6  -5 40083.0 651.381   3
   2  -6  -4 3291.07 189.922   3
   2   6  -4 3220.79 121.958   3
   2   6  -4 3277.65 173.285   1
   2  -6  -4 3311.13 183.537   7
   2  -6  -3 64386.0 775.642   3
   2  -6  -3 63707.6 699.132   7
   2   6  -3 63259.2 718.805   1
  -2   6   2 72698.1 691.008   4
   2   6  -2 73875.2 596.316   8
   2  -6  -2 72840.5 774.679   3
   2   6  -2 71755.3 742.819   1
   2  -6  -2 72893.6 655.722   7
   2   6  -1 283266. 1480.65   5
  -2   6   1 277996. 1225.82   4
   2   6  -1 279519. 1428.00   1
   2  -6  -1 285051. 1095.46   7
   2   6  -1 280700. 1196.82   8
   2  -6  -1 281725. 1466.99   3
   2  -6   0 848.902 88.2857   3
   2  -6   0 685.147 45.6164   7
   2   6   0 796.533 88.2752   5
   2   6   1 4825.32 206.459   2
   2  -6   1 4897.89 191.583   3
   2  -6   1 5243.56 156.810   8
   2   6   1 4611.25 193.925   5
  -2   6  -1 4745.13 136.044   5
   2  -6   2 42282.3 577.572   3
   2  -6   2 43847.3 451.415   8
   2   6   2 42708.3 627.005   2
   2   6   3 180227. 1366.49   2
  -2  -6  -3 174687. 1170.25   9
   2  -6   3 185614. 682.553   7
   2  -6   3 181617. 1224.88   3
   2  -6   3 184462. 981.915   8
  -2  -6  -4 30005.1 490.329   9
   2   6   4 30835.1 550.628   4
   2   6   4 31009.9 609.532   2
   2  -6   4 31064.4 525.912   3
   2  -6   4 32038.5 444.678   8
  -2   6  -4 30703.4 369.336   7
   2  -6   5 1076.09 106.998   3
   2  -6   5 1007.67 56.1855   9
  -2  -6  -5 973.953 96.0374   9
   2   6   5 1107.29 133.995   2
   2   6   5 1087.99 118.774   4
  -2   6  -5 1021.94 83.8549   7
  -2   6  -5 914.597 61.5099   1
   2  -6   6 969.041 111.253   3
  -2   6  -6 920.362 59.4200   1
   2   6   6 1024.88 138.656   2
   2   6   6 927.294 115.164   4
  -2  -6  -6 1435.48 115.225   9
  -2   6  -6 937.606 91.1627   7
   2  -6   7 6453.62 268.693   3
   2   6   7 6381.74 343.836   2
  -2   6  -7 6219.99 143.118   1
   2   6   7 6016.06 296.290   4
  -2  -6  -7 6336.09 237.570   9
  -2  -6  -7 6524.67 349.086   7
  -2   6  -7 6357.12 257.514   7
   2  -6   8 53.2073 45.4806   3
  -2   6  -8-33.6635 59.3189   6
  -2   6  -8-5.76224 16.4521   1
   2   6   8-36.0436 66.8096   4
  -2   6  -8-9.04305 47.8567   7
  -2  -6  -8-11.5402 78.9273   7
  -2  -6  -8 43.8254 41.3098   9
   2   6   9 582.693 129.415   4
   2   6   9 439.215 118.077   2
   2  -6   9 493.778 89.4361   3
  -2   6  -9 558.547 103.456   6
  -2   6  -9 380.356 89.5797   7
  -2  -6  -9 438.594 127.318   7
   2   6  10 293.584 85.4883   4
  -2   6 -10 514.571 102.552   7
  -2  -6 -10 485.425 137.005   7
   2  -6  10 353.582 73.0108   3
  -2   6 -10 529.079 102.962   6
   2   6  11 477.076 139.328   4
   2   6  11 475.364 139.545   2
  -2   6 -11 330.428 96.1034   7
  -2  -6 -11 190.999 77.5077   7
   2  -6  11 241.085 67.5944   3
  -2   6 -11 396.009 93.2998   6
   2   6  12 219.738 94.4048   2
  -2   6 -12 256.903 94.6665   7
  -2  -6 -12 29.4450 83.1299   7
  -2   6 -12 333.954 96.8477   6
   2   6  12 231.906 116.915   4
   2   6  13 499.317 169.999   2
  -2   6 -13 219.075 91.8968   7
  -2  -6 -13 492.172 152.049   7
  -2   6 -13 382.020 102.483   6
   2   6  13 560.578 143.694   4
   2   6  14 123.359 100.622   2
  -2   6 -14 176.720 97.8514   7
   2   6  14 77.9446 72.1715   4
   2   6  15 11.8009 119.649   2
   2   6  15 119.026 108.917   4
  -2  -6 -15 381.577 143.887   6
   2   6  16 272.383 152.961   2
   2   6  16 191.196 117.699   4
  -2  -6 -16 200.276 127.132   6
  -2  -6 -17-76.1723 115.153   6
   2   6  17-309.529 172.234   2
   2  -7 -18 271.506 152.603   7
  -2   7  18 177.559 123.359   4
   2  -7 -17 261.945 157.079   7
   2   7 -17 266.580 138.867   7
  -2   7  17 418.387 184.532   4
   2  -7 -16 34.5647 102.573   7
   2   7 -16-69.8610 112.559   7
   2  -7 -15 229.421 150.946   7
   2   7 -15 9.51044 103.701   7
   2  -7 -14 149.290 130.948   7
   2   7 -14-20.1346 77.9651   7
   2  -7 -13 2063.22 269.823   7
   2   7 -13 2132.18 200.370   1
   2   7 -13 1861.75 237.136   7
   2  -7 -12 60.5057 122.230   7
   2   7 -12-9.25636 54.5172   1
   2   7 -12 51.0812 83.5456   7
   2  -7 -11 575.704 143.226   7
   2   7 -11 548.934 109.289   1
   2   7 -11 647.154 133.282   7
   2   7 -10 1926.61 214.998   7
   2  -7 -10 1778.13 225.290   7
   2   7 -10 1649.57 165.435   1
   2   7 -10 1558.96 104.322   6
   2   7  -9 302.544 96.9870   7
   2  -7  -9 235.645 112.099   7
   2   7  -9 318.338 44.2007   6
   2   7  -9 388.286 79.8736   1
   2   7  -8 2199.83 189.231   7
   2  -7  -8 2138.71 208.380   7
   2   7  -8 2061.90 87.8914   6
   2   7  -8 2110.74 172.012   1
   2   7  -7 37988.9 672.857   1
   2  -7  -7 37031.5 768.555   7
   2   7  -7 37445.8 715.077   7
   2  -7  -6 1468.25 150.708   7
   2   7  -6 1489.75 65.3056   3
   2  -7  -6 1317.99 136.965   3
   2   7  -6 1364.49 130.358   1
   2   7  -6 1351.54 133.511   7
   2  -7  -5 21876.9 506.924   7
   2   7  -5 21864.1 470.043   1
   2  -7  -5 21377.5 508.451   3
   2   7  -4 787.068 94.7814   1
   2  -7  -4 739.922 101.908   3
   2  -7  -4 813.164 94.6889   7
  -2   7   3 165646. 1201.58   4
   2  -7  -3 167856. 1160.54   7
   2  -7  -3 168387. 1334.08   3
   2   7  -3 165301. 1211.10   1
  -2   7   2 33382.6 497.478   4
   2  -7  -2 34615.0 463.843   7
   2  -7  -2 34224.4 575.473   3
   2   7  -2 33250.7 532.533   1
  -2   7   1 3874.84 153.900   4
   2  -7  -1 3946.44 133.970   7
   2  -7  -1 3630.15 184.012   3
   2   7  -1 3571.99 178.013   5
   2   7  -1 3656.41 140.792   8
   2  -7   0 5191.52 211.658   3
   2  -7   0 5453.05 123.299   7
   2   7   0 5272.36 214.083   5
   2   7   1 132.586 49.5139   2
   2  -7   1 185.022 65.3548   3
  -2   7  -1 191.260 37.0482   5
   2   7   1 220.920 62.0864   5
   2  -7   2 2423.49 145.422   3
   2  -7   2 2100.58 109.070   8
  -2  -7  -2 2333.03 145.612   9
   2   7   2 2296.94 156.454   2
   2  -7   3 6144.62 100.060   7
  -2  -7  -3 5736.41 229.124   9
   2  -7   3 4561.54 162.216   8
   2   7   3 5485.29 250.809   2
   2  -7   3 6025.38 231.271   3
   2   7   4 1009.11 115.343   4
   2  -7   4 1018.17 80.1218   8
   2   7   4 1123.56 130.641   2
   2  -7   4 1100.74 107.232   3
  -2  -7  -4 1110.57 104.146   9
  -2   7  -5 43246.0 499.801   7
   2   7   5 45472.7 807.976   2
  -2   7  -5 43720.9 468.523   1
   2   7   5 44310.2 727.621   4
   2  -7   5 46192.3 569.171   8
   2  -7   5 45222.6 671.439   3
   2  -7   5 43694.2 427.860   9
  -2  -7  -5 43452.0 634.894   9
  -2   7  -6 30.0075 24.4542   1
   2   7   6 15.6066 55.9976   4
   2  -7   6 53.9852 49.6503   3
   2   7   6-99.3451 80.6331   2
  -2   7  -6 44.7823 30.2771   7
  -2  -7  -6-36.5731 53.4696   9
  -2   7  -7 1837.31 137.316   7
   2   7   7 2051.26 199.701   2
  -2  -7  -7 1783.47 135.559   9
   2   7   7 1901.51 175.399   4
  -2   7  -7 1716.95 89.4273   1
   2  -7   7 1917.17 148.946   3
   2  -7   8 933.039 115.138   3
  -2  -7  -8 1009.01 109.071   9
   2   7   8 1008.91 142.873   4
  -2   7  -8 1046.71 66.4221   1
   2   7   8 954.129 153.680   2
  -2   7  -8 1056.27 120.617   7
  -2  -7  -8 979.886 150.704   7
   2   7   9 18938.6 652.031   2
   2  -7   9 17561.7 473.925   3
   2   7   9 16884.2 570.549   4
  -2   7  -9 17704.4 497.795   7
  -2  -7  -9 18892.9 660.641   7
  -2  -7  -9 17362.8 422.156   9
   2   7  10 47.9715 85.7755   2
  -2   7 -10 117.111 65.0176   7
  -2  -7 -10 237.707 111.704   7
   2  -7  10 43.6287 34.9503   3
   2   7  10 270.053 103.257   4
  -2   7 -11 24.8246 48.9381   7
  -2  -7 -11 29.5271 79.0454   7
   2  -7  11 5.87485 34.6815   3
   2   7  11 70.4646 92.3099   4
   2   7  12-18.5661 87.8126   4
   2   7  12-9.56693 85.9184   2
  -2   7 -12 198.506 92.6109   7
  -2  -7 -12 180.813 117.469   7
   2   7  13-118.612 90.8814   4
  -2   7 -13-0.10590 72.6388   7
   2   7  14-75.0920 94.5138   4
   2   7  14 95.1473 92.7358   2
   2   7  15-17.7825 88.4657   4
   2   7  15 151.561 120.896   2
   2   7  16-147.114 122.321   4
   2   7  16 3.68739 113.931   2
   2   7  17-88.1882 113.818   2
  -2  -7 -17 74.2557 100.200   6
  -2  -7 -18 275.273 148.146   6
   2  -8 -18 186.792 147.517   7
  -2   8  18 59.6620 106.224   4
   2  -8 -17 167.073 143.740   7
   2   8 -17 24.7160 93.8294   7
  -2   8  17-150.512 144.392   4
   2   8 -16 60.2878 79.9237   7
   2  -8 -16 61.5911 122.499   7
  -2   8  16-155.712 138.795   4
   2  -8 -15-71.5251 144.683   7
   2   8 -15-93.7116 90.3914   7
   2  -8 -14-102.966 109.834   7
   2   8 -14 81.6251 109.268   7
   2  -8 -13 67.3847 107.848   7
   2   8 -13 130.401 105.708   7
   2   8 -12 7519.61 439.213   7
   2  -8 -12 7529.30 473.730   7
   2   8 -12 7650.76 361.888   1
   2   8 -11 4219.77 317.273   7
   2  -8 -11 4325.71 344.469   7
   2   8 -11 4122.17 261.384   1
   2  -8 -10 3655.71 302.384   7
   2   8 -10 4118.61 291.144   7
   2   8 -10 3582.17 235.276   1
   2  -8  -9 3175.91 274.147   7
   2   8  -9 3357.46 248.137   7
   2   8  -9 3629.22 231.204   1
   2  -8  -8 3223.53 251.651   7
   2   8  -8 3586.32 242.845   7
   2   8  -8 3567.67 222.080   1
   2  -8  -7 3371.09 240.520   7
   2   8  -7 3671.35 221.704   7
   2   8  -7 3675.84 218.639   1
   2   8  -6 5831.16 272.191   7
   2  -8  -6 6001.21 284.622   3
   2   8  -6 5767.77 260.593   1
   2  -8  -6 5649.61 287.595   7
   2  -8  -5 26178.7 567.208   7
   2   8  -5 26759.2 538.733   1
   2  -8  -5 24769.5 579.103   3
  -2   8   4 1305.26 126.314   4
   2  -8  -4 1321.46 124.813   7
   2   8  -4 1251.08 120.554   1
   2  -8  -4 1347.36 148.263   3
  -2   8   3 60396.8 751.998   4
   2  -8  -3 61243.9 849.562   3
   2  -8  -3 60526.8 709.890   7
   2   8  -3 61101.7 766.025   1
  -2   8   2 19593.6 401.460   4
   2   8  -2 19920.8 316.488   8
   2  -8  -2 20303.8 472.861   3
   2  -8  -2 20030.6 362.612   7
   2   8  -2 19474.8 430.423   1
  -2   8   1 122933. 935.286   4
   2   8  -1 122425. 827.786   8
   2  -8  -1 128645. 1132.50   3
   2  -8  -1 127622. 782.678   7
   2   8  -1 128226. 1103.38   5
   2   8   0 72469.5 831.429   5
  -2   8   0 74476.4 481.160   7
   2  -8   0 70467.0 814.867   3
  -2   8   0 71054.7 420.382   2
   2  -8   0 70731.1 461.987   7
   2   8   1 114.900 60.7291   5
  -2   8  -1 121.933 38.3803   5
   2  -8   1 126.079 57.8212   3
   2   8   1 106.351 53.6300   2
   2  -8   2 25426.4 337.257   8
  -2  -8  -2 25273.6 490.820   9
   2  -8   2 26329.9 492.868   3
   2   8   2 26064.8 530.293   2
  -2  -8  -3 105470. 1014.48   9
   2  -8   3 108868. 718.779   8
   2   8   3 107590. 1126.79   2
   2  -8   3 107963. 1021.39   3
  -2  -8  -4 28332.2 535.951   9
   2  -8   4 29007.3 393.949   8
   2  -8   4 28023.5 532.460   3
   2   8   4 29194.9 617.727   2
  -2  -8  -5 166.498 56.2803   9
   2  -8   5 279.907 44.1618   9
   2   8   5 220.780 86.9385   2
   2   8   5 197.821 71.1935   4
   2  -8   5 200.979 46.0973   8
   2  -8   5 281.969 66.3733   3
  -2   8  -5 271.176 42.0702   7
  -2   8  -6 65.5149 34.4575   1
   2   8   6 99.4144 62.6811   4
   2  -8   6 88.9752 62.1047   3
   2   8   6 121.261 80.2012   2
  -2   8  -6 59.0549 31.7645   7
   2  -8   6 93.5681 45.6826   8
  -2  -8  -6 15.0372 43.7241   9
  -2   8  -7 2520.73 153.742   7
  -2  -8  -7 2564.23 173.981   9
   2   8   7 2700.68 216.362   4
   2   8   7 2757.50 242.546   2
  -2   8  -7 2569.71 123.277   1
   2  -8   7 2572.33 178.960   3
   2  -8   8 713.637 102.067   3
  -2   8  -8 751.755 66.3923   1
   2   8   8 677.974 127.606   4
   2   8   8 825.721 151.218   2
  -2  -8  -8 686.315 96.5545   9
  -2   8  -8 1019.64 107.305   7
  -2  -8  -9 89.6186 92.8903   7
  -2   8  -9 149.246 64.1794   7
   2   8   9 198.447 94.4805   4
   2   8   9 89.0898 96.7348   2
  -2  -8  -9 144.012 62.7329   9
   2  -8   9 173.252 65.5070   3
   2   8  10-19.4420 80.3449   4
  -2   8 -10 127.293 60.8056   7
  -2  -8 -10 9.90100 101.984   7
   2  -8  10 77.8633 40.3677   3
   2   8  10 57.6158 96.9059   2
   2   8  11 2185.66 228.163   4
  -2  -8 -11 2248.15 259.875   7
  -2   8 -11 2044.72 198.246   7
   2   8  11 2369.33 264.407   2
   2   8  12 221.394 138.599   2
  -2   8 -12 267.244 83.7567   7
   2   8  12 279.839 105.575   4
   2   8  13 437.923 125.297   4
   2   8  13 434.260 155.447   2
   2   8  14 342.185 131.896   4
   2   8  14 322.241 138.943   2
   2   8  15 375.711 131.866   2
   2   8  15 205.222 139.763   4
   2   8  16-74.5595 120.593   2
  -2  -8 -16-126.223 127.861   6
   2   8  16-53.8814 105.554   4
   2   8  17-178.476 147.183   2
  -2  -8 -17 121.058 130.207   6
  -2  -8 -18-222.175 168.027   6
   2  -9 -18 281.028 152.498   7
  -2   9  18 339.266 181.885   4
   2  -9 -17 80.9506 97.0502   7
  -2   9  17-93.7185 119.707   4
   2   9 -16 116.682 112.799   7
   2  -9 -16 229.640 149.704   7
  -2   9  16 383.654 183.182   4
   2  -9 -15 69.0070 118.494   7
   2   9 -15-95.5899 103.096   7
   2  -9 -14 584.591 163.465   7
   2   9 -14 557.349 131.683   7
  -2   9  14 604.033 170.292   4
   2  -9 -13 706.091 180.103   7
   2   9 -13 608.789 155.577   7
   2  -9 -12 1923.31 243.297   7
   2   9 -12 2179.88 239.229   7
   2   9 -12 2035.81 196.444   1
   2  -9 -11 49.1579 97.6579   7
   2   9 -11 5.16417 87.0818   7
   2   9 -11 60.7278 61.2732   1
   2  -9 -10 398.567 119.517   7
   2   9 -10 687.843 133.767   7
   2   9 -10 598.084 107.274   1
   2  -9  -9 1646.38 206.828   7
   2   9  -9 1940.61 198.657   7
   2   9  -9 1777.75 173.623   1
   2   9  -8 100.689 54.9475   1
   2  -9  -8 36.6524 79.2419   7
   2   9  -8 87.7407 76.3964   7
   2   9  -7 21414.4 543.166   7
   2   9  -7 21240.0 531.620   1
   2  -9  -7 20739.6 589.733   7
   2  -9  -6 27757.9 643.431   3
  -2  -9   6 27884.2 398.496   3
  -2   9   6 28171.5 645.473   4
   2   9  -6 28239.5 588.805   1
   2  -9  -6 28139.6 640.461   7
  -2   9   5 6340.23 293.159   4
   2  -9  -5 6410.88 288.110   7
   2  -9  -5 6266.96 307.965   3
  -2  -9   5 6555.97 207.482   3
   2   9  -5 6670.87 279.893   1
  -2   9   4 2643.00 181.521   4
   2  -9  -4 2872.21 177.197   7
   2  -9  -4 3025.19 209.488   3
   2   9  -4 3673.09 206.433   1
  -2   9   3 8755.71 297.057   4
   2   9  -3 8867.36 309.730   1
   2  -9  -3 8647.11 277.474   7
   2  -9  -3 9056.38 345.158   3
  -2   9   2 208613. 1366.46   4
   2   9  -2 202957. 1456.58   1
   2  -9  -2 212869. 1605.16   3
   2   9  -2 199679. 1016.02   8
   2  -9  -2 206936. 1205.18   7
   2  -9  -1 1907.74 100.652   7
   2  -9  -1 1746.53 149.541   3
   2   9  -1 1824.26 102.954   8
   2   9  -1 1918.18 146.702   5
   2   9   0 6304.58 264.225   5
   2  -9   0 6536.94 147.261   7
  -2   9   0 6397.09 138.887   2
  -2   9   0 6621.05 153.987   7
   2  -9   0 7035.31 272.752   3
  -2   9  -1 3794.91 162.404   5
   2   9   1 3864.08 209.289   5
   2   9   1 4117.15 211.935   2
   2  -9   1 3880.82 201.064   3
  -2  -9  -1 4027.37 206.527   9
  -2   9  -2 16024.9 329.556   5
   2   9   2 16036.2 430.843   2
   2  -9   2 15943.1 402.230   3
  -2  -9  -2 16063.3 409.586   9
   2   9   3 17214.2 471.342   2
   2  -9   3 17131.6 423.453   3
  -2  -9  -3 17459.2 433.279   9
   2  -9   3 17260.6 276.789   8
   2  -9   4 34391.7 608.780   3
  -2  -9  -4 33052.8 607.005   9
   2   9   4 32523.8 680.370   2
   2  -9   5 6935.55 203.537   8
   2   9   5 6425.46 299.946   4
  -2   9  -5 6679.03 168.509   7
   2  -9   5 6571.29 204.635   9
  -2  -9  -5 6749.04 281.187   9
   2  -9   5 7110.27 282.887   3
   2   9   5 6903.55 328.048   2
   2   9   6 7649.16 366.168   2
  -2   9  -6 7394.44 224.533   1
   2   9   6 6731.72 320.301   4
  -2   9  -6 7127.03 216.907   7
   2  -9   6 4706.04 157.076   9
  -2  -9  -6 7629.20 299.788   9
   2  -9   6 7589.51 295.726   3
   2  -9   6 7391.70 232.583   8
   2   9   7 2216.63 217.318   2
  -2   9  -7 2019.85 118.918   1
   2   9   7 2352.01 207.769   4
  -2   9  -7 2225.40 139.500   7
   2  -9   7 1939.99 138.992   8
  -2  -9  -7 2197.92 163.890   9
   2  -9   7 2277.79 169.510   3
   2   9   8 12275.5 518.839   2
  -2  -9  -8 11459.7 386.708   9
   2   9   8 11667.9 463.518   4
  -2   9  -8 11482.4 346.725   7
  -2   9  -8 11587.0 275.654   1
   2  -9   8 11992.8 390.370   3
   2   9   9 1823.60 204.251   4
  -2   9  -9 1912.72 158.548   7
   2   9   9 1799.66 223.291   2
  -2  -9  -9 1888.20 158.243   9
   2  -9   9 1935.54 164.906   3
   2  -9  10 1494.17 146.042   3
   2   9  10 2219.55 230.053   4
  -2   9 -10 2247.51 182.523   7
  -2  -9 -10 2213.39 173.900   9
   2   9  10 2488.96 268.541   2
  -2   9 -11 427.508 95.3882   7
   2   9  11 461.000 158.144   2
   2   9  11 322.704 126.006   4
   2   9  12 318.826 144.455   2
   2   9  12 137.694 88.7734   4
   2   9  13 120.052 127.171   2
   2   9  13-7.43647 81.2878   4
   2   9  14 32.7060 100.393   2
   2   9  14 80.7225 87.3166   4
   2   9  15-26.4432 98.7265   2
   2   9  15 237.666 126.235   4
   2   9  16-48.1242 97.6544   2
   2   9  16 75.5476 92.9737   4
   2   9  17 96.6379 125.839   2
  -2  -9 -17-19.7819 120.870   6
   2   9  17-9.99193 94.4753   4
  -2  -9 -18 24.0804 103.431   6
  -2  10  18-30.4978 108.507   4
   2 -10 -17-107.254 133.738   7
  -2  10  17 200.556 154.205   4
   2 -10 -16 133.789 164.881   7
  -2  10  16 26.0827 127.465   4
  -2  10  15 24.2037 116.789   4
   2 -10 -15 80.7668 115.494   7
   2  10 -15-37.7934 98.3343   7
  -2  10  14 4.46957 108.016   4
   2 -10 -14-18.7304 90.5340   7
   2  10 -14-1.32639 76.6076   7
  -2  10  13 530.942 154.506   4
   2  10 -13 186.511 90.6657   7
   2 -10 -13 590.714 154.402   7
  -2  10  12 3664.65 340.576   4
   2 -10 -12 3661.86 336.192   7
   2  10 -12 3579.26 307.599   7
   2  10 -12 3492.89 258.949   1
   2  10 -11 1695.79 178.277   1
   2  10 -11 1680.00 196.171   7
   2 -10 -11 1903.47 244.835   7
  -2  10  11 1914.71 241.361   4
   2  10 -10 913.007 127.999   1
  -2  10  10 824.233 162.245   4
   2  10 -10 800.102 136.587   7
   2 -10 -10 698.172 158.246   7
   2  10  -9 2880.81 222.817   1
  -2  10   9 3224.31 276.389   4
   2  10  -9 2914.16 233.907   7
   2 -10  -9 2696.07 248.702   7
   2  10  -8 10221.3 386.836   1
  -2 -10   8 10231.3 225.236   3
  -2  10   8 9717.04 447.446   4
   2  10  -8 10295.2 411.923   7
   2 -10  -8 9760.17 435.025   7
   2  10  -7 2200.97 180.363   1
  -2  10   7 2319.49 212.449   4
  -2 -10   7 2079.01 117.993   3
   2 -10  -7 2455.96 214.877   3
   2 -10  -7 2437.99 214.730   7
   2  10  -7 2366.41 181.628   7
  -2 -10   6 3160.90 153.515   3
   2 -10  -6 2983.15 233.583   3
   2 -10  -6 3012.51 218.328   7
  -2  10   6 3013.56 224.067   4
   2  10  -6 3126.40 206.804   1
   2 -10  -5 12373.8 447.532   3
  -2 -10   5 12235.0 311.357   3
   2 -10  -5 12220.1 402.011   7
  -2  10   5 12262.9 417.924   4
   2  10  -5 12281.9 392.974   1
   2 -10  -4 282.299 96.7308   3
  -2 -10   4 187.860 60.3928   3
  -2  10   4 128.414 60.9804   4
   2 -10  -4 112.671 51.9340   7
   2  10  -4 171.801 68.1034   1
   2 -10  -3 42742.9 790.161   3
   2 -10  -3 42170.8 620.486   7
  -2  10   3 41688.3 679.076   4
   2  10  -3 41812.4 689.485   1
  -2  10   2 2239.67 154.347   4
   2 -10  -2 2237.67 188.407   3
   2  10  -2 1988.82 103.090   8
   2 -10  -2 2484.87 136.419   7
   2 -10  -1 3203.96 133.809   7
  -2  10   1 2952.31 128.021   2
   2 -10  -1 3321.26 216.035   3
   2  10  -1 3115.78 139.255   8
   2  10  -1 2965.70 189.710   5
   2  10   0 16322.5 442.045   5
  -2  10   0 16761.6 248.839   2
   2 -10   0 17180.3 254.614   7
   2 -10   0 17442.5 450.693   3
  -2 -10  -1 27567.4 559.844   9
  -2  10  -1 27211.5 472.895   5
   2  10   1 27463.6 579.721   5
   2 -10   1 27934.7 564.520   3
   2  10   1 27732.5 562.637   2
  -2 -10  -2 25459.0 539.647   9
   2  10   2 24417.7 546.536   2
  -2  10  -2 24680.5 438.533   5
   2 -10   2 25406.1 529.513   3
  -2 -10  -3 133.186 61.5284   9
   2  10   3 178.387 84.1934   2
   2 -10   3 152.698 70.7803   3
   2 -10   4 54470.5 509.287   8
  -2 -10  -4 57385.6 842.144   9
   2 -10   4 57931.7 687.113   9
   2  10   4 59584.9 931.570   2
   2 -10   4 56540.0 812.932   3
   2  10   5 17412.0 540.952   2
  -2 -10  -5 17526.0 473.000   9
   2 -10   5 17685.6 360.383   9
  -2  10  -5 16984.6 243.688   7
   2 -10   5 17695.9 457.547   3
  -2  10  -6 3263.73 137.821   7
   2  10   6 3213.34 256.085   2
  -2  10  -6 3251.47 164.725   1
   2  10   6 3421.04 239.717   4
   2 -10   6 2050.81 113.926   9
  -2 -10  -6 3160.17 209.050   9
   2 -10   6 1829.49 114.171   8
   2 -10   6 3217.96 205.568   3
   2 -10   7 102.533 60.5480   3
  -2  10  -7 0.40199 39.5879   1
   2  10   7-32.5247 79.2119   4
   2 -10   7 40.7418 33.1059   8
   2  10   7 38.5783 86.1646   2
  -2  10  -7 57.7897 36.7912   7
  -2 -10  -7 69.0233 69.2779   9
  -2  10  -8 3157.43 180.148   7
   2  10   8 3526.25 290.359   2
  -2  10  -8 3375.18 161.705   1
   2  10   8 3358.91 269.906   4
   2 -10   8 3481.91 216.678   3
   2 -10   8 3153.02 179.785   8
  -2 -10  -8 3282.43 215.331   9
   2  10   9 415.676 121.748   4
   2 -10   9 371.848 86.5805   3
   2  10   9 240.783 110.045   2
  -2  10  -9 441.288 83.3336   7
   2 -10   9 291.004 75.2366   8
  -2 -10  -9 328.596 79.4885   9
   2 -10  10 1518.39 148.129   3
   2  10  10 2578.82 255.790   4
  -2  10 -10 2322.53 185.179   7
   2  10  10 2409.55 271.879   2
  -2 -10 -10 2245.66 182.174   9
   2  10  11 111.232 104.550   4
   2  10  11 9.07585 104.259   2
   2  10  12 218.295 88.3167   4
   2  10  12 495.290 164.000   2
   2  10  13-128.691 114.494   4
   2  10  13 465.581 176.378   2
   2  10  14 310.379 110.811   4
   2  10  14 543.252 167.335   2
   2  10  15 249.398 126.326   4
   2  10  15 249.705 128.388   2
   2  10  16-120.835 135.533   4
   2  10  16 64.2468 95.1493   2
   2  10  17 267.809 162.315   4
  -2 -10 -17 120.767 129.234   6
  -2  11  17 443.454 189.160   4
   2 -11 -17 283.469 169.307   7
  -2  11  16 98.4944 118.240   4
   2 -11 -16 9.30139 123.093   7
  -2  11  15 578.210 175.591   4
   2 -11 -15 286.457 142.297   7
  -2  11  14 202.355 144.547   4
   2 -11 -14 272.800 127.906   7
   2  11 -14 568.886 154.741   7
  -2  11  13 336.765 143.365   4
   2 -11 -13 383.924 150.560   7
   2  11 -13 376.383 141.864   7
  -2  11  12 1423.89 234.243   4
   2  11 -12 1351.30 167.614   1
   2 -11 -12 1218.64 207.658   7
   2  11 -12 1209.68 188.404   7
  -2  11  11 772.724 163.701   4
   2  11 -11 886.973 135.869   1
   2 -11 -11 852.576 186.789   7
   2  11 -11 932.420 162.744   7
  -2  11  10 2192.62 250.132   4
   2  11 -10 2121.80 205.083   1
   2 -11 -10 1877.21 227.517   7
   2  11 -10 1901.75 197.028   7
  -2  11   9 3314.32 287.791   4
   2 -11  -9 3460.92 282.865   7
   2  11  -9 3426.59 242.692   1
   2  11  -9 3435.74 253.768   7
   2  11  -8 363.910 86.4340   1
   2  11  -8 344.812 99.9896   7
   2 -11  -8 369.242 121.739   7
  -2  11   8 291.877 121.405   4
  -2 -11   8 249.575 52.2346   3
   2  11  -7 1355.65 153.597   1
   2 -11  -7 1268.30 168.508   3
  -2  11   7 1175.55 168.216   4
  -2 -11   7 978.078 88.9317   3
   2 -11  -7 1148.83 150.712   7
   2  11  -7 1271.11 138.582   7
  -2  11   6 28940.7 696.476   4
   2  11  -6 29100.0 634.990   1
   2 -11  -6 28050.5 655.503   7
   2 -11  -6 27850.4 707.334   3
  -2 -11   6 29519.5 488.579   3
  -2  11   5 50342.2 857.583   4
   2  11  -5 51548.9 832.522   1
   2 -11  -5 49637.0 815.398   7
   2 -11  -5 48948.3 919.290   3
  -2 -11   5 50007.7 667.531   3
  -2  11   4 8806.02 345.491   4
   2 -11  -4 8972.26 397.693   3
  -2 -11   4 9092.83 296.196   3
   2  11  -4 8795.12 342.122   1
   2 -11  -4 10433.7 343.838   7
  -2  11   3 63509.0 872.659   4
   2  11  -3 62948.9 549.581   8
   2 -11  -3 66078.6 1014.40   3
   2 -11  -3 63893.5 779.828   7
   2  11  -3 65366.9 907.570   1
   2  11  -2 80140.9 665.850   8
   2 -11  -2 85557.5 1142.44   3
   2 -11  -2 83630.3 804.725   7
  -2  11   2 85661.3 958.619   4
   2  11  -1 1931.89 155.981   5
   2  11  -1 1624.52 108.002   8
  -2  11   1 1723.30 101.418   2
   2 -11  -1 1809.42 173.821   3
   2 -11  -1 1745.87 104.567   7
   2 -11   0 3220.47 218.799   3
  -2 -11   0 3056.98 200.547   9
  -2  11   0 3020.54 174.083   5
   2  11   0 3178.71 209.759   5
  -2  11   0 3019.55 116.830   2
  -2  11  -1 27571.3 238.192   7
   2  11   1 28005.8 586.612   2
   2 -11   1 28077.9 593.065   3
  -2 -11  -1 27682.3 588.276   9
   2  11   1 28502.4 606.635   5
  -2  11  -1 27520.0 504.349   5
   2  11   2 39381.7 721.773   2
   2 -11   2 40059.4 705.154   3
  -2 -11  -2 39758.2 706.942   9
   2  11   2 40945.4 742.642   5
  -2  11  -2 39948.1 596.869   5
   2 -11   3 18082.0 471.172   3
  -2 -11  -3 18037.4 486.322   9
   2  11   3 17728.9 506.540   2
   2 -11   3 18831.7 206.785   2
   2 -11   4 25717.7 560.117   3
   2 -11   4 25820.2 488.037   9
  -2 -11  -4 25379.7 583.741   9
   2  11   4 25767.5 629.701   2
   2 -11   5 19722.7 500.097   3
   2  11   5 20278.8 586.504   2
  -2 -11  -5 19797.7 521.903   9
   2 -11   5 20391.0 412.738   9
  -2  11  -6 64.1768 40.7418   1
  -2 -11  -6 70.6948 61.8817   9
   2 -11   6 63.0456 39.0882   9
   2  11   6 124.686 98.7700   2
   2  11   6 35.1108 76.2821   4
  -2  11  -6 86.1479 27.3644   7
   2 -11   6 106.459 68.9575   3
   2 -11   6 88.9038 37.4350   8
   2 -11   7 14834.9 327.449   8
  -2  11  -7 17653.0 398.456   1
   2  11   7 17678.8 606.180   2
   2  11   7 16729.3 559.750   4
  -2  11  -7 17088.8 342.576   7
   2 -11   7 18409.5 492.777   3
  -2 -11  -7 17137.2 502.957   9
  -2  11  -8 481.724 68.8458   1
   2 -11   8 597.712 110.055   3
   2  11   8 537.457 121.373   4
  -2 -11  -8 526.134 105.656   9
   2  11   8 430.587 132.455   2
  -2  11  -8 474.477 70.6590   7
   2 -11   8 455.241 68.9514   8
   2  11   9 1505.27 183.030   4
  -2  11  -9 1527.63 134.786   7
   2  11   9 1546.81 216.740   2
   2 -11   9 1402.64 145.503   3
  -2 -11  -9 1551.13 158.183   9
   2  11  10 379.399 114.925   4
   2 -11  10 258.830 73.0183   3
  -2 -11 -10 349.438 92.2549   9
   2  11  10 301.502 139.820   2
   2  11  11 645.896 170.770   2
   2  11  11 637.978 155.449   4
   2  11  12 120.011 107.781   2
   2  11  12 59.0215 83.4946   4
   2  11  13-129.264 97.8364   2
   2  11  13 127.840 109.004   4
   2  11  14-75.0887 120.818   2
   2  11  14 351.934 151.534   4
   2  11  15 253.552 137.327   2
   2  11  15-104.056 111.112   4
   2  11  16-176.404 129.686   2
   2  11  16-111.839 106.293   4
   2  11  17 332.656 144.981   4
   2 -12 -17-142.361 126.056   7
  -2  12  17-31.2426 102.658   4
   2 -12 -16-100.739 123.434   7
  -2  12  16 7.86563 130.764   4
   2 -12 -15-149.921 116.194   7
  -2  12  15 143.542 119.991   4
   2  12 -14 59.8886 75.9948   7
  -2  12  14 131.440 110.658   4
   2 -12 -13-20.1964 103.870   7
   2  12 -13-7.55884 67.7964   7
  -2  12  13-86.1827 124.655   4
   2  12 -12 10.2305 71.4329   7
   2 -12 -12-21.4254 99.0937   7
   2  12 -12 98.4904 73.8309   1
  -2  12  12 30.9368 99.2912   4
   2  12 -11 1359.15 184.500   7
  -2  12  11 1199.87 201.554   4
   2 -12 -11 1256.50 201.377   7
   2  12 -11 1372.07 171.864   1
  -2  12  10 6390.89 411.400   4
   2 -12 -10 6113.34 395.358   7
   2  12 -10 6350.49 357.752   7
   2  12 -10 6442.60 345.525   1
  -2  12   9 5828.83 367.781   4
   2  12  -9 5405.30 307.578   1
   2  12  -9 6155.06 333.123   7
   2 -12  -9 5471.44 354.342   7
   2  12  -8 1151.47 155.134   1
  -2 -12   8 945.335 93.5161   3
  -2  12   8 921.602 157.296   4
   2  12  -8 1058.32 150.285   7
   2 -12  -8 951.682 163.459   7
   2  12  -7 10359.9 401.133   1
   2 -12  -7 9595.02 446.433   3
  -2 -12   7 9919.31 297.590   3
  -2  12   7 9955.66 446.401   4
   2  12  -7 10110.0 378.706   7
   2 -12  -7 10166.9 430.099   7
  -2  12   6 17432.3 554.708   4
   2  12  -6 17159.6 507.859   1
   2 -12  -6 17293.3 521.752   7
  -2 -12   6 17488.0 407.137   3
   2 -12  -6 16720.4 571.816   3
   2  12  -5 794.732 123.299   1
   2 -12  -5 708.547 107.622   7
  -2  12   5 912.587 133.920   4
   2 -12  -5 656.783 132.114   3
  -2 -12   5 621.788 93.4190   3
  -2  12   4 202.873 76.6707   4
  -2 -12   4 116.620 56.4893   3
   2 -12  -4 79.8231 109.508   3
   2  12  -4 138.777 72.1564   1
   2 -12  -4 304.782 70.6386   7
  -2  12   3 32815.6 645.885   4
   2 -12  -3 33750.0 756.016   3
  -2 -12   3 32679.9 610.232   3
   2 -12  -3 32622.5 570.380   7
   2  12  -3 30174.6 385.755   8
   2  12  -3 31915.0 664.960   1
  -2  12   2 9025.70 269.232   2
   2  12  -2 8936.16 359.920   5
   2 -12  -2 9076.86 274.290   7
   2 -12  -2 9389.99 389.710   3
   2  12  -2 8599.51 222.095   8
  -2  12   1 4643.86 173.696   2
   2  12  -1 4645.69 182.233   8
   2 -12  -1 4816.86 178.502   7
   2  12  -1 5120.35 270.658   5
   2 -12  -1 4877.10 289.992   3
  -2  12   0 9111.51 211.979   2
   2 -12   0 9321.81 374.755   3
  -2 -12   0 9486.21 361.135   9
   2  12   0 9247.42 357.097   5
  -2  12   0 8963.86 311.224   5
   2  12   1 325.996 86.2002   5
  -2  12  -1 370.864 72.2410   5
  -2  12  -1 431.538 35.2458   7
   2  12   1 492.811 99.2533   2
   2 -12   1 587.382 124.116   3
  -2 -12  -1 429.969 90.7063   9
   2 -12   2 13199.3 428.765   3
   2  12   2 13599.7 431.379   2
  -2 -12  -2 13583.5 429.066   9
  -2  12  -2 13302.9 361.309   5
   2  12   2 13291.3 443.687   5
   2 -12   3 19064.3 218.100   2
   2  12   3 18890.7 533.547   2
  -2 -12  -3 18888.2 520.345   9
   2 -12   3 18813.3 504.029   3
  -2 -12  -4 166.403 75.6392   9
   2 -12   4 130.055 53.7988   9
   2  12   4 69.4819 70.5136   2
   2 -12   4 150.964 79.6822   3
   2  12   5 10759.0 440.410   2
  -2 -12  -5 10749.8 407.663   9
   2 -12   5 11086.3 328.255   9
   2 -12   5 10740.1 209.931   8
   2 -12   5 10459.7 380.119   3
   2  12   6 20264.1 631.486   2
  -2  12  -6 19198.1 271.369   7
   2 -12   6 19356.8 518.473   3
   2 -12   6 17683.2 322.956   8
  -2 -12  -6 18771.0 541.010   9
   2 -12   6 18588.4 402.546   9
  -2  12  -7 908.355 95.9043   1
  -2 -12  -7 929.050 139.618   9
   2  12   7 1075.64 171.793   2
   2  12   7 969.613 157.546   4
  -2  12  -7 972.909 79.8068   7
   2 -12   7 1125.04 140.670   3
   2 -12   7 859.784 76.7217   8
  -2  12  -8 5475.28 213.519   7
  -2  12  -8 5714.63 241.534   1
   2  12   8 6015.27 383.354   2
   2  12   8 5739.24 351.910   4
  -2 -12  -8 5231.24 296.545   9
   2 -12   8 5752.75 292.699   3
   2  12   9 606.271 139.157   4
  -2 -12  -9 519.450 98.7068   9
   2  12   9 447.657 144.924   2
   2 -12   9 443.071 95.4520   3
   2  12  10 435.677 120.848   4
  -2 -12 -10 747.252 120.938   9
   2  12  10 561.091 155.097   2
   2 -12  10 348.230 84.4629   3
   2  12  11 74.0966 84.0556   4
   2  12  11-113.939 107.604   2
   2  12  12 231.034 100.193   4
   2  12  12 306.815 136.284   2
   2  12  13 215.114 105.505   4
   2  12  13 230.494 127.607   2
   2  12  14 154.002 120.202   4
   2  12  14-52.0945 112.604   2
   2  12  15 369.659 145.325   4
   2  12  15 346.194 148.822   2
   2  12  16 219.352 127.769   4
   2  12  16 46.0648 96.1917   2
   2  12  17-73.3681 130.058   4
   2 -13 -17 447.182 172.958   7
  -2  13  17 281.989 164.592   4
   2 -13 -16 540.671 193.517   7
  -2  13  16 708.368 215.377   4
   2 -13 -15 144.912 119.650   7
  -2  13  15-65.1692 123.426   4
   2 -13 -14-113.992 129.262   7
  -2  13  14-3.95401 102.320   4
   2  13 -13 1181.71 179.607   7
  -2  13  13 1541.27 254.030   4
   2 -13 -13 1339.22 243.279   7
   2  13 -12 6.63598 64.1002   1
   2  13 -12 39.0976 65.7827   7
  -2  13  12 88.9342 113.612   4
   2 -13 -12 116.439 109.697   7
   2  13 -11 317.545 108.997   1
   2  13 -11 170.707 86.5798   7
  -2  13  11 196.101 117.595   4
   2 -13 -11 187.398 104.120   7
   2  13 -10 20.9311 81.0063   7
  -2  13  10 119.993 94.7041   4
   2 -13 -10-45.6718 84.2907   7
   2  13 -10-10.3552 63.5590   1
   2  13  -9 1681.88 180.491   7
   2  13  -9 1359.78 160.970   1
  -2  13   9 1387.90 200.299   4
   2 -13  -9 1460.74 198.665   7
  -2  13   8 18965.8 655.537   4
   2  13  -8 19018.5 560.716   7
   2  13  -8 19150.8 578.531   1
   2 -13  -8 17276.2 602.691   7
  -2 -13   8 17585.6 402.868   3
  -2  13   7 7935.19 397.017   4
   2  13  -7 8406.57 371.639   1
   2 -13  -7 8395.74 424.019   3
  -2 -13   7 7812.14 282.290   3
   2  13  -7 7701.49 342.410   7
   2 -13  -7 8082.58 388.378   7
   2  13  -6-33.9789 66.1214   1
  -2 -13   6-3.09273 64.3049   3
   2 -13  -6-39.1792 119.962   3
  -2  13   6-14.6207 78.0531   4
   2 -13  -6 61.1398 66.1472   7
  -2 -13   5 4344.23 88.2304   6
  -2  13   5 4921.79 287.450   4
   2 -13  -5 4758.78 262.530   7
  -2 -13   5 4704.08 239.052   3
   2 -13  -5 4804.76 328.665   3
   2  13  -5 4882.62 279.233   1
  -2  13   4 91226.1 1164.52   4
   2  13  -4 91386.4 1170.81   1
   2 -13  -4 89347.4 1056.67   7
   2 -13  -4 94766.1 1348.54   3
  -2 -13   4 88909.4 1032.13   3
   2  13  -3 14255.0 277.876   8
  -2  13   3 16398.0 476.350   4
   2 -13  -3 16265.4 413.459   7
   2 -13  -3 16636.6 560.306   3
  -2 -13   3 16234.8 452.864   3
  -2  13   3 16491.6 413.162   2
  -2  13   2 414.431 66.4417   2
   2  13  -2 423.624 94.3518   5
   2 -13  -2 370.804 63.9588   7
   2 -13  -2 245.894 112.016   3
   2  13  -2 347.476 49.9012   8
   2  13  -1 5084.15 274.011   5
   2 -13  -1 4819.67 297.168   3
  -2  13   1 4543.31 181.654   2
   2  13  -1 4419.96 187.651   8
   2 -13  -1 4671.25 183.300   7
   2 -13   0 64043.7 1013.97   3
  -2 -13   0 65253.9 963.709   9
  -2  13   0 63059.6 593.186   2
   2  13   0 65296.0 985.142   5
  -2  13   0 64033.4 871.760   5
   2 -13   1 7677.10 348.771   3
  -2 -13  -1 7649.37 339.478   9
  -2  13  -1 7737.03 154.903   7
   2  13   1 7788.75 351.876   5
  -2  13  -1 7942.98 305.105   5
   2  13   2 38603.1 748.278   2
   2 -13   2 38536.8 755.187   3
   2  13   2 38465.8 782.963   5
  -2  13  -2 38330.4 647.979   5
  -2 -13  -2 37535.4 751.302   9
  -2 -13  -3 188.494 69.2119   9
   2 -13   3 278.095 30.4004   2
   2  13   3 125.870 83.1027   2
   2 -13   3 312.326 95.5264   3
  -2 -13  -4 524.738 106.749   9
   2 -13   4 402.011 76.3592   9
   2  13   4 417.957 110.906   2
   2 -13   4 331.775 101.200   3
   2  13   5 7974.18 390.179   2
   2 -13   5 7930.81 341.318   3
   2 -13   5 8312.78 298.909   9
  -2 -13  -5 7910.69 360.140   9
   2  13   6 16077.1 582.134   2
   2 -13   6 15719.3 481.527   3
   2 -13   6 15948.6 392.742   9
   2 -13   6 15605.0 254.142   8
  -2 -13  -6 15514.8 512.111   9
   2 -13   7 1702.82 170.002   3
   2  13   7 1548.03 202.609   2
  -2  13  -7 1694.58 142.995   1
  -2 -13  -7 1712.11 177.791   9
  -2 -13  -8 2210.91 205.001   9
   2  13   8 2317.53 238.087   4
   2  13   8 2310.07 246.985   2
   2 -13   8 2251.75 189.256   3
  -2  13  -8 2287.43 160.165   1
   2  13   9 1482.77 202.069   4
  -2 -13  -9 1375.42 158.167   9
   2  13   9 1927.24 240.930   2
   2 -13   9 1680.95 169.407   3
   2  13  10 1412.71 209.971   4
  -2 -13 -10 1141.88 162.384   9
   2  13  10 1355.18 218.019   2
   2 -13  10 491.383 91.3057   3
   2  13  11-2.28724 89.8392   4
   2  13  11 15.8161 90.8000   2
   2  13  12 272.553 135.029   4
   2  13  12 178.057 99.8550   2
   2  13  13 415.433 140.209   4
   2  13  13-56.3280 111.698   2
   2  13  14 45.1482 116.429   4
   2  13  14 66.1486 136.629   2
   2  13  15 195.208 136.293   4
   2  13  15 52.1505 140.851   2
   2  13  16 236.065 129.295   4
   2  13  16 169.505 112.919   2
   2  13  17 159.195 120.487   4
  -2  14  17 460.382 190.989   4
   2 -14 -17 203.719 127.507   7
  -2  14  16 23.8391 126.845   4
   2 -14 -16-265.402 168.299   7
  -2  14  15 46.5932 150.874   4
   2 -14 -15-151.159 105.198   7
  -2  14  14 134.034 122.146   4
   2 -14 -14 378.416 155.178   7
  -2  14  13 664.493 200.122   4
   2 -14 -13 151.919 93.6416   7
  -2  14  12-66.7383 105.216   4
   2  14 -12 75.4292 82.7148   7
   2  14 -12 114.419 80.8522   1
   2 -14 -12-78.6962 121.184   7
   2  14 -11 189.173 95.2947   7
   2  14 -11 211.190 93.3523   1
   2 -14 -11 305.202 127.400   7
  -2  14  11 90.8708 119.564   4
   2  14 -10 5250.88 325.555   7
  -2  14  10 5139.42 377.922   4
   2  14 -10 5320.43 329.913   1
   2 -14 -10 5103.82 378.696   7
  -2  14   9 1627.78 220.227   4
   2  14  -9 1621.03 176.576   7
   2  14  -9 1982.90 199.272   1
   2 -14  -9 1591.41 207.346   7
  -2  14   8 3654.58 295.119   4
   2  14  -8 3120.18 239.744   1
   2 -14  -8 3023.98 265.421   7
   2  14  -8 3378.36 238.436   7
  -2 -14   8 3244.17 190.095   3
  -2  14   7 68.4962 106.575   4
   2 -14  -7 40.1395 126.947   3
  -2 -14   7 1.96334 59.9122   3
   2 -14  -7 77.9201 91.0407   7
   2  14  -7 33.6043 74.4646   1
  -2 -14   6 16808.0 450.248   3
   2 -14  -6 17058.3 621.947   3
  -2  14   6 17494.4 577.465   4
   2 -14  -6 17125.1 536.028   7
   2  14  -6 17860.6 553.460   1
  -2 -14   5 4838.34 252.983   3
   2 -14  -5 4772.55 328.077   3
  -2  14   5 4992.89 296.666   4
   2 -14  -5 4735.54 268.511   7
   2  14  -5 4776.02 285.509   1
   2  14  -4 1856.89 199.891   1
   2 -14  -4 1934.02 219.363   3
  -2 -14   4 2047.26 166.715   3
  -2  14   4 1996.00 191.021   4
  -2  14   4 1971.67 161.200   2
   2 -14  -4 1926.89 166.405   7
   2 -14  -3 3002.22 272.865   3
  -2 -14   3 2979.79 209.727   3
   2 -14  -3 3141.37 184.916   7
  -2  14   3 3027.78 182.641   2
   2  14  -3 2847.73 119.521   8
   2 -14  -2 14616.5 533.070   3
   2 -14  -2 13981.2 363.663   7
   2  14  -2 14441.8 484.952   5
   2  14  -2 13433.5 288.931   8
  -2  14   2 14124.2 361.073   2
   2  14  -1 2337.21 138.301   8
   2  14  -1 2576.90 205.163   5
  -2  14   1 2331.76 137.522   2
   2 -14  -1 2542.89 228.479   3
   2 -14   0 14574.1 516.441   3
  -2 -14   0 14715.6 485.370   9
   2  14   0 14845.3 498.484   5
  -2  14   0 15377.5 449.662   5
   2 -14   1 9512.10 397.002   3
  -2 -14  -1 9116.39 381.732   9
  -2  14  -1 8442.05 177.816   7
  -2  14  -1 9117.01 334.629   5
   2  14   1 8641.91 384.012   5
   2  14   2 41787.8 808.876   2
   2 -14   2 42221.4 819.697   3
  -2  14  -2 40804.1 709.115   5
   2  14   2 41247.4 845.067   5
  -2 -14  -2 40264.3 807.028   9
  -2 -14  -3 264.456 90.7298   9
   2  14   3 351.398 107.392   2
   2 -14   3 248.814 32.1397   2
   2 -14   3 195.840 101.436   3
   2 -14   4 1721.05 149.116   9
  -2 -14  -4 1724.34 176.929   9
   2  14   4 1531.59 173.328   2
   2 -14   4 1776.38 176.773   3
   2  14   5 4963.32 315.437   2
   2 -14   5 4527.73 271.544   3
  -2 -14  -5 4715.33 292.012   9
   2 -14   5 4724.50 238.398   9
   2  14   6 17982.1 613.752   2
   2 -14   6 16071.7 510.717   3
   2 -14   6 16422.8 422.849   9
  -2 -14  -6 16987.6 557.713   9
   2  14   7 559.214 148.554   2
  -2  14  -7 334.309 74.8846   1
  -2 -14  -7 455.517 123.531   9
   2 -14   7 426.750 103.229   3
  -2 -14  -8 2065.56 206.466   9
   2  14   8 2114.60 247.958   2
  -2  14  -8 2189.69 164.487   1
   2 -14   8 2025.60 189.574   3
   2  14   9 19.9343 94.0611   4
   2 -14   9-95.3370 79.2310   3
  -2 -14  -9-38.6437 68.7661   9
   2  14   9 109.315 123.054   2
   2  14  10 97.3740 98.4369   4
   2 -14  10 336.049 103.995   3
   2  14  10 204.230 119.791   2
  -2 -14 -10 58.4014 73.2821   9
   2  14  11 197.534 105.741   4
  -2 -14 -11 60.2325 60.4123   9
   2  14  12 920.187 206.347   2
   2  14  12 976.979 198.704   4
   2  14  13 137.684 134.954   2
   2  14  13-14.8341 99.8362   4
   2  14  14 89.9086 115.232   2
   2  14  14 277.177 139.001   4
   2  14  15-2.13813 136.130   2
   2  14  15-30.7399 110.149   4
   2  14  16-20.0104 92.3050   2
   2  14  16-176.612 141.977   4
   2  14  17-29.0066 120.239   4
   2 -15 -16 144.720 134.060   7
  -2  15  16 461.134 170.151   4
   2 -15 -15 409.565 157.306   7
  -2  15  15 438.140 157.309   4
   2 -15 -14 283.429 148.617   7
  -2  15  14 103.257 112.669   4
   2 -15 -13 316.880 149.993   7
  -2  15  13 292.282 144.638   4
   2 -15 -12 541.481 151.773   7
  -2  15  12 721.677 193.495   4
   2  15 -12 624.723 122.647   1
   2 -15 -11 209.871 112.819   7
  -2  15  11 212.552 125.258   4
   2  15 -11 262.576 101.005   7
   2  15 -11 228.839 89.1344   1
   2 -15 -10-116.134 114.603   7
  -2  15  10-33.3020 109.670   4
   2  15 -10-93.1489 78.1612   7
   2  15 -10 38.2820 80.9153   1
   2  15  -9 1291.27 163.534   7
   2 -15  -9 1396.08 204.235   7
  -2  15   9 1301.59 213.085   4
   2  15  -9 1520.14 186.338   1
  -2  15   8 7829.31 437.750   4
   2  15  -8 8201.20 400.330   1
   2  15  -8 7644.77 359.867   7
   2 -15  -8 7772.70 420.941   7
  -2 -15   8 7792.02 300.317   3
   2  15  -7 2942.93 237.668   1
   2 -15  -7 2764.55 238.279   7
   2 -15  -7 2699.62 275.390   3
  -2 -15   7 2739.82 189.937   3
  -2  15   7 2548.90 246.623   4
   2  15  -6 245.218 88.1826   1
   2 -15  -6 205.326 80.5123   7
  -2 -15   6 220.658 86.9331   3
   2 -15  -6 75.1668 122.233   3
  -2  15   6 269.548 99.9436   4
  -2  15   5 22813.9 592.959   2
   2  15  -5 24535.7 646.747   1
   2 -15  -5 22240.9 593.416   7
  -2 -15   5 23307.2 563.887   3
   2 -15  -5 23366.7 723.707   3
  -2  15   5 22320.5 642.490   4
  -2  15   4 20128.5 523.337   2
  -2  15   4 20834.5 593.726   4
   2  15  -4 20431.6 607.718   1
   2 -15  -4 20427.5 525.113   7
   2 -15  -4 21854.3 696.645   3
  -2 -15   4 20046.6 545.986   3
   2  15  -3 12178.6 241.838   8
   2 -15  -3 12360.3 384.443   7
   2 -15  -3 12763.9 534.403   3
  -2 -15   3 12637.5 447.247   3
  -2  15   3 12077.5 375.077   2
  -2  15   2 238.273 60.8030   2
   2  15  -2 294.424 103.268   5
   2 -15  -2 269.636 63.9076   7
   2  15  -2 166.292 40.9341   8
   2 -15  -2 153.137 137.005   3
   2 -15  -1 3071.53 261.448   3
   2  15  -1 3113.00 237.430   5
  -2  15   1 2995.59 158.685   2
   2  15  -1 3076.73 160.482   8
   2 -15   0 34531.4 822.791   3
  -2  15   0 34718.3 709.548   5
   2  15   0 36380.5 798.627   5
  -2 -15   0 34901.5 764.315   9
  -2 -15  -1 2122.07 195.157   9
   2 -15   1 1875.01 217.974   3
  -2  15  -1 2156.87 180.213   5
   2  15   1 2123.77 207.413   5
   2  15   2 3792.54 253.031   2
   2  15   2 3646.07 275.259   5
  -2  15  -2 3592.00 225.326   5
  -2 -15  -2 3410.17 251.047   9
   2 -15   2 3819.19 273.870   3
   2  15   3 5151.40 309.258   2
   2 -15   3 5075.09 306.238   3
   2  15   3 5395.47 326.159   5
  -2 -15  -3 5263.34 311.168   9
   2 -15   3 5683.98 284.350   9
  -2 -15  -4-128.110 94.7831   9
   2 -15   4 69.3392 63.1741   9
   2  15   4 174.063 94.4580   2
   2 -15   4 166.575 103.162   3
  -2 -15  -5 75.8712 80.4414   9
   2 -15   5 2.78849 59.2553   9
   2  15   5 6.25903 96.4430   2
   2 -15   5-20.3701 90.7425   3
   2 -15   6 3876.46 219.752   9
  -2 -15  -6 3803.11 274.261   9
   2  15   6 4128.71 315.077   2
   2 -15   6 4067.69 274.996   3
   2  15   7 9034.88 479.822   2
  -2  15  -7 9754.08 370.163   1
   2 -15   7 8933.55 400.635   3
  -2 -15  -7 8976.98 427.163   9
  -2  15  -8 544.087 87.7960   1
  -2 -15  -8 355.288 87.4858   9
   2  15   8 545.308 143.986   2
   2 -15   8 338.246 105.027   3
  -2 -15  -9 125.546 90.1518   9
   2  15   9 27.4286 95.4836   2
   2 -15   9 93.5603 81.3158   3
   2  15  10 1486.21 225.153   2
  -2 -15 -10 1618.08 195.497   9
   2  15  11 1000.78 211.142   2
  -2 -15 -11 984.760 155.885   9
   2  15  11 804.228 186.085   4
   2  15  12 44.7327 112.929   4
   2  15  12 228.642 154.289   2
   2  15  13 141.329 104.864   4
   2  15  13 93.4158 126.781   2
   2  15  14-153.753 114.771   4
   2  15  14 237.037 143.973   2
   2  15  15 173.236 140.227   4
   2  15  15-4.98450 135.375   2
   2  15  16 48.8492 89.2091   4
  -2  16  16 217.163 130.246   4
  -2  16  16 59.5757 137.139   2
   2 -16 -16-154.721 146.501   7
   2 -16 -15 39.9817 100.528   7
  -2  16  15-298.800 181.586   4
   2 -16 -14-88.0068 115.566   7
  -2  16  14-51.6310 126.827   4
   2 -16 -13 249.303 126.593   7
  -2  16  13 352.317 143.830   4
   2 -16 -12 60.2694 91.2338   7
   2  16 -12-7.36648 84.5018   1
  -2  16  12 49.3645 132.877   4
   2 -16 -11 1467.33 227.295   7
   2  16 -11 1485.67 186.754   1
  -2  16  11 1544.01 244.053   4
   2 -16 -10 53.0942 98.8523   7
   2  16 -10 91.5492 80.5477   1
   2  16 -10 58.2644 66.4317   7
  -2  16  10-193.168 119.069   4
   2 -16  -9 3580.86 304.223   7
   2  16  -9 4160.92 299.291   1
   2  16  -9 3988.91 271.895   7
  -2  16   9 4216.00 344.811   4
   2  16  -8 352.970 92.0109   7
   2 -16  -8 328.012 106.312   7
  -2  16   8 633.579 151.691   4
   2  16  -8 350.774 108.829   1
  -2  16   7 868.470 167.651   4
   2  16  -7 857.532 149.668   1
   2 -16  -7 491.098 113.546   7
   2 -16  -7 582.102 162.126   3
  -2 -16   7 624.786 108.049   3
  -2  16   6 887.217 170.342   4
   2  16  -6 873.065 147.048   1
  -2  16   6 809.743 138.041   2
   2 -16  -6 780.761 135.403   7
  -2 -16   6 956.842 138.960   3
   2 -16  -6 990.042 209.830   3
  -2  16   5 12363.1 443.963   2
   2  16  -5 12800.5 485.929   1
  -2  16   5 12945.9 501.370   4
   2 -16  -5 12535.6 446.860   7
  -2 -16   5 11902.0 427.861   3
   2 -16  -5 12607.9 552.204   3
  -2  16   4 100.818 52.8740   2
   2  16  -4 191.677 97.1613   1
   2 -16  -4 135.738 69.4866   7
  -2 -16   4 213.326 84.0333   3
   2 -16  -4 154.208 152.904   3
   2  16  -3 24391.9 338.022   8
  -2  16   3 24437.0 544.368   2
   2 -16  -3 24381.4 547.397   7
   2 -16  -3 26831.1 783.289   3
  -2 -16   3 24511.2 636.282   3
   2  16  -2 54.1109 30.9799   8
  -2  16   2 103.538 51.1995   2
   2 -16  -2-136.623 156.892   3
   2  16  -2-108.768 105.826   5
   2  16  -1 75.7660 31.2935   8
  -2  16   1 206.498 97.2678   5
   2  16  -1 249.224 97.5459   5
   2 -16  -1 228.153 136.600   3
  -2  16   1 148.197 49.8326   2
  -2 -16   0 607.068 139.078   9
   2 -16   0 400.499 163.163   3
  -2  16   0 425.024 110.376   5
   2  16   0 399.741 138.194   5
   2 -16   1 60274.8 1093.28   3
  -2  16  -1 61079.3 951.711   5
   2  16   1 61686.7 1078.39   5
  -2 -16  -1 60512.2 1045.50   9
   2  16   2 266.277 94.7835   2
   2  16   2-21.3045 95.6787   5
  -2  16  -2 193.464 70.3423   5
  -2 -16  -2 130.260 78.5239   9
   2 -16   2-32.0869 123.123   3
   2  16   3 1219.25 173.236   5
   2 -16   3 1087.84 167.005   3
   2  16   3 1061.19 148.434   2
  -2 -16  -3 874.257 142.252   9
   2 -16   3 1022.09 135.954   9
   2 -16   4 1590.69 194.872   3
  -2 -16  -4 1699.51 198.472   9
   2 -16   4 1797.08 169.590   9
   2  16   4 1432.11 186.371   2
   2 -16   5 18728.6 595.284   3
  -2 -16  -5 18847.5 621.225   9
   2 -16   5 18888.8 515.743   9
   2  16   5 20007.8 650.401   2
  -2 -16  -6 883.000 166.389   9
   2 -16   6 779.474 108.008   9
   2  16   6 771.150 157.880   2
   2 -16   6 776.368 140.438   3
  -2  16  -7 30.8754 62.7531   1
  -2 -16  -7-20.7632 75.7165   9
   2  16   7 107.311 94.8063   2
   2 -16   7 51.9965 73.7816   3
  -2  16  -8 138.122 56.7812   1
   2  16   8 61.6198 87.2308   2
   2 -16   8 89.3158 76.9987   3
  -2 -16  -8 233.290 95.2429   9
   2  16   9 131.158 111.834   2
   2 -16   9 63.8587 70.1757   3
  -2 -16  -9 43.4284 84.5564   9
   2  16  10 196.551 143.783   2
  -2 -16 -10-54.1855 69.2260   9
   2  16  11 489.171 157.985   2
  -2 -16 -11 666.221 143.157   9
   2  16  12-92.3891 134.425   2
   2  16  13 485.593 162.286   2
   2  16  14-177.435 140.766   2
   2  16  15-1.05603 133.945   2
  -2  17  16 80.5191 137.781   4
  -2  17  16 292.793 175.483   2
   2 -17 -16 150.310 135.644   7
  -2  17  15 562.763 193.996   4
  -2  17  15 110.515 137.166   2
   2 -17 -15 304.347 125.354   7
  -2  17  14 537.267 191.398   4
  -2  17  14 21.6785 120.083   2
   2 -17 -14 417.581 159.611   7
   2 -17 -13 216.590 114.757   7
  -2  17  13 72.5489 129.853   4
   2 -17 -12 51.6088 111.773   7
   2  17 -12 68.0355 79.9577   1
  -2  17  12-146.742 122.736   4
   2 -17 -11 728.976 159.654   7
   2  17 -11 913.952 168.000   1
  -2  17  11 952.655 192.646   4
   2 -17 -10-67.3140 92.4339   7
   2  17 -10 6.65594 64.5997   1
  -2  17  10-11.4225 113.316   4
   2 -17  -9 1852.67 235.740   7
   2  17  -9 1849.36 211.952   1
   2  17  -9 1708.21 184.160   7
  -2  17   9 2388.05 274.286   4
  -2  17   8 156.257 93.1510   2
  -2  17   8 99.4775 132.656   4
   2  17  -8 127.143 64.8174   7
   2 -17  -8 168.268 95.6970   7
   2  17  -8-58.5230 80.3830   1
  -2  17   7 209.616 96.1060   4
   2  17  -7 271.914 99.6740   1
  -2  17   7 457.062 131.244   2
   2 -17  -7 515.146 123.432   7
   2 -17  -7 464.516 157.964   3
  -2 -17   7 237.706 81.1403   3
  -2  17   6 5899.38 334.737   2
   2  17  -6 5726.31 343.674   1
   2 -17  -6 5652.53 325.959   7
  -2 -17   6 5688.15 306.300   3
   2 -17  -6 5489.11 389.534   3
  -2  17   6 5602.20 360.287   4
   2  17  -5 16875.5 585.389   1
  -2 -17   5 15224.0 504.619   3
   2 -17  -5 16384.4 667.149   3
  -2  17   5 15670.1 507.777   2
   2 -17  -5 15035.9 501.291   7
  -2  17   4 831.861 122.408   2
   2 -17  -4 898.772 123.810   7
  -2 -17   4 952.464 161.775   3
   2 -17  -4 951.300 203.945   3
   2  17  -4 939.618 147.416   1
   2 -17  -3 4653.34 343.636   3
  -2 -17   3 4537.64 287.555   3
   2  17  -3 4406.24 143.628   8
  -2  17   3 4434.54 238.543   2
  -2  17   2 25263.2 533.880   2
   2 -17  -2 24800.8 777.686   3
   2  17  -2 24058.5 411.025   8
   2  17  -2 26118.6 716.800   5
  -2  17   1 3979.07 198.927   2
   2  17  -1 3956.64 192.741   8
   2  17  -1 4446.76 304.049   5
  -2  17   1 4338.05 280.322   5
   2 -17  -1 4036.79 333.811   3
  -2  17   0 1923.90 189.496   5
   2  17   0 2436.52 235.292   5
   2 -17   0 1871.00 235.080   3
  -2 -17   0 2305.49 217.532   9
   2 -17   1 4453.68 333.372   3
   2  17   1 4724.42 319.594   5
  -2  17  -1 4288.93 273.692   5
  -2 -17  -1 4394.65 310.349   9
   2  17   2 145.356 106.510   5
  -2  17  -2 94.7307 65.1712   5
   2  17   2 131.786 74.9748   2
   2 -17   2 193.502 139.393   3
   2 -17   2 122.652 90.6140   9
  -2 -17  -2 233.679 95.9844   9
   2  17   3 4994.65 314.028   2
   2  17   3 4695.77 326.089   5
   2 -17   3 4758.04 324.374   3
   2 -17   3 4697.29 283.156   9
  -2 -17  -3 4856.51 320.261   9
   2 -17   4 2207.92 238.989   3
  -2 -17  -4 2257.06 227.048   9
   2 -17   4 2276.83 196.613   9
   2  17   4 2576.90 242.745   2
   2 -17   5 196.112 108.065   3
  -2 -17  -5-55.4961 105.100   9
   2 -17   5 68.2979 55.9838   9
   2  17   5 9.87464 84.5730   2
   2 -17   6 1366.08 176.721   3
  -2 -17  -6 1590.01 193.280   9
   2 -17   6 1295.38 139.266   9
   2  17   6 1134.27 177.755   2
   2  17   7 7098.96 441.985   2
  -2  17  -7 6895.91 335.496   1
  -2 -17  -7 6551.73 386.212   9
   2 -17   7 6792.04 370.982   3
   2  17   8 2322.11 262.363   2
   2 -17   8 2013.49 208.397   3
  -2 -17  -8 1920.60 209.910   9
  -2  17  -8 2064.20 188.577   1
   2  17   9 356.609 152.103   2
   2 -17   9 289.867 94.0168   3
  -2 -17  -9 58.8774 74.9744   9
  -2 -17 -10 420.456 119.524   9
   2  17  10 673.258 184.146   2
  -2 -17 -11 680.979 150.531   9
   2  17  11 807.231 184.652   2
   2  17  12 108.883 142.356   2
   2  17  13 173.267 157.982   2
   2  17  14 397.591 194.090   2
   2  17  15-389.277 187.919   2
   2 -18 -16-24.8415 115.965   7
  -2  18  16-280.027 174.355   4
   2 -18 -15 46.6399 119.811   7
  -2  18  15-152.006 188.178   4
  -2  18  15-7.85420 111.828   2
   2 -18 -14 360.537 169.682   7
  -2  18  14 223.035 154.389   2
  -2  18  14 256.700 181.312   4
  -2  18  13-80.9047 136.750   2
   2 -18 -13 236.072 150.428   7
   2 -18 -13 8.90676 84.1217   9
  -2  18  13-39.1516 145.491   4
   2 -18 -12 597.179 168.289   7
  -2  18  12 983.378 218.737   4
  -2  18  12 850.236 195.859   2
   2 -18 -11 43.2811 105.107   7
  -2  18  11 221.417 128.840   2
   2  18 -11 217.561 108.575   1
  -2  18  11 224.530 139.953   4
   2 -18 -10 2007.38 243.440   7
   2  18 -10 2223.31 235.924   1
  -2  18  10 2347.48 273.459   2
  -2  18  10 1973.52 263.642   4
   2 -18  -9 760.533 159.993   7
   2  18  -9 715.993 145.636   1
  -2  18   9 644.372 133.985   2
  -2  18   9 732.069 164.982   4
  -2  18   8 1804.83 225.237   2
  -2  18   8 1632.46 205.723   4
   2  18  -8 1541.69 166.733   7
   2 -18  -8 1450.13 198.596   7
   2  18  -8 1929.06 219.969   1
  -2  18   7 393.834 142.497   4
   2  18  -7 275.828 108.653   1
   2 -18  -7 254.967 79.0276   7
  -2 -18   7 494.125 106.240   3
   2 -18  -7 459.472 173.981   3
  -2  18   7 283.796 102.163   2
   2  18  -6 1162.43 165.363   1
   2 -18  -6 778.141 131.506   7
  -2 -18   6 1097.06 153.501   3
   2 -18  -6 927.979 195.217   3
  -2  18   6 1114.89 151.853   2
  -2  18   5 3340.61 243.021   2
   2 -18  -5 3141.84 233.933   7
  -2 -18   5 3290.16 253.088   3
   2 -18  -5 3284.72 326.943   3
   2  18  -5 3413.78 283.292   1
  -2  18   4 202.461 76.9815   2
   2  18  -4 202.175 102.257   1
   2 -18  -4 309.267 85.1490   7
  -2 -18   4 478.497 137.301   3
   2 -18  -4 369.959 160.022   3
   2 -18  -3 10260.6 528.880   3
   2  18  -3 8747.25 202.300   8
  -2  18   3 9626.07 360.821   2
  -2  18   2 333.001 78.6280   2
   2 -18  -2 125.876 156.325   3
   2  18  -2 317.372 56.8609   8
   2  18  -2 407.614 164.132   5
  -2  18   1 30012.8 556.873   2
  -2  18   1 29284.5 736.472   5
   2  18  -1 29840.0 793.673   5
   2  18  -1 27378.9 512.540   8
   2 -18  -1 28310.4 845.866   3
   2 -18   0 7748.96 445.652   3
  -2 -18   0 7592.79 403.374   9
   2  18   0 8259.73 427.538   5
  -2  18   0 8202.06 386.118   5
   2 -18   1 12270.2 540.770   3
  -2 -18  -1 12174.5 507.926   9
  -2  18  -1 12293.2 461.562   5
   2  18   1 11708.4 516.368   5
   2 -18   2 14613.5 579.566   3
   2  18   2 15710.2 586.305   5
  -2  18  -2 15956.3 526.026   5
   2 -18   2 14488.2 517.760   9
  -2 -18  -2 16214.1 582.675   9
   2  18   3 1894.85 208.284   2
   2 -18   3 2046.15 243.433   3
  -2 -18  -3 2022.76 216.320   9
   2 -18   3 1938.30 185.067   9
   2  18   3 1837.46 226.237   5
   2  18   4 2627.64 257.847   5
   2  18   4 2528.22 238.012   2
  -2 -18  -4 2287.19 233.784   9
   2 -18   4 2419.94 211.129   9
   2 -18   4 2291.53 241.817   3
   2 -18   5 2970.36 258.259   3
  -2 -18  -5 2728.63 252.893   9
   2 -18   5 2742.14 213.091   9
   2  18   5 2890.66 254.940   2
   2 -18   6 292.587 122.592   3
  -2 -18  -6 305.109 112.424   9
   2 -18   6 318.891 89.5209   9
   2  18   6 328.668 122.548   2
  -2 -18  -7 337.924 103.432   9
   2  18   7 325.776 112.876   2
  -2  18  -7 357.170 97.1114   1
   2 -18   7 325.823 118.730   3
  -2 -18  -8-60.5364 88.3145   9
   2  18   8 27.9044 92.7387   2
  -2  18  -8 33.7300 67.8428   1
   2 -18   8-130.805 103.087   3
   2  18   9 97.2498 114.200   2
   2 -18   9 112.729 93.5546   3
  -2 -18  -9 115.723 87.8307   9
   2  18  10-31.9470 115.077   2
  -2 -18 -10 133.104 76.2846   9
   2  18  11 61.6443 103.755   2
  -2 -18 -11 22.3804 74.2090   9
   2  18  12 240.363 135.993   2
   2  18  13-8.69536 138.651   2
   2  18  14-38.1337 121.001   2
   2  18  15-175.777 127.693   2
   2 -19 -15 187.238 144.053   7
  -2  19  15 3.42671 126.004   2
  -2  19  15-65.0477 132.746   4
   2 -19 -14 379.309 146.282   7
  -2  19  14 226.998 152.288   4
  -2  19  14 383.598 176.983   2
  -2  19  13 170.875 151.409   2
   2 -19 -13 52.3853 85.8391   7
  -2  19  13 347.100 143.019   4
   2 -19 -13 293.100 128.215   9
  -2  19  12 230.308 118.152   2
   2 -19 -12 318.783 148.072   7
  -2  19  12 400.707 175.805   4
   2  19 -11 154.431 87.3059   1
  -2  19  11 82.8077 111.119   2
   2 -19 -11 160.608 105.077   7
  -2  19  11 180.319 116.855   4
   2  19 -10 302.249 110.817   1
  -2  19  10 386.487 145.335   2
   2 -19 -10 335.624 118.251   7
  -2  19  10 378.235 145.307   4
   2  19  -9 559.301 125.911   1
  -2  19   9 721.520 162.309   2
   2 -19  -9 707.423 160.548   7
  -2  19   9 714.838 157.515   4
  -2  19   8 2713.15 272.755   2
  -2  19   8 2627.05 284.336   4
   2  19  -8 2660.55 258.645   1
   2  19  -8 2286.40 206.331   7
   2 -19  -8 2680.93 264.150   7
   2 -19  -7 69.9441 68.4649   7
   2 -19  -7-14.6023 134.932   3
  -2 -19   7 23.0107 74.2065   3
   2  19  -7 91.9472 96.9090   1
  -2  19   7 114.227 96.7042   2
  -2  19   6 3595.79 272.112   2
   2 -19  -6 3693.22 270.948   7
   2  19  -6 3996.80 303.223   1
  -2 -19   6 3937.60 270.714   3
   2 -19  -6 3650.95 331.080   3
   2 -19  -5 1393.15 159.960   7
  -2  19   5 1227.85 154.563   2
   2  19  -5 1421.77 193.341   1
  -2 -19   5 1620.13 188.849   3
   2 -19  -5 1564.14 244.941   3
   2  19  -4 10373.4 494.924   1
   2 -19  -4 11191.5 573.706   3
  -2 -19   4 10306.2 446.589   3
  -2  19   4 10386.7 402.892   2
   2 -19  -3 11086.7 559.763   3
  -2  19   3 11060.5 399.672   2
   2  19  -2 15871.2 597.467   5
   2 -19  -2 15958.0 652.849   3
   2  19  -2 14247.4 331.914   8
  -2  19   2 15251.2 442.040   2
   2  19  -1 12775.3 358.775   8
   2 -19  -1 14375.9 620.563   3
  -2  19   1 14422.9 531.680   5
   2  19  -1 13554.0 570.942   5
   2 -19   0 13844.7 599.680   3
  -2 -19   0 13002.3 541.016   9
   2  19   0 13396.1 556.333   5
  -2  19   0 13438.1 510.380   5
   2 -19   1 4336.47 350.147   3
  -2 -19  -1 4931.75 335.851   9
   2 -19   1 4332.53 300.886   9
  -2  19  -1 4444.97 291.281   5
   2  19   1 4567.78 336.463   5
   2 -19   2 5215.05 379.004   3
  -2  19  -2 5699.79 327.417   5
   2 -19   2 5966.41 338.271   9
  -2 -19  -2 5176.47 353.100   9
   2  19   3 1897.25 229.982   5
   2  19   3 1649.07 199.866   2
   2 -19   3 1538.21 213.849   3
  -2 -19  -3 1501.03 200.498   9
   2 -19   3 1588.89 177.690   9
   2  19   4 3686.37 288.937   2
   2 -19   4 3405.68 289.462   3
  -2 -19  -4 3679.60 297.168   9
   2 -19   4 3438.65 255.564   9
   2  19   4 3642.92 315.468   5
  -2 -19  -5 481.538 114.476   9
   2 -19   5 446.391 100.415   9
   2 -19   5 559.638 155.690   3
   2  19   5 443.019 119.032   2
  -2 -19  -6 1170.21 180.046   9
   2 -19   6 1217.57 149.914   9
   2 -19   6 1217.34 196.052   3
   2  19   6 1160.95 181.020   2
   2 -19   7-204.797 113.130   3
   2  19   7 85.7825 116.875   2
  -2  19  -7-55.9581 71.6493   1
  -2 -19  -7 114.744 104.712   9
   2 -19   8 2308.51 238.903   3
  -2 -19  -8 2084.69 244.443   9
   2  19   8 1958.66 260.551   2
  -2  19  -8 2339.02 219.048   1
   2  19   9 621.989 178.531   2
  -2 -19  -9 752.038 149.180   9
   2 -19   9 742.480 147.737   3
  -2 -19 -10 1727.11 224.576   9
   2  19  10 1727.33 255.438   2
  -2 -19 -11 122.138 95.8047   9
   2  19  11-59.2125 127.243   2
   2  19  12 134.771 106.044   2
   2  19  13-84.8217 102.056   2
   2  19  14 105.363 114.955   2
   2 -20 -15 136.863 136.232   7
  -2  20  15 50.7231 107.240   4
  -2  20  15 16.3981 95.1715   2
   2 -20 -14-107.777 134.336   7
  -2  20  14-268.879 165.041   2
  -2  20  14 179.904 127.524   4
  -2  20  13 442.717 168.587   2
   2 -20 -13 79.3646 122.227   7
   2 -20 -13 309.625 132.338   9
  -2  20  13 286.803 142.970   4
  -2  20  12-38.7153 98.5187   2
   2 -20 -12 19.8422 82.5154   7
   2 -20 -12 43.1884 95.0350   9
  -2  20  12-122.490 152.215   4
   2  20 -11 2031.50 246.228   1
  -2  20  11 1630.21 242.989   2
  -2  20  11 2383.69 303.481   4
   2 -20 -11 2218.02 282.336   7
  -2  20  10 197.463 130.918   4
  -2  20  10 187.410 114.861   2
   2  20 -10 501.612 142.936   1
   2 -20 -10 210.829 113.358   7
  -2  20   9 100.021 118.560   4
  -2  20   9 167.775 99.6721   2
   2 -20  -9 148.862 103.743   7
   2  20  -9 141.315 86.4387   1
  -2  20   8 34.1166 78.6099   2
   2  20  -8-41.7852 77.9712   1
   2 -20  -8-38.4089 78.0752   7
   2 -20  -7 2278.10 238.559   7
  -2  20   7 2367.39 241.499   2
   2  20  -7 2751.61 275.673   1
  -2 -20   7 2338.72 220.944   3
  -2  20   6-77.8955 96.0757   2
   2  20  -6 51.2801 84.8052   1
  -2 -20   6 46.4578 93.2024   3
   2 -20  -6 123.997 154.170   3
   2 -20  -6-17.6393 78.0797   7
   2  20  -5 3311.52 289.150   1
  -2  20   5 2756.89 234.297   2
  -2 -20   5 2954.82 255.012   3
   2 -20  -5 2991.50 322.159   3
   2 -20  -4 23.5004 150.876   3
  -2  20   4-20.6696 66.0678   2
   2  20  -4-15.2878 108.031   1
   2 -20  -3 2130.56 277.539   3
  -2  20   3 2487.17 204.248   2
   2  20  -2 5058.96 364.386   5
  -2  20   2 4827.03 330.942   5
   2 -20  -2 5055.90 393.290   3
   2  20  -2 4189.29 183.937   8
  -2  20   2 4603.02 252.985   2
   2  20  -1 43373.4 660.391   8
   2  20  -1 49606.3 1082.46   5
  -2  20   1 47062.2 1000.06   5
   2 -20  -1 46534.5 1131.33   3
  -2 -20   0 228.004 152.211   9
   2  20   0-104.802 122.445   5
  -2  20   0-126.755 90.0462   5
   2 -20   0 325.502 155.269   3
   2 -20   1-134.096 89.6410   9
  -2 -20  -1 116.892 105.770   9
   2 -20   1 74.9717 140.597   3
   2  20   1 70.1485 106.494   5
  -2  20  -1 69.1762 91.3358   5
  -2 -20  -2 8405.11 445.939   9
   2 -20   2 8048.84 403.920   9
   2 -20   2 7972.01 460.844   3
   2  20   2 8613.54 459.114   5
  -2  20  -2 8071.26 397.906   5
   2  20   3 3913.29 322.094   5
   2 -20   3 3284.48 305.975   3
   2 -20   3 3758.28 278.476   9
  -2 -20  -3 3446.99 286.544   9
   2  20   3 3903.70 303.234   2
   2  20   4-66.6024 100.815   2
   2 -20   4 143.888 133.063   3
  -2 -20  -4-79.0967 102.873   9
   2 -20   4 38.4286 72.5179   9
   2  20   4-112.474 111.872   5
  -2 -20  -5 217.948 112.127   9
   2 -20   5 193.036 84.4934   9
   2  20   5 460.888 137.394   2
   2 -20   5 174.075 114.270   3
  -2 -20  -6 205.936 100.010   9
   2 -20   6 263.009 90.4413   9
   2  20   6 99.1976 89.9740   2
   2 -20   6 13.5035 104.880   3
   2 -20   7 366.355 136.136   3
  -2  20  -7 195.096 87.1985   1
  -2 -20  -7 84.9853 80.1938   9
   2  20   7 422.833 147.816   2
   2 -20   8-51.9562 112.921   3
  -2  20  -8 80.6211 76.9726   1
  -2 -20  -8 128.394 111.941   9
   2  20   8 17.5973 91.1328   2
   2  20   9 183.012 127.119   2
  -2 -20  -9-13.5386 83.8333   9
   2 -20   9-60.4808 103.312   3
   2  20  10 84.2275 120.181   2
  -2 -20 -10-101.467 109.638   9
   2  20  11 670.695 189.429   2
  -2 -20 -11 327.402 113.088   9
   2  20  12 126.403 169.403   2
   2  20  13 623.179 189.283   2
   2  20  14 126.023 104.367   2
  -2  21  15 0.75231 116.342   4
  -2  21  15-104.846 146.339   2
   2 -21 -14 160.071 132.480   7
  -2  21  14 17.7106 116.010   2
  -2  21  14-147.699 130.273   4
  -2  21  13 521.127 172.875   2
   2 -21 -13 432.208 164.977   7
   2 -21 -13 414.850 141.232   9
  -2  21  13 427.907 172.808   4
  -2  21  12 327.708 140.960   2
   2 -21 -12 158.674 139.631   7
   2 -21 -12-34.0346 114.475   9
  -2  21  12-5.78347 104.903   4
  -2  21  11-9.55569 130.406   4
   2  21 -11 104.953 84.6449   1
  -2  21  11-63.8437 91.3520   2
   2 -21 -11-47.8361 93.7104   9
   2 -21 -11-0.85155 100.357   7
   2 -21 -10 75.1268 97.5484   7
  -2  21  10 457.132 152.952   2
  -2  21  10 228.305 119.980   4
   2  21 -10 235.385 101.812   1
   2 -21  -9 37.5978 80.8732   7
   2  21  -9 58.8137 81.3375   1
  -2  21   9 98.7239 80.4374   2
   2 -21  -8 775.505 162.244   7
   2  21  -8 892.363 164.981   1
  -2  21   8 543.411 129.408   2
   2  21  -7 2212.16 245.468   1
  -2  21   7 2322.92 244.101   2
  -2  21   6 185.955 81.4733   2
  -2 -21   6 290.813 102.397   3
   2 -21  -6 83.4762 153.882   3
   2  21  -6 326.121 124.143   1
  -2  21   5 3086.03 252.776   2
   2 -21  -5 3378.17 358.781   3
   2  21  -5 3265.55 296.514   1
  -2  21   4 1626.56 179.139   2
   2 -21  -4 1446.32 257.717   3
   2  21  -4 1514.76 207.041   1
   2 -21  -3 21749.5 813.297   3
  -2  21   3 21304.8 578.068   2
   2 -21  -2 13810.6 640.797   3
  -2  21   2 14667.0 579.328   5
   2  21  -2 13858.3 602.447   5
  -2  21   2 14247.2 445.439   2
   2  21  -1 7901.35 287.968   8
   2  21  -1 8792.35 481.375   5
  -2  21   1 9377.00 457.729   5
   2 -21  -1 8481.72 522.266   3
   2 -21   0 1755.84 256.234   3
  -2  21   0 2045.50 219.757   5
   2  21   0 1733.93 224.725   5
   2 -21   0 1673.63 209.941   9
  -2 -21   0 1634.64 213.178   9
   2 -21   1 4114.54 357.532   3
   2 -21   1 4304.12 313.810   9
  -2 -21  -1 4220.26 332.442   9
   2  21   1 4455.37 343.298   5
  -2  21  -1 4363.50 305.773   5
   2 -21   2 1556.44 196.662   9
  -2 -21  -2 1719.16 226.554   9
   2  21   2 1465.87 208.771   5
   2 -21   2 1671.78 243.209   3
  -2  21  -2 1592.00 196.271   5
   2  21   3 470.419 145.594   5
  -2 -21  -3 430.463 131.680   9
   2 -21   3 457.138 119.746   9
   2  21   3 424.480 113.503   2
   2 -21   3 522.581 155.271   3
   2  21   4-65.9651 112.240   2
   2 -21   4-108.025 99.0862   9
  -2 -21  -4 172.149 120.008   9
   2  21   4 112.762 135.559   5
   2 -21   4 24.0790 139.163   3
   2  21   5 1274.23 199.488   2
  -2 -21  -5 967.096 176.424   9
   2 -21   5 1211.44 156.491   9
   2  21   5 1147.89 209.936   5
   2 -21   5 1077.51 194.057   3
   2  21   6-17.1322 103.925   2
  -2 -21  -6 46.2343 88.6697   9
   2 -21   6 61.5161 61.7646   9
   2 -21   6-166.186 118.676   3
   2  21   7 585.013 171.600   2
  -2 -21  -7 739.297 160.264   9
   2 -21   7 578.691 139.392   3
  -2  21  -7 739.420 141.069   1
   2 -21   8-67.7228 123.264   3
  -2 -21  -8 182.718 110.165   9
  -2  21  -8 35.1406 64.7341   1
   2  21   9 2626.91 319.274   2
  -2 -21  -9 2515.04 276.535   9
  -2 -21 -10-86.0584 101.344   9
   2  21  10-37.3181 104.504   2
  -2 -21 -11 348.704 135.022   9
   2  21  11 309.919 152.748   2
   2  21  12 220.999 129.471   2
   2  21  13-318.371 164.176   2
   2  21  14 49.8734 132.327   2
  -2  22  14-58.7186 148.813   4
  -2  22  14 506.478 186.424   2
  -2  22  13 241.003 163.234   4
   2 -22 -13 82.0704 112.856   9
  -2  22  13-46.9277 141.902   2
  -2  22  12 466.807 158.275   4
   2 -22 -12 577.910 151.879   9
  -2  22  12 477.305 158.601   2
  -2  22  11 258.534 129.132   2
   2 -22 -11 298.400 135.234   9
   2  22 -11 210.073 119.371   1
  -2  22  10 502.199 165.229   2
   2 -22 -10 581.522 154.320   9
   2  22 -10 445.448 131.091   1
  -2  22   9 85.8147 92.7865   2
   2  22  -9 252.612 117.342   1
  -2  22   8 754.968 148.257   2
   2  22  -8 946.366 177.207   1
  -2  22   7 797.728 157.226   2
   2  22  -7 994.985 179.040   1
  -2  22   6 126.052 89.5664   2
   2 -22  -6 39.0055 139.137   3
   2  22  -6 27.2875 89.9157   1
  -2  22   5 97.1246 81.8595   2
   2  22  -5-57.9440 104.583   1
  -2  22   4 181.811 76.2980   2
   2  22  -4 221.755 125.678   1
   2 -22  -4 159.485 157.635   3
  -2  22   3 1385.24 157.981   2
  -2  22   3 1819.54 227.386   5
   2 -22  -3 1395.53 259.466   3
  -2  22   2 2990.04 293.580   5
   2  22  -2 3149.82 298.316   5
  -2  22   2 2768.75 207.857   2
   2 -22  -2 2519.71 303.740   3
   2 -22  -1 5687.18 441.017   3
   2 -22  -1 5083.89 364.390   9
  -2  22   1 5857.31 375.454   5
   2  22  -1 5911.33 405.054   5
   2 -22   0 9988.69 560.524   3
   2  22   0 10521.3 541.546   5
  -2  22   0 10806.4 495.755   5
   2 -22   0 9872.32 491.143   9
  -2 -22   0 10383.9 525.239   9
   2 -22   1 377.345 168.461   3
  -2  22  -1 556.626 137.277   5
   2  22   1 576.583 149.844   5
  -2 -22  -1 577.009 155.100   9
   2 -22   1 519.189 133.503   9
   2 -22   2 530.627 131.508   9
  -2 -22  -2 389.302 125.516   9
   2 -22   2 113.379 142.258   3
  -2  22  -2 353.078 122.166   5
   2  22   2 457.551 150.504   5
  -2 -22  -3 4604.33 350.959   9
   2 -22   3 4987.50 335.983   9
   2 -22   3 4665.64 374.170   3
   2  22   3 4462.14 365.733   5
   2  22   4 3198.10 315.657   5
   2 -22   4 3494.53 330.450   3
   2  22   4 3282.14 288.989   2
  -2 -22  -4 3139.84 297.342   9
   2 -22   4 3245.49 268.372   9
   2  22   5 1117.06 199.392   2
   2  22   5 955.427 199.246   5
   2 -22   5 829.447 140.697   9
  -2 -22  -5 1071.73 197.761   9
   2 -22   5 896.768 195.018   3
   2  22   6 90.5714 92.0982   2
   2  22   6 123.515 112.981   5
   2 -22   6 173.907 131.062   3
   2 -22   6 12.1814 56.7165   9
  -2 -22  -6 185.713 135.411   9
   2  22   7 670.710 169.098   2
   2 -22   7 634.577 150.409   3
  -2  22  -7 432.428 118.269   1
  -2 -22  -7 629.220 163.096   9
   2  22   8 174.231 114.984   2
   2 -22   8-17.0356 99.5818   3
  -2 -22  -8 89.1097 116.570   9
  -2 -22  -9-6.60926 100.159   9
   2  22   9 304.716 139.671   2
  -2 -22 -10 153.961 116.814   9
   2  22  10 274.236 113.039   2
  -2 -22 -11-74.8234 82.0519   9
   2  22  11 613.885 211.589   2
   2  22  12 193.760 127.967   2
   2  22  13 14.5185 120.503   2
  -2  23  14 171.728 163.291   2
   2 -23 -13 39.4426 97.4273   9
  -2  23  13 54.7638 126.260   2
   2 -23 -12 66.8846 98.2888   9
  -2  23  12 242.398 145.616   2
  -2  23  11 226.645 136.691   2
   2 -23 -11 75.8843 93.7885   9
   2  23 -11 75.5870 79.3659   1
  -2  23  10 258.330 123.648   2
   2 -23 -10 147.928 123.224   9
   2  23 -10 400.335 150.632   1
  -2  23   9-101.426 98.9693   2
   2 -23  -9-133.911 137.222   9
   2  23  -9 8.18566 83.1533   1
   2  23  -8 210.157 130.922   1
  -2  23   8 242.384 119.123   2
   2  23  -7 57.7662 107.088   1
  -2  23   7 16.7527 73.0615   2
   2 -23  -6 7499.18 516.677   3
   2  23  -6 7874.39 473.068   1
  -2  23   6 7379.89 412.139   2
  -2  23   5 58.3270 64.3762   2
   2  23  -5 67.9063 100.619   1
   2 -23  -5 165.160 185.746   3
  -2  23   4-93.7397 75.6232   2
   2 -23  -4 166.492 171.808   3
   2  23  -4 99.4832 102.774   1
   2 -23  -3 177.304 167.790   3
  -2  23   3-90.6144 58.6588   2
  -2  23   3 12.4225 89.1316   5
   2 -23  -3-2.47982 96.6889   9
   2 -23  -2 18962.4 796.460   3
   2  23  -2 19763.8 744.131   5
  -2  23   2 20091.3 716.115   5
   2 -23  -2 18005.5 693.373   9
   2 -23  -1 430.520 207.748   3
  -2  23   1 778.688 150.590   5
   2  23  -1 724.291 160.733   5
   2 -23  -1 881.818 174.047   9
   2 -23   0 519.876 183.607   3
   2  23   0 703.162 158.336   5
  -2  23   0 628.685 147.111   5
  -2 -23   0 479.710 157.803   9
   2 -23   0 584.579 144.966   9
   2 -23   1 599.514 168.933   3
  -2  23  -1 910.692 172.183   5
   2  23   1 775.209 180.994   5
   2 -23   1 1146.04 190.369   9
  -2 -23  -1 868.679 166.732   9
   2 -23   2 1091.62 206.754   3
  -2  23  -2 1228.29 193.891   5
   2  23   2 1298.77 219.181   5
   2 -23   2 1376.83 194.019   9
  -2 -23  -2 1106.87 198.950   9
   2 -23   3 162.227 146.813   3
   2  23   3 349.735 140.946   5
   2 -23   3 7.49418 95.9594   9
  -2 -23  -3 33.9058 97.1432   9
   2  23   4 1053.76 198.791   5
   2 -23   4 930.710 163.161   9
  -2 -23  -4 1159.04 205.853   9
   2  23   4 1353.88 209.378   2
   2 -23   4 1078.91 223.354   3
   2  23   5 86.2340 125.317   2
   2  23   5 130.402 130.506   5
   2 -23   5-16.4998 88.5063   9
  -2 -23  -5-15.9175 99.5120   9
   2 -23   5 76.3606 119.618   3
   2  23   6 276.826 117.876   2
   2  23   6 521.901 170.819   5
  -2 -23  -6 455.388 154.238   9
   2 -23   6 239.996 84.4264   9
   2 -23   6 447.314 147.379   3
  -2 -23  -7 571.325 167.829   9
   2 -23   7 443.987 148.049   3
  -2  23  -7 455.519 125.231   1
   2  23   7 557.745 154.000   2
  -2 -23  -8 1124.02 202.362   9
   2 -23   8 1153.87 201.877   3
   2  23   8 1532.10 249.196   2
  -2 -23  -9-47.3138 117.047   9
   2  23   9 66.4985 104.952   2
  -2 -23 -10 227.441 116.263   9
   2  23  10 211.723 141.410   2
  -2 -23 -11 114.169 90.4869   9
   2  23  11-181.909 121.845   2
   2  23  12 142.162 149.336   2
   2  23  13 151.731 162.460   2
  -2  24  14-214.623 147.266   2
   2 -24 -13 50.1366 83.8311   9
  -2  24  13 61.6777 106.242   2
   2 -24 -12-124.553 147.422   9
  -2  24  12 244.385 143.533   2
  -2  24  11 314.071 137.050   2
   2 -24 -11-33.0958 84.2983   9
   2  24 -11 218.521 92.5066   1
  -2  24  10 105.372 104.470   2
   2 -24 -10-153.440 123.358   9
   2  24 -10 38.2069 104.473   1
  -2  24   9 323.473 127.178   2
   2 -24  -9 524.124 159.500   9
   2  24  -9 423.029 140.293   1
  -2  24   8 1310.29 200.235   2
   2 -24  -8 1242.44 223.839   9
   2  24  -8 1349.11 218.860   1
  -2  24   7 204.170 94.5392   2
   2  24  -7 166.457 121.437   1
   2 -24  -7 161.361 92.1130   9
  -2  24   6-61.9424 71.1229   2
   2  24  -6-111.456 101.443   1
   2 -24  -6-77.2721 129.271   9
   2 -24  -6 191.032 159.822   3
  -2  24   5-168.583 95.6957   2
   2 -24  -5 65.9737 143.978   3
   2  24  -5 55.6160 113.611   1
   2 -24  -5-11.6337 114.874   9
  -2  24   4 206.162 112.941   5
  -2  24   4 291.066 87.2920   2
   2 -24  -4 72.0136 158.223   3
   2  24  -4 206.020 91.5398   1
   2 -24  -4 252.439 125.231   9
   2 -24  -3-113.972 185.887   3
   2 -24  -3-210.363 122.271   9
  -2  24   3 66.9962 59.2141   2
  -2  24   3 33.0857 89.9762   5
  -2  24   2 191.932 115.963   5
   2 -24  -2 354.616 151.375   9
   2 -24  -2 107.438 167.063   3
   2 -24  -1 2488.17 318.392   3
  -2  24   1 2681.56 276.457   5
   2  24  -1 2239.67 254.357   5
   2 -24  -1 2320.66 268.410   9
   2 -24   0 3327.95 348.277   3
   2 -24   0 3998.21 337.089   9
  -2  24   0 3845.05 321.752   5
   2  24   0 4015.79 360.864   5
   2 -24   1 2622.62 325.582   3
   2  24   1 3074.05 319.441   5
  -2  24  -1 2869.16 271.842   5
   2 -24   1 2669.74 270.868   9
  -2 -24  -1 2808.35 295.961   9
  -2  24  -2 1493.14 204.379   5
   2  24   2 1688.44 243.423   5
   2 -24   2 1491.19 209.439   9
  -2 -24  -2 1376.89 217.496   9
   2 -24   2 1790.32 268.274   3
   2  24   3 1202.95 213.464   5
   2 -24   3 874.214 197.278   3
   2 -24   3 954.625 170.792   9
  -2 -24  -3 952.034 204.609   9
   2 -24   4 4968.75 402.226   3
  -2 -24  -4 5081.37 403.723   9
   2 -24   4 5150.36 357.735   9
   2  24   4 5650.50 431.053   5
   2  24   5 948.821 209.494   5
  -2 -24  -5 577.615 138.018   9
   2 -24   5 765.648 156.581   9
   2  24   5 598.178 141.111   2
   2 -24   5 625.030 176.908   3
   2  24   6 199.953 115.305   2
   2  24   6-90.2108 118.236   5
  -2 -24  -6-171.559 110.223   9
   2 -24   6 182.458 94.9878   9
   2 -24   6 143.146 138.584   3
  -2 -24  -7-29.9426 102.586   9
   2  24   7 65.4532 92.4000   2
   2  24   7 74.3667 123.122   5
   2 -24   7-61.2717 120.076   3
  -2  24  -7-103.801 85.9108   1
   2  24   8 290.179 117.994   2
   2 -24   8 295.382 141.948   3
  -2 -24  -8 391.564 141.482   9
  -2 -24  -9-23.0097 98.4603   9
   2  24   9 61.8801 111.151   2
  -2 -24 -10 195.787 116.014   9
   2  24  10-86.6687 139.731   2
  -2 -24 -11 129.461 96.6657   9
   2  24  11 394.659 181.270   2
   2  24  12-13.1095 129.305   2
   2 -25 -13 91.3865 106.923   9
  -2  25  13 314.989 151.467   2
   2 -25 -12 98.5430 137.638   9
  -2  25  12 14.2033 104.314   2
  -2  25  11 310.401 137.947   2
   2  25 -11 84.6634 83.5461   1
  -2  25  10 34.1067 106.471   2
   2 -25 -10 78.9564 93.4839   9
   2  25 -10 79.0845 106.100   1
  -2  25   9 221.067 106.996   2
   2 -25  -9 366.276 154.978   9
   2  25  -9 75.1901 77.6807   1
  -2  25   8 112.377 109.584   2
   2 -25  -8 48.3865 110.443   9
   2  25  -8 106.297 104.415   1
  -2  25   7 1065.34 178.147   2
   2  25  -7 1084.58 204.048   1
   2 -25  -7 1197.77 220.455   9
   2 -25  -6 458.384 192.776   3
  -2  25   6 420.560 117.292   2
   2  25  -6 477.761 147.898   1
   2 -25  -6 356.817 129.006   9
   2 -25  -5 2001.73 261.989   9
   2 -25  -5 1876.62 289.714   3
   2  25  -5 1566.22 239.442   1
  -2  25   5 1711.66 201.563   2
  -2  25   4 474.220 154.275   5
  -2  25   4 709.202 135.923   2
   2 -25  -4 1023.42 251.257   3
   2  25  -4 679.752 156.699   1
   2 -25  -4 898.780 187.720   9
   2 -25  -3 1742.66 291.603   3
   2 -25  -3 1743.57 234.550   9
  -2  25   3 2038.12 197.097   2
  -2  25   3 1651.49 226.314   5
  -2  25   2 2169.38 263.656   5
   2 -25  -2 1633.32 239.156   9
   2 -25  -2 1667.40 270.736   3
   2  25  -1 1850.85 249.694   5
  -2  25   1 1753.62 232.320   5
   2 -25  -1 1958.59 256.510   9
   2 -25  -1 2288.39 312.855   3
   2 -25   0 2398.28 313.411   3
  -2  25   0 2209.21 265.789   5
   2  25   0 2142.52 276.307   5
   2 -25   0 2099.66 264.406   9
   2 -25   1 186.184 171.277   3
   2  25   1 320.969 162.503   5
  -2  25  -1-43.3097 88.3595   5
   2 -25   1 26.4930 97.5449   9
  -2 -25  -1-59.6483 108.497   9
   2 -25   2 867.268 210.648   3
  -2  25  -2 909.365 165.132   5
   2  25   2 1043.63 213.080   5
   2 -25   2 919.886 175.247   9
  -2 -25  -2 801.922 175.773   9
   2 -25   3 142.656 150.571   3
   2  25   3-183.377 141.322   5
   2 -25   3-68.1339 88.3008   9
  -2 -25  -3 39.9471 134.375   9
   2 -25   4 900.272 206.516   3
   2  25   4 1164.51 214.848   5
   2 -25   4 874.001 162.368   9
  -2 -25  -4 920.519 196.523   9
   2  25   5 409.824 151.274   5
  -2 -25  -5 224.732 136.064   9
   2 -25   5 463.694 130.473   9
   2  25   5 227.692 124.818   2
   2 -25   5 337.224 155.217   3
   2  25   6 261.266 131.831   2
   2  25   6 170.532 128.576   5
   2 -25   6-93.4332 148.986   3
   2 -25   6 286.586 112.263   9
  -2 -25  -6 423.516 160.962   9
  -2  25  -7 621.714 149.636   1
   2  25   7 875.546 198.111   2
   2  25   7 677.216 201.167   5
   2 -25   7 868.598 198.928   3
  -2 -25  -7 610.358 153.737   9
   2  25   8 110.691 148.229   2
   2  25   8 126.230 127.295   5
   2 -25   8 25.8841 110.862   3
  -2 -25  -8 7.29738 102.787   9
   2  25   9 220.134 115.989   2
  -2 -25  -9 199.372 129.069   9
   2  25  10 178.814 112.499   2
  -2 -25 -10-114.393 84.2086   9
   2  25  11 18.8922 108.949   2
   2  25  12 169.202 163.328   2
  -2  26  13-83.5077 111.224   2
   2 -26 -13-41.2818 122.164   9
  -2  26  12 88.7975 84.8470   2
   2 -26 -12 50.5991 100.487   9
  -2  26  11 94.9988 102.280   2
   2 -26 -11 404.698 165.964   9
  -2  26  10 9.20835 114.495   2
   2  26 -10 107.102 86.6721   1
   2 -26 -10 188.185 138.715   9
  -2  26   9 295.703 134.341   2
   2  26  -9 242.672 133.273   1
   2 -26  -9 92.9258 118.699   9
  -2  26   8-23.0828 82.8474   2
   2  26  -8-104.641 98.9662   1
   2 -26  -8 119.820 116.320   9
  -2  26   7 533.746 128.414   2
   2  26  -7 808.617 172.434   1
   2 -26  -7 419.108 153.048   9
  -2  26   6 650.566 131.609   2
   2 -26  -6 596.367 182.664   9
   2  26  -6 704.909 180.654   1
  -2  26   5-99.6383 122.309   5
  -2  26   5 154.674 93.6482   2
   2 -26  -5-103.818 163.244   3
   2 -26  -5 37.3949 122.619   9
   2  26  -5-97.1788 111.458   1
   2 -26  -4 292.797 197.753   3
   2  26  -4 258.127 141.790   1
   2 -26  -4 349.637 142.857   9
  -2  26   4 324.876 141.978   5
   2 -26  -3-7.08472 110.385   9
   2 -26  -3 341.971 190.778   3
  -2  26   3 153.301 106.072   5
   2 -26  -2 416.786 156.131   9
   2 -26  -2 778.905 239.184   3
  -2  26   2 373.232 136.021   5
   2 -26  -1 2723.27 344.265   3
   2 -26  -1 2626.55 294.694   9
  -2  26   1 2431.08 278.011   5
   2  26  -1 2461.36 288.931   5
   2 -26   0 369.405 138.525   9
   2 -26   0 324.278 193.764   3
   2  26   0 282.112 111.031   5
  -2  26   0 385.745 131.958   5
   2 -26   1 924.887 185.628   9
  -2 -26  -1 653.834 176.416   9
   2 -26   1 822.326 221.203   3
  -2  26  -1 738.769 159.413   5
   2  26   1 665.253 180.581   5
   2 -26   2 2189.23 297.087   3
   2  26   2 2493.04 310.448   5
  -2  26  -2 2301.89 256.331   5
   2 -26   2 2312.42 273.262   9
  -2 -26  -2 2309.93 290.325   9
   2 -26   3 2054.64 308.473   3
  -2 -26  -3 2182.68 273.844   9
   2 -26   3 2495.73 271.592   9
   2  26   3 2739.72 319.955   5
   2 -26   4 216.529 109.395   9
  -2 -26  -4 60.6469 106.650   9
   2 -26   4 108.446 151.930   3
   2  26   4-48.0108 109.939   5
  -2 -26  -5 80.3135 110.528   9
   2 -26   5-75.0667 74.0342   9
   2 -26   5 118.308 157.122   3
   2  26   5 140.887 128.780   5
   2  26   6 745.927 190.001   5
   2 -26   6 258.360 148.890   3
  -2 -26  -6 581.337 166.770   9
   2  26   6 542.661 153.375   2
   2  26   7 384.552 138.440   5
   2  26   7 243.665 124.968   2
   2 -26   7 546.577 179.775   3
  -2 -26  -7 464.489 166.911   9
  -2  26  -7 63.0708 103.391   1
  -2 -26  -8-107.568 116.900   9
   2  26   8 174.112 146.687   5
  -2 -26  -9 67.4890 120.711   9
   2  26   9-187.424 149.865   2
   2  26   9 235.526 143.027   5
   2  26  10-113.359 127.059   2
  -2 -26 -10 195.712 150.140   9
   2  26  11-0.10088 123.550   2
   2  26  12-1.29158 118.263   2
  -2  27  13 397.255 172.687   2
   2 -27 -13 99.6649 143.649   9
  -2  27  12 35.8186 93.6551   2
   2 -27 -12-97.5191 96.3019   9
  -2  27  11 289.079 142.286   2
   2 -27 -11 167.892 138.145   9
  -2  27  10-213.152 124.606   2
   2  27 -10 222.816 127.233   1
   2 -27 -10-0.72168 123.926   9
  -2  27   9 220.438 111.815   2
   2  27  -9-105.127 120.400   1
   2 -27  -9-202.111 176.386   9
  -2  27   8 847.529 178.079   2
   2  27  -8 952.059 200.979   1
   2 -27  -8 1001.88 223.311   9
  -2  27   7 144.408 95.4574   2
   2  27  -7 110.674 104.635   1
   2 -27  -7 207.192 118.539   9
  -2  27   6 128.811 84.4613   2
   2 -27  -6 200.914 137.155   9
   2  27  -6 292.829 147.530   1
   2 -27  -5 228.319 183.424   3
   2  27  -5-16.6763 98.5493   1
   2 -27  -5-168.269 140.283   9
  -2  27   5 69.5645 115.092   5
  -2  27   4 2738.87 305.605   5
   2 -27  -4 3162.39 367.131   3
   2 -27  -4 2892.73 320.654   9
   2  27  -4 3028.53 338.091   1
   2 -27  -3 340.736 194.556   3
  -2  27   3 401.761 155.294   5
   2 -27  -3-1.48948 122.693   9
  -2  27   2 42.8369 94.0773   5
   2 -27  -2-76.8872 118.608   9
   2 -27  -1 86.1916 159.124   3
   2 -27  -1 301.998 128.279   9
   2  27  -1 310.732 121.800   5
  -2  27   1 231.689 118.946   5
   2 -27   0 1799.18 299.392   3
  -2  27   0 1917.47 256.664   5
   2 -27   0 1931.32 254.143   9
   2  27   0 1725.48 249.967   5
   2 -27   1 155.332 116.599   9
   2 -27   1 110.728 167.139   3
  -2  27  -1 167.043 106.528   5
   2  27   1 421.776 179.553   5
   2 -27   2 638.674 172.748   9
  -2 -27  -2 557.098 175.483   9
   2 -27   2 349.994 170.908   3
   2  27   2 417.862 142.318   5
   2 -27   3-79.7359 81.7757   9
  -2 -27  -3 89.7259 119.566   9
   2 -27   3 250.189 168.734   3
   2  27   3 98.3976 115.247   5
   2 -27   4-81.1922 104.274   9
  -2 -27  -4 250.179 122.847   9
   2 -27   4 253.274 152.166   3
   2  27   4-106.708 103.071   5
  -2 -27  -5 80.2841 129.618   9
   2 -27   5 167.714 90.7670   9
   2 -27   5 79.5490 128.993   3
   2  27   5 242.395 140.048   5
   2 -27   6 584.353 176.820   3
   2  27   6 978.638 206.328   5
  -2 -27  -6 729.515 172.905   9
   2  27   6 704.353 159.379   2
  -2  27  -7 151.933 97.1831   1
   2  27   7 156.730 146.403   5
   2 -27   7-110.837 153.331   3
  -2 -27  -7-5.38582 101.711   9
   2  27   7-34.2254 108.870   2
  -2 -27  -8 180.244 136.725   9
   2  27   8-198.273 140.262   2
   2  27   8 128.393 129.794   5
  -2 -27  -9 136.151 127.286   9
   2  27   9 239.052 113.275   2
   2  27   9-33.1684 107.702   5
   2  27  10-27.7731 120.499   2
   2  27  10-6.15878 104.250   5
   2  27  11 256.375 159.286   2
   2  27  11-232.204 158.480   5
   2 -28 -12-105.188 118.967   9
  -2  28  12-206.573 132.889   2
   2 -28 -11 127.453 118.313   9
  -2  28  11 24.5470 123.743   2
   2 -28 -10 257.362 143.380   9
  -2  28  10 551.567 176.948   2
   2  28 -10 483.400 163.787   1
   2 -28  -9 129.532 102.826   9
  -2  28   9 194.210 116.778   2
   2  28  -9 249.562 136.569   1
   2 -28  -8-74.7032 119.024   9
  -2  28   8 18.9941 70.6383   2
   2  28  -8 185.090 126.303   1
   2 -28  -7 75.5565 101.608   9
  -2  28   7 38.1954 88.1298   2
   2  28  -7 200.520 118.741   1
  -2  28   6 487.932 182.650   5
   2 -28  -6 750.973 191.132   9
   2  28  -6 458.872 174.822   1
   2 -28  -5 389.527 157.287   3
  -2  28   5 315.967 142.120   5
   2 -28  -5 247.791 126.347   9
   2  28  -5 285.146 143.881   1
  -2  28   4 119.867 104.867   5
   2 -28  -4 188.560 134.601   9
   2  28  -4 75.4632 129.785   1
   2 -28  -3 710.178 184.619   9
   2 -28  -3 213.085 169.505   3
  -2  28   3 804.346 195.637   5
   2 -28  -2 337.062 152.779   9
   2 -28  -2 63.3526 149.004   3
  -2  28   2 245.640 129.049   5
   2 -28  -1 114.911 132.903   9
   2 -28  -1 212.401 132.186   3
  -2  28   1 274.379 146.579   5
   2  28  -1 120.598 117.610   5
   2 -28   0 579.407 148.033   9
   2 -28   0 775.769 192.569   3
  -2  28   0 528.611 138.466   5
   2  28   0 836.600 195.453   5
   2 -28   1 1216.89 220.269   9
   2 -28   1 1077.95 234.279   3
  -2  28  -1 1448.90 222.040   5
   2  28   1 1629.91 262.958   5
   2 -28   2 1007.82 193.293   9
   2 -28   2 1552.16 303.509   3
   2  28   2 1101.35 222.115   5
   2 -28   3-36.0629 83.9877   9
  -2 -28  -3 174.729 121.690   9
   2 -28   3 172.190 152.735   3
   2  28   3 245.400 131.482   5
  -2 -28  -4 303.769 122.836   9
   2 -28   4 28.8609 92.8996   9
   2 -28   4 496.234 210.586   3
   2  28   4 332.464 158.619   5
  -2 -28  -5 270.231 137.801   9
   2 -28   5 73.2721 77.9843   9
   2 -28   5 299.151 149.372   3
   2  28   5 239.141 134.637   5
  -2 -28  -6 160.313 129.626   9
   2 -28   6 362.607 170.932   3
   2  28   6 357.103 153.244   5
  -2  28  -7 53.5104 99.3768   1
   2  28   7 271.021 181.193   5
  -2 -28  -7 143.112 147.109   9
   2 -28   7 193.101 154.661   3
   2  28   7-163.900 127.437   2
   2  28   8-42.7044 112.643   5
  -2 -28  -8-105.557 138.689   9
   2  28   8 110.420 129.319   2
   2  28   9 234.409 150.626   2
   2  28   9 313.439 168.953   5
   2  28  10-324.803 189.417   2
   2  28  10 33.9617 139.678   5
   2  28  11 17.3685 121.958   2
  -2  29  12 74.5622 103.343   2
   2 -29 -11 160.694 111.503   9
  -2  29  11 69.4890 105.059   2
   2 -29 -10 18.0823 97.0377   9
  -2  29  10 141.100 111.852   2
   2  29 -10-92.4741 122.173   1
   2 -29  -9-32.1158 127.794   9
  -2  29   9-35.0876 91.8817   2
   2  29  -9 184.161 115.002   1
   2  29  -8 24.8064 124.123   1
   2 -29  -8 232.399 153.579   9
  -2  29   7 59.8764 122.691   5
   2  29  -7 194.157 121.102   1
   2 -29  -7 270.456 148.628   9
  -2  29   6-62.6734 104.552   5
   2  29  -6-179.911 132.988   1
   2 -29  -6-11.4727 143.911   9
  -2  29   5 1238.51 242.619   5
   2 -29  -5 1122.73 219.199   9
   2  29  -5 1114.66 219.583   1
   2 -29  -4 1043.20 255.157   3
  -2  29   4 546.145 162.920   5
   2 -29  -4 798.083 198.159   9
   2  29  -4 746.621 191.870   1
   2 -29  -3 1313.96 237.899   9
   2 -29  -3 681.469 209.547   3
  -2  29   3 1143.27 231.378   5
   2 -29  -2 238.663 127.951   9
   2 -29  -2 208.206 161.106   3
  -2  29   2 269.080 131.783   5
   2 -29  -1 508.774 166.600   9
   2 -29  -1 726.909 221.303   3
   2  29  -1 759.033 184.137   5
  -2  29   1 428.168 137.335   5
   2 -29   0 330.472 136.106   9
   2 -29   0 344.702 202.372   3
  -2  29   0 387.530 156.306   5
   2  29   0 324.068 167.064   5
   2 -29   1 239.357 127.777   9
   2 -29   1-86.5296 146.684   3
  -2  29  -1 300.278 130.491   5
   2  29   1 268.350 148.567   5
   2 -29   2 128.471 107.369   9
   2 -29   2 180.217 151.939   3
   2  29   2 316.069 152.880   5
   2 -29   3 993.001 183.777   9
   2 -29   3 964.409 231.905   3
   2  29   3 1176.57 230.911   5
  -2 -29  -4 6.06703 132.744   9
   2 -29   4 81.5153 77.3332   9
   2 -29   4-92.6166 168.257   3
   2  29   4 101.001 123.275   5
  -2 -29  -5-125.568 124.031   9
   2 -29   5 9.53349 73.4755   9
   2 -29   5 257.731 178.259   3
   2  29   5 167.011 133.593   5
  -2 -29  -6 485.329 180.102   9
   2 -29   6 282.973 160.473   3
   2  29   6 447.904 177.147   5
   2  29   7 678.950 193.838   5
  -2 -29  -7 353.845 156.554   9
   2  29   7 429.880 140.316   2
   2 -29   7 621.503 194.039   3
   2  29   8-154.745 131.456   2
   2  29   8 306.188 175.527   5
   2  29   9 5.48709 107.906   2
   2  29   9 11.0734 106.106   5
   2  29  10 1.93951 93.9264   2
  -2  30  11 59.4247 113.054   2
   2 -30 -10-30.2633 109.702   9
   2  30 -10 215.049 146.277   1
   2 -30  -9 633.615 202.320   9
   2  30  -9 522.152 171.281   1
   2 -30  -8-94.3724 102.036   9
  -2  30   8-44.2925 123.518   5
   2  30  -8 204.301 138.063   1
   2 -30  -7 61.7110 121.208   9
  -2  30   7 112.118 139.806   5
   2  30  -7 145.276 131.930   1
   2 -30  -6-179.202 145.578   9
  -2  30   6 80.3387 131.673   5
   2  30  -6-62.6133 97.6948   1
   2 -30  -5 790.697 203.130   9
   2  30  -5 523.389 185.648   1
  -2  30   5 507.435 152.966   5
   2 -30  -4-153.452 139.429   3
   2  30  -4 13.3155 111.467   1
  -2  30   4-52.3861 103.436   5
  -2  30   3 713.390 182.394   5
   2 -30  -3 1130.25 240.805   9
   2 -30  -3 1015.10 252.816   3
  -2  30   2-163.952 147.645   5
   2 -30  -2-247.321 153.904   9
   2 -30  -2 44.9007 135.281   3
  -2  30   1 192.053 119.962   5
   2 -30  -1 359.270 146.693   9
   2 -30  -1 258.317 175.123   3
   2  30   0 22.4206 124.505   5
  -2  30   0-92.2264 117.126   5
   2 -30   0 266.817 133.822   9
   2 -30   0 57.2534 171.269   3
   2 -30   1 1642.84 302.381   3
   2 -30   1 2068.91 275.146   9
   2  30   1 1957.34 301.229   5
  -2  30  -1 2169.88 283.344   5
   2 -30   2 187.251 148.258   3
   2 -30   2 76.8324 94.5555   9
   2  30   2 94.5072 154.279   5
   2 -30   3 62.5071 175.131   3
   2 -30   3 123.714 98.3611   9
   2  30   3-92.9032 152.015   5
   2 -30   4 170.727 115.675   9
   2  30   4 342.140 153.538   5
   2 -30   5 197.343 147.500   3
   2 -30   5-164.301 106.088   9
   2  30   5 304.942 161.522   5
   2  30   6-91.6062 121.268   5
   2 -30   6-116.786 149.303   3
   2  30   7-140.496 160.871   5
   2  30   8-196.076 149.338   2
   2  30   8 78.3184 137.948   5
   2  30   9 23.5638 118.544   2
   2  30   9 90.0632 149.572   5
   2  30  10-156.986 154.048   2
   2 -31  -9-257.559 153.879   9
   2  31  -9 128.810 112.148   1
  -2  31   9-117.509 145.974   5
   2 -31  -8 48.2354 119.423   9
   2  31  -8-2.74832 91.7954   1
  -2  31   8-88.6340 113.169   5
   2 -31  -7 2.22700 105.420   9
   2  31  -7 60.3172 142.092   1
  -2  31   7-246.885 171.082   5
   2 -31  -6 82.2449 126.396   9
   2  31  -6 281.583 153.809   1
  -2  31   6 246.993 155.403   5
   2 -31  -5 546.157 186.762   9
  -2  31   5 890.284 214.479   5
   2  31  -5 545.612 166.734   1
   2 -31  -4 881.493 253.700   3
   2 -31  -4 581.680 170.936   9
  -2  31   4 468.395 160.198   5
   2  31  -4 374.702 163.805   1
   2 -31  -3-16.3172 166.605   3
   2 -31  -3 115.700 108.339   9
  -2  31   3 112.524 133.877   5
   2  31  -3 88.3931 165.831   1
   2 -31  -2 166.933 151.062   3
   2 -31  -2 474.161 163.773   9
  -2  31   2 369.582 139.018   5
   2 -31  -1-44.0755 184.795   3
   2 -31  -1 168.775 124.226   9
   2 -31   0 158.317 146.404   3
   2 -31   0 300.546 143.296   9
   2  31   0 492.618 181.913   5
  -2  31   0 176.954 118.483   5
   2 -31   1 49.2875 186.289   3
   2 -31   1 313.389 129.522   9
   2  31   1 135.501 135.726   5
  -2  31  -1 67.2071 89.3366   5
   2 -31   2-184.849 206.283   3
   2 -31   2-246.940 127.163   9
   2  31   2-91.0649 110.420   5
   2 -31   3 972.342 250.744   3
   2 -31   3 1068.87 214.869   9
   2  31   3 893.548 246.366   5
   2 -31   4 101.407 103.207   9
   2  31   4 27.5026 114.766   5
   2  31   5-122.740 135.728   5
   2 -31   5 166.658 181.688   3
   2  31   6 35.7163 134.602   5
   2 -31   6-45.4237 121.837   3
   2  31   7 442.359 183.066   5
   2  31   8 302.697 156.785   5
   2  31   9 74.1296 119.383   2
   2  32  -9-112.918 133.980   1
   2 -32  -8 276.170 167.854   9
  -2  32   8 331.140 176.660   5
   2  32  -8 23.7836 117.646   1
   2 -32  -7-54.3320 123.488   9
  -2  32   7-26.4012 121.768   5
   2  32  -7-114.758 96.1641   1
   2 -32  -6 270.904 141.767   9
  -2  32   6 607.496 182.771   5
   2  32  -6 561.602 185.501   1
   2 -32  -5-90.0643 153.496   9
  -2  32   5 70.6619 128.002   5
   2  32  -5 247.809 150.608   1
   2 -32  -4 109.562 115.428   9
   2  32  -4-230.980 162.005   1
  -2  32   4-212.079 140.132   5
   2 -32  -3 39.6682 142.801   3
   2 -32  -3 80.5890 128.548   9
   2  32  -3 423.866 176.845   1
  -2  32   3 20.1206 88.9287   5
   2 -32  -2 617.450 252.433   3
   2 -32  -2 365.842 135.536   9
  -2  32   2 180.415 130.306   5
   2 -32  -1 1117.72 275.445   3
   2 -32  -1 541.315 169.662   9
  -2  32   1 1288.74 238.092   5
   2 -32   0 370.538 170.245   3
   2 -32   0 394.938 163.320   9
   2  32   0 729.853 197.792   5
  -2  32   0 510.025 157.611   5
   2 -32   1 93.0749 139.197   3
   2 -32   1 433.052 154.703   9
  -2  32  -1 340.585 141.307   5
   2  32   1 305.808 155.624   5
   2  32   2 1002.04 226.064   5
   2 -32   2 578.872 170.295   9
   2 -32   2 954.414 229.085   3
   2  32   3 164.766 140.276   5
   2 -32   3 149.829 143.533   9
   2 -32   3-235.451 161.917   3
   2  32   4 82.4187 143.563   5
   2 -32   4 133.804 98.8053   9
   2 -32   4 381.606 212.354   3
   2 -32   5 208.358 148.033   3
   2  32   5 57.1659 123.693   5
  -2  32  -6 169.716 162.431   1
   2 -32   6 360.287 186.317   3
   2  32   7 67.4277 127.340   5
   2  33  -9-167.005 129.270   1
   2  33  -8-54.3864 110.472   1
   2  33  -7 90.2119 127.788   1
  -2  33   7-356.870 172.341   5
   2  33  -6 301.467 156.109   1
  -2  33   6 504.250 207.023   5
   2  33  -5-110.245 124.761   1
   2 -33  -5 94.8920 121.941   9
  -2  33   5-46.5057 92.2350   5
   2  33  -4 460.575 167.686   1
   2 -33  -4 980.442 220.141   9
  -2  33   4 506.614 183.075   5
   2  33  -3 304.591 148.483   1
  -2  33   3 130.627 124.812   5
   2 -33  -3 99.7597 126.591   9
  -2  33   2 43.4656 122.028   5
   2 -33  -2 152.038 143.424   9
   2 -33  -2-239.259 171.284   3
  -2  33   1 419.026 165.966   5
   2 -33  -1 159.134 156.485   9
   2 -33  -1 121.470 179.625   3
  -2  33   0 169.699 130.635   5
   2  33   0 227.695 142.000   5
   2 -33   0 86.9663 111.692   9
   2 -33   0 259.199 204.188   3
   2  33   1-46.1737 131.611   5
   2 -33   1 7.30660 112.864   9
   2 -33   1-155.224 174.841   3
   2  33   2 159.903 171.422   5
   2 -33   2 89.0214 111.962   9
   2  33   3 70.7364 128.742   5
   2 -33   3 278.389 148.535   9
   2  33   4-37.5517 136.088   5
   2 -33   4-67.7788 93.8283   9
   2 -33   4-69.8402 133.812   3
   2 -33   5 99.7550 169.652   3
   2  33   5 109.579 134.292   5
   2 -33   6 297.859 156.934   3
  -2  33  -6 8.37698 101.796   1
   2  34  -7 447.335 181.223   1
   2  34  -6 6.02477 115.645   1
  -2  34   6 184.628 137.657   5
   2  34  -5 84.0179 106.068   1
   2 -34  -5 214.830 138.780   9
  -2  34   5-8.31500 129.712   5
   2  34  -4-19.0617 122.098   1
   2 -34  -4 268.418 152.905   9
  -2  34   4-89.3193 92.3382   5
   2  34  -3-0.93844 112.338   1
  -2  34   3 43.8871 104.960   5
   2 -34  -3 211.860 133.452   9
  -2  34   2 117.623 119.799   5
   2 -34  -2 260.662 161.533   9
   2 -34  -2 307.410 219.674   3
  -2  34   1 739.467 212.891   5
   2 -34  -1 963.316 220.181   9
   2 -34  -1 646.275 210.281   3
  -2  34   0 56.4826 92.1956   5
   2 -34   0 81.3043 94.8531   9
   2  34   1 540.916 203.234   5
   2 -34   1 279.935 155.732   9
   2 -34   1 420.748 200.605   3
   2  34   2 231.630 161.025   5
   2 -34   2 64.3352 113.883   9
   2 -34   2-18.0679 152.754   3
   2  34   3 196.947 130.276   5
   2 -34   3 469.116 159.091   9
   2 -34   3 387.615 180.791   3
   2 -34   4-507.150 211.371   3
   2  34   4 96.5679 142.667   5
   2 -34   5 262.296 163.654   3
  -2  35   5 133.447 126.611   5
  -2  35   4 356.085 180.179   5
   2  35  -3 360.071 161.751   1
  -2  35   3 173.293 124.333   5
   2  35  -2 119.767 119.641   1
  -2  35   2 561.027 196.166   5
   2 -35  -2 368.933 157.786   9
   2 -35  -1 187.339 186.363   3
  -2  35   1 18.1563 106.234   5
   2 -35  -1-116.097 107.147   9
   2 -35   0-92.3736 155.465   3
  -2  35   0 198.948 144.592   5
   2 -35   0 169.411 119.077   9
   2 -35   1-16.1122 133.096   3
   2  35   1-139.329 141.268   5
   2 -35   1-110.962 117.571   9
   2 -35   2-34.7051 129.919   3
   2  35   2 45.9344 126.042   5
   2 -35   2 213.662 142.877   9
   2 -35   3 195.785 167.550   3
   2 -35   3 45.7171 91.9021   9
   2 -35   4-141.531 159.466   3
   2 -35   5-149.870 179.583   3
  -2  36   3-11.2133 128.642   5
  -2  36   2 130.671 130.351   5
  -2  36   1 160.727 113.794   5
   2 -36   2 284.203 139.086   9
  -2  37   1-5.50268 100.957   5
   3   0 -19-47.1757 84.5135   7
   3   0 -18-158.683 138.464   7
   3   0 -17 210.268 141.484   7
   3   0 -16-68.9903 110.423   7
   3   0 -15 672.638 176.296   7
   3   0 -14 59.9618 107.321   7
   3   0 -13 2811.92 298.804   7
   3   0 -12 26.3400 59.4757   1
   3   0 -12 173.980 121.614   7
   3   0 -11 3327.13 296.865   7
   3   0 -11 3120.67 237.570   1
   3   0 -10 69.3179 116.131   7
   3   0 -10-53.9818 74.2077   1
   3   0  -9 3305.83 263.691   7
   3   0  -9 3338.09 226.164   1
   3   0  -8-2.79989 54.7780   1
  -3   0   8 3.69977 9.07364   3
   3   0  -7 3365.41 236.156   7
   3   0  -7 3341.10 209.817   1
   3   0  -6 10.1670 21.5713   3
   3   0  -6 73.5222 51.3126   1
   3   0  -6-39.5781 65.8101   7
   3   0  -5 164012. 792.251   3
   3   0  -5 170481. 1388.95   7
   3   0  -5 171788. 1296.96   1
   3   0  -4 45.0178 21.2456   3
   3   0  -4 95.0366 49.9993   1
   3   0  -3 16013.4 262.668   3
   3   0  -3 16000.0 354.995   1
   3   0  -2-44.5729 41.5222   1
   3   0  -1 188862. 1156.27   8
   3   0  -1 185333. 1045.72   1
  -3   0   0 21.4413 18.7026   5
   3   0   0-6.09418 29.5669   1
   3   0   0 3.52797 46.0801   8
  -3   0  -1 14953.0 332.644   6
   3   0   1 15925.6 342.087   8
   3   0   1 14933.1 247.955   1
  -3   0  -2 52.8384 18.3000   4
  -3   0  -2-7.43045 38.2407   6
   3   0   2 29.3092 17.1554   5
   3   0   2 38.5708 20.6255   1
  -3   0  -2 50.3358 19.1864   1
   3   0   2 46.7002 37.6622   2
   3   0   2-7.69198 41.0235   8
   3   0   3 44127.7 414.311   4
   3   0   3 44411.7 312.787   1
  -3   0  -3 42640.7 634.066   6
   3   0   3 43564.6 590.815   2
   3   0   4 20.5187 40.0613   2
  -3   0  -4 50.2440 48.1108   6
   3   0   4-4.99107 27.3100   4
   3   0   5 11069.1 274.651   4
   3   0   5 11047.1 350.480   2
  -3   0  -5 11250.6 370.035   6
   3   0   6-61.3834 62.6755   2
  -3   0  -6 61.1559 66.6768   6
   3   0   6 71.7948 46.2871   4
  -3   0  -7 21189.6 570.553   6
   3   0   7 21990.4 571.972   2
  -3   0  -8-78.9002 77.0329   6
   3   0   8 26.6592 81.0056   2
  -3   0  -9 52867.6 993.570   6
  -3   0 -10-7.94270 67.8124   6
  -3   0 -11 10.5630 69.7851   6
   3   0  11 33.0267 81.0283   2
   3   0  12 13.2890 57.8683   4
  -3   0 -12 69.2169 81.7349   6
   3   0  12 73.9514 79.8247   2
   3   0  13-43.4330 87.7042   4
   3   0  13-36.1198 96.9414   2
  -3   0 -13-90.4798 102.645   6
   3   0  14-93.4995 93.0833   2
  -3   0 -14-30.5777 84.1651   6
   3   0  15 280.943 115.286   2
  -3   0 -15 400.431 140.324   6
   3   0  16-11.6989 83.6940   2
  -3   0 -16-60.3313 90.8765   6
   3   0  17-52.2074 119.077   2
   3  -1 -19 109.489 145.724   7
   3   1 -19 112.206 140.075   7
   3  -1 -18 126.782 124.739   7
   3   1 -18 213.757 155.870   7
   3  -1 -17 275.656 167.273   7
   3   1 -17 222.974 146.903   7
   3   1 -16 117.455 132.551   7
   3  -1 -16 35.2685 111.116   7
   3   1 -15 362.437 140.395   7
   3  -1 -15 422.378 142.124   7
   3   1 -14-3.08356 111.505   7
   3  -1 -14-87.8288 110.728   7
   3  -1 -13-85.7443 101.413   7
   3   1 -13 207.095 141.058   7
   3   1 -13-49.0289 83.1445   1
   3   1 -12 942.680 183.539   7
   3  -1 -12 992.201 180.632   7
   3   1 -12 939.325 144.390   1
   3   1 -11 8926.30 391.210   1
   3  -1 -11 9658.64 410.814   1
   3   1 -11 9646.09 487.990   7
   3  -1 -11 9709.87 489.907   7
   3  -1 -10 1560.48 165.311   1
   3  -1 -10 1797.03 206.409   7
   3   1 -10 1547.94 204.099   7
   3   1 -10 1482.59 158.746   1
   3  -1  -9 68.1412 88.3325   7
   3   1  -9 124.802 109.773   7
   3  -1  -9 9.24610 58.3672   1
   3   1  -9 70.7363 64.0219   1
   3  -1  -8 2147.70 173.124   1
   3   1  -8 2035.84 174.445   1
   3   1  -8 2398.99 216.623   7
   3  -1  -8 2198.64 206.411   7
   3   1  -7 93653.2 1066.93   1
   3  -1  -7 94541.0 1071.34   1
   3  -1  -7 94647.9 1207.25   7
   3   1  -7 94837.9 1197.24   7
   3   1  -6 64193.2 835.031   1
   3   1  -6 65293.2 924.256   7
   3  -1  -6 64870.8 923.515   7
   3  -1  -6 62287.8 830.743   1
   3  -1  -6 61921.3 548.461   3
   3   1  -5 26162.9 512.358   1
   3   1  -5 27228.3 553.547   7
   3  -1  -5 27722.2 557.762   7
   3   1  -5 26359.6 265.529   3
   3  -1  -5 25786.4 362.167   3
   3  -1  -5 26725.6 518.480   1
   3  -1  -4-25.5006 49.7340   7
   3   1  -4-13.2236 42.6378   1
   3  -1  -4 20.5699 44.7211   1
   3  -1  -4 62.0334 28.9566   3
   3   1  -4 25.7448 18.4830   3
   3   1  -3 2998.60 152.159   1
   3  -1  -3 2819.50 117.497   3
   3  -1  -3 2916.45 154.785   1
   3   1  -2 60339.8 647.689   1
   3  -1  -2 62444.7 652.564   1
   3  -1  -2 59865.1 569.533   3
   3   1  -1 11563.7 266.792   1
   3  -1  -1 11584.0 260.897   1
   3   1  -1 11203.6 283.750   8
   3  -1  -1 11238.9 287.819   8
   3   1   0 19565.0 378.639   8
   3  -1   0 19655.1 375.270   8
   3   1   0 19600.8 322.107   1
   3  -1   0 19943.6 313.111   1
   3   1   1 18787.6 290.377   1
   3  -1   1 19618.0 275.994   1
  -3  -1  -1 19528.5 371.894   6
   3   1   1 19332.3 259.687   5
   3   1   1 19151.4 383.441   8
   3  -1   1 19097.3 371.020   8
   3  -1   2 10132.7 248.144   2
   3   1   2 9943.65 275.368   2
  -3   1  -2 9989.37 291.133   6
  -3  -1  -2 9838.49 288.003   6
   3  -1   2 10445.7 143.401   5
   3   1   2 10163.9 191.550   1
  -3   1  -2 10685.9 180.303   1
   3  -1   2 10255.2 175.370   1
   3  -1   2 10298.9 292.178   8
   3   1   2 10465.1 300.038   8
   3  -1   3 43050.1 629.689   8
  -3   1  -3 44182.5 288.601   1
   3  -1   3 42512.7 555.582   2
   3   1   3 42760.9 607.173   2
   3  -1   3 43187.3 367.821   4
  -3   1  -3 43465.1 634.526   6
  -3  -1  -3 42126.1 633.383   6
   3  -1   3 43249.6 281.510   1
  -3  -1  -3 40625.7 436.118  10
   3   1   3 42974.9 352.072   1
   3   1   4 22182.5 468.499   2
   3  -1   4 21868.2 437.114   2
  -3  -1  -4 21573.6 487.530   6
  -3   1  -4 22023.0 479.644   6
  -3  -1  -4 19935.5 295.700  10
   3   1   4 22287.1 215.972   1
   3  -1   4 21162.1 318.595   4
   3   1   4 21801.1 362.207   4
  -3  -1  -5 9510.37 340.841   6
  -3   1  -5 8929.84 328.212   6
   3  -1   5 9346.84 310.196   2
   3   1   5 9419.22 334.602   2
   3  -1   5 8980.69 162.677   9
   3   1   5 9118.96 260.494   4
   3   1   6 1698.74 124.789   4
  -3   1  -6 1776.46 166.061   6
  -3  -1  -6 1591.76 157.781   6
   3   1   6 1574.63 154.539   2
   3  -1   6 1705.46 146.447   2
   3   1   7 1075.40 145.950   2
   3  -1   7 1311.57 135.636   2
  -3  -1  -7 1208.58 149.668   6
  -3   1  -7 1066.16 148.531   6
   3   1   7 1036.05 110.486   4
   3   1   8 3714.48 224.463   4
   3   1   8 3699.70 255.924   2
  -3   1  -8 3703.43 254.169   6
  -3  -1  -8 3696.01 259.164   6
   3   1   9 2416.61 193.572   4
  -3  -1  -9 2554.28 234.327   6
  -3   1  -9 2410.24 218.324   6
   3   1   9 2707.88 254.092   2
   3   1  10 235.329 101.001   2
  -3   1 -10 258.788 88.1939   6
  -3  -1 -10 314.871 111.074   6
   3   1  10 243.908 80.4465   4
   3   1  11 3466.32 258.586   4
  -3   1 -11 3782.28 291.248   6
  -3  -1 -11 3716.88 298.260   6
   3   1  11 3831.68 314.962   2
   3  -1  12 95.3306 92.5910   2
   3   1  12 54.0503 79.5457   2
  -3   1 -12-103.296 92.8969   6
  -3  -1 -12 29.6277 69.1049   6
   3   1  12 62.6224 71.7612   4
   3  -1  13 2989.33 303.825   2
   3   1  13 2845.86 293.264   2
  -3  -1 -13 3080.55 293.915   6
  -3   1 -13 2870.59 284.760   6
   3   1  13 3178.83 278.069   4
   3  -1  14-139.675 112.232   2
   3   1  14 107.724 124.440   2
  -3   1 -14 107.099 106.870   6
  -3  -1 -14 51.6534 104.169   6
   3   1  15 214.209 149.525   2
   3  -1  15 54.8199 82.0290   2
  -3   1 -15 52.0399 89.2506   6
  -3  -1 -15-64.8494 101.095   6
   3   1  16 491.136 187.141   2
   3  -1  16 220.189 139.232   2
  -3  -1 -16 87.2844 92.4824   6
   3   1  17 174.618 94.2904   2
   3  -1  17 127.253 105.691   2
   3   1  18 50.9329 107.186   2
   3  -2 -19 367.224 185.184   7
   3   2 -19 145.473 125.069   7
   3  -2 -18 369.064 182.003   7
   3   2 -18 131.566 127.471   7
   3   2 -17 31.4250 108.711   7
   3  -2 -17-185.967 133.039   7
   3  -2 -16 785.447 211.085   7
   3   2 -16 662.147 184.860   7
   3   2 -15-84.8099 105.565   7
   3  -2 -15 46.1278 106.712   7
   3   2 -14 1062.96 196.980   7
   3  -2 -14 1216.91 231.662   7
   3   2 -13 309.963 139.814   7
   3  -2 -13 223.657 135.479   7
   3   2 -13 271.031 91.6615   1
   3   2 -12 2437.80 213.577   1
   3   2 -12 2022.70 246.334   7
   3  -2 -12 2367.55 269.746   7
   3   2 -11 411.545 105.416   1
   3  -2 -11 455.060 132.726   7
   3   2 -11 307.297 101.820   7
   3   2 -10 153.159 68.7909   1
   3  -2 -10 17.1011 96.0883   7
   3   2 -10 198.626 101.132   7
   3  -2 -10 221.276 88.1716   1
   3   2  -9 1733.20 204.974   7
   3  -2  -9 1499.80 187.197   7
   3   2  -9 1442.36 152.152   1
   3  -2  -9 1828.54 170.707   1
   3   2  -8 55.0470 52.8184   1
   3   2  -8 44.0581 75.7406   7
   3  -2  -8 0.77651 82.2453   7
   3  -2  -8 58.7815 59.3978   1
   3   2  -7 318.535 77.9535   1
   3  -2  -7 332.308 89.9697   1
   3  -2  -7 261.022 95.9541   7
   3   2  -7 377.393 103.322   7
   3   2  -6 117924. 1136.05   1
   3   2  -6 117635. 1247.54   7
   3  -2  -6 115581. 1248.48   7
   3  -2  -6 113992. 850.395   3
   3  -2  -6 113622. 1136.70   1
   3  -2  -5 24485.2 493.162   1
   3  -2  -5 24424.7 532.331   7
   3   2  -5 24618.3 495.286   1
   3  -2  -5 23813.1 387.298   3
   3   2  -5 24923.4 532.199   7
   3   2  -4 60585.7 416.239   3
   3  -2  -4 61448.3 741.771   1
   3  -2  -4 60618.0 771.577   7
   3   2  -4 60101.3 730.615   1
   3  -2  -4 60557.9 579.417   3
   3  -2  -3 11422.0 301.540   1
   3  -2  -3 11114.5 249.309   3
   3   2  -3 11228.6 303.109   1
   3  -2  -2 173350. 1099.05   1
   3   2  -2 171706. 1117.50   8
   3  -2  -2 166845. 982.360   3
   3   2  -2 170511. 1110.65   1
   3   2  -1 269748. 1309.21   1
   3  -2  -1 273180. 1287.81   1
   3  -2  -1 267903. 1300.22   3
   3  -2  -1 277405. 1416.62   8
   3   2  -1 270494. 1385.84   8
   3   2   0 6057.96 210.969   8
   3   2   0 5944.79 184.041   1
   3  -2   0 5839.26 172.909   1
  -3  -2   0 5974.19 190.490   6
   3  -2   0 5735.41 205.970   8
  -3  -2   0 5578.71 184.787  10
   3   2   1 28728.5 373.750   1
   3  -2   1 28850.3 345.713   1
   3   2   1 28418.9 473.912   8
   3  -2   1 28876.8 459.068   8
   3   2   1 28190.5 359.406   5
  -3  -2  -1 29027.4 452.691   6
   3  -2   2 8650.84 263.012   8
   3   2   2 8316.59 265.456   2
   3  -2   2 9125.76 219.908   2
  -3  -2  -2 8968.10 273.973   6
   3   2   2 8486.70 287.160   8
   3   2   2 8785.34 192.698   1
  -3   2  -2 9225.71 172.317   1
   3  -2   2 9397.05 170.595   1
  -3   2  -3 39107.8 273.732   1
  -3   2  -3 37758.0 600.371   6
  -3  -2  -3 37509.0 605.418   6
   3  -2   3 37889.0 495.577   2
   3   2   3 37012.9 585.977   2
   3  -2   3 37756.1 306.482   4
   3  -2   3 38784.0 580.549   8
   3   2   3 38382.6 369.448   1
   3   2   4 6287.73 205.377   4
  -3   2  -4 6216.88 257.088   6
  -3  -2  -4 6115.13 261.803   6
   3   2   4 6105.39 139.346   1
   3  -2   4 6178.89 227.033   2
   3   2   4 6442.81 262.117   2
   3  -2   5 113.012 51.4169   2
   3   2   5 145.524 63.3992   2
  -3   2  -5 105.648 58.8045   6
  -3  -2  -5 72.4873 61.0217   6
   3   2   5 114.567 23.3516   1
   3   2   5 64.0940 34.2175   4
   3   2   6 11860.2 338.314   4
  -3  -2  -6 11658.2 410.055   6
  -3   2  -6 11773.2 394.829   6
   3   2   6 11766.2 166.238   1
   3   2   6 11880.7 166.367   1
   3   2   6 11771.7 408.985   2
   3  -2   6 11927.0 374.177   2
   3   2   7 1491.61 133.816   4
  -3   2  -7 1495.58 155.604   6
  -3  -2  -7 1456.58 169.400   6
   3   2   7 1394.20 158.180   2
   3   2   7 1364.99 52.1827   1
   3   2   7 1307.50 50.3119   1
   3   2   8 19799.7 512.720   4
   3   2   8 20630.6 616.670   2
  -3  -2  -8 21080.7 609.816   6
  -3   2  -8 20246.7 579.804   6
   3   2   9 8830.07 364.651   4
   3   2   9 8596.99 427.502   2
  -3  -2  -9 9158.95 430.500   6
  -3   2  -9 8412.19 391.315   6
   3   2  10 12076.1 453.929   4
   3   2  10 12394.2 538.062   2
  -3  -2 -10 12680.6 522.718   6
  -3   2 -10 12204.6 495.649   6
  -3   2 -11 124.069 90.1919   6
  -3  -2 -11 134.105 98.0297   6
   3   2  11 16.7439 92.3980   2
   3   2  11 69.1639 84.0600   4
  -3  -2 -12-68.9509 69.3230   6
  -3   2 -12 39.9118 75.3200   6
   3   2  12-84.5354 102.089   2
   3   2  12-9.73847 84.2132   4
  -3   2 -13 93.2226 80.7129   6
  -3  -2 -13 147.464 86.2004   6
   3  -2  13-40.2255 107.605   2
   3   2  13-44.6907 98.9368   2
   3   2  13 103.275 84.8159   4
   3   2  14 46.2076 91.6391   2
   3  -2  14-138.811 132.741   2
  -3  -2 -14-68.6190 94.3295   6
  -3   2 -14-0.55510 79.6424   6
   3   2  15 245.607 118.169   2
   3  -2  15 5.69166 108.942   2
  -3  -2 -15 199.124 111.460   6
  -3   2 -15 238.833 127.880   6
   3   2  16 312.753 139.970   2
   3  -2  16 278.563 132.802   2
  -3  -2 -16 36.4237 89.3643   6
   3   2  17-33.2760 103.627   2
   3   2  18-122.043 114.203   2
   3   3 -19-92.8400 126.611   7
   3  -3 -18 66.3288 135.567   7
   3   3 -18 266.439 161.177   7
   3  -3 -17 149.160 123.692   7
   3   3 -17 127.535 139.176   7
   3  -3 -16-36.3628 135.251   7
   3   3 -16-75.7428 106.310   7
   3  -3 -15 149.924 110.918   7
   3   3 -15 278.343 154.557   7
   3   3 -14 179.063 133.322   7
   3  -3 -14 109.540 138.533   7
   3   3 -14 203.070 87.6801   1
   3  -3 -13 784.348 190.577   7
   3   3 -13 598.320 149.680   7
   3   3 -13 720.101 129.555   1
   3  -3 -12 3007.79 299.847   7
   3   3 -12 3420.37 306.120   7
   3   3 -12 3091.81 242.809   1
   3   3 -11-51.4310 100.314   7
   3  -3 -11 175.696 114.582   7
   3   3 -11 8.82613 70.1664   1
   3  -3 -10 3393.92 290.761   7
   3   3 -10 3154.36 271.556   7
   3   3 -10 3064.19 224.458   1
   3   3  -9 11058.2 471.679   7
   3  -3  -9 11084.9 474.028   7
   3   3  -9 11586.0 410.156   1
   3   3  -8 6036.43 329.468   7
   3  -3  -8 5815.73 284.066   1
   3  -3  -8 5961.64 328.260   7
   3   3  -8 5711.85 274.864   1
   3  -3  -7 2404.54 134.460   3
   3   3  -7 2333.84 171.392   1
   3  -3  -7 2423.59 177.155   1
   3   3  -7 2348.23 195.636   7
   3  -3  -7 2163.96 192.535   7
   3  -3  -6 60937.5 683.328   3
   3   3  -6 62932.6 834.940   1
   3  -3  -6 63860.4 854.252   1
   3   3  -6 63193.1 917.010   7
   3  -3  -6 62476.9 918.766   7
   3  -3  -5 66578.5 711.148   3
   3   3  -5 67909.0 831.789   1
   3  -3  -5 68398.4 843.568   1
   3  -3  -5 69245.9 884.320   7
   3  -3  -4 628.836 73.1714   3
   3  -3  -4 587.514 82.0611   1
   3   3  -4 601.745 84.0392   1
   3  -3  -4 556.426 80.3310   7
   3  -3  -3 3162.16 166.063   1
   3   3  -3 2968.70 161.506   1
   3  -3  -3 3229.61 141.444   3
   3  -3  -3 3187.86 162.028   7
   3  -3  -2 6970.15 229.253   1
   3  -3  -2 7098.61 214.512   3
   3   3  -2 7388.02 230.526   8
  -3  -3   2 7035.73 226.834  10
   3   3  -2 6956.00 229.194   1
   3   3  -1 4287.37 175.019   1
   3  -3  -1 4333.67 170.036   1
   3  -3  -1 4428.66 174.996   3
   3   3  -1 4600.08 181.251   8
  -3  -3   1 4417.24 152.245   6
  -3  -3   0 12001.9 271.825   6
   3  -3   0 12267.3 295.910   8
   3  -3   0 12006.1 255.139   1
   3   3   0 11832.1 296.619   8
   3   3   0 11871.0 267.336   1
   3  -3   0 12085.0 296.915   3
   3  -3   1 53052.4 620.194   8
   3   3   1 52072.1 657.244   8
   3   3   1 52574.6 534.028   1
  -3  -3  -1 52826.6 621.919   6
   3   3   1 50469.5 535.806   5
   3  -3   2 12745.2 242.119   2
   3   3   2 12674.1 336.283   2
   3   3   2 12533.2 248.541   1
   3  -3   2 13200.6 314.484   8
   3   3   2 12775.1 279.423   5
  -3  -3  -2 13070.4 334.209   6
  -3   3  -3 20108.8 213.410   1
   3   3   3 19371.9 441.650   2
   3  -3   3 20118.2 340.767   2
  -3  -3  -3 19352.2 440.636   6
   3   3   3 19264.7 297.157   1
   3  -3   3 20822.8 413.196   8
   3   3   4 80821.9 954.061   2
   3  -3   4 79437.4 767.770   2
  -3   3  -4 82144.7 934.712   6
   3   3   4 80943.9 783.138   4
   3   3   4 79720.5 585.296   1
   3  -3   4 81868.5 884.960   8
   3   3   5 341.801 83.0547   2
   3  -3   5 345.562 62.4266   2
  -3   3  -5 393.853 80.1510   6
   3   3   5 389.856 68.2966   4
   3  -3   6 933.571 108.823   2
   3   3   6 919.627 123.449   2
  -3   3  -6 1070.45 124.574   6
   3   3   6 1001.61 103.859   4
   3   3   7 9750.15 342.941   4
   3   3   7 10535.6 424.937   2
  -3   3  -7 9550.09 379.326   6
   3   3   8 3601.18 226.724   4
   3   3   8 3683.89 275.340   2
  -3   3  -8 3688.95 247.658   6
   3   3   9 2112.90 189.035   4
   3   3   9 2199.17 223.346   2
  -3   3  -9 2397.55 211.971   6
   3   3  10 3368.74 249.872   4
   3   3  10 3381.03 297.134   2
  -3  -3 -10 3272.68 281.262   6
  -3   3 -10 3350.08 257.064   6
   3   3  11 186.860 74.4648   4
  -3   3 -11 72.3341 76.0849   6
  -3  -3 -11 82.5125 100.294   6
   3   3  11 219.803 104.106   2
   3   3  12 90.8410 88.5495   4
  -3  -3 -12 35.6149 72.6508   6
  -3   3 -12-23.7129 77.4094   6
   3   3  12 67.8956 98.0203   2
   3   3  13 993.850 162.943   4
  -3  -3 -13 1259.95 207.698   6
  -3   3 -13 904.787 164.444   6
   3   3  13 927.516 178.433   2
   3   3  14 118.793 91.1677   4
  -3  -3 -14-90.6011 90.6657   6
  -3   3 -14 79.3922 74.3547   6
   3   3  14 195.246 95.9385   2
   3  -3  14 168.111 115.576   2
  -3   3 -15 89.1828 84.3732   6
  -3  -3 -15 191.986 110.793   6
   3   3  15 308.121 160.234   2
   3  -3  15 203.109 122.560   2
  -3  -3 -16 1.05940 96.3245   6
   3   3  16 171.654 99.7236   2
  -3  -3 -17-139.449 135.637   6
   3   3  17-4.68897 91.8812   2
   3   4 -19 0.88018 90.0972   7
   3   4 -18 61.0768 97.2749   7
   3  -4 -18 140.600 140.891   7
   3   4 -17 183.192 128.936   7
   3  -4 -17 264.000 154.920   7
   3  -4 -16 455.428 192.402   7
   3   4 -16 174.478 120.776   7
   3  -4 -15 1590.74 250.831   7
   3   4 -15 1627.95 263.478   7
   3  -4 -14-69.7730 97.4358   7
   3   4 -14-107.967 111.803   7
   3   4 -14 91.1371 70.6016   1
   3   4 -13 1574.21 238.767   7
   3  -4 -13 1737.94 245.378   7
   3   4 -13 1473.35 179.203   1
   3   4 -12 2362.75 263.013   7
   3  -4 -12 2182.24 262.819   7
   3   4 -12 1866.11 191.377   1
   3   4 -11 1070.00 143.115   1
   3   4 -11 1224.33 200.590   7
   3  -4 -11 1116.23 182.029   7
   3   4 -10 683.111 108.344   1
   3   4 -10 801.807 148.452   7
   3  -4 -10 801.407 157.726   7
   3  -4  -9 2764.92 247.683   7
   3   4  -9 2432.21 199.767   1
   3   4  -9 2346.11 222.485   7
   3  -4  -8 9269.88 410.434   7
   3   4  -8 9008.96 353.559   1
   3   4  -8 9206.50 402.317   7
   3   4  -7 4825.31 244.696   1
   3   4  -7 5146.93 279.057   7
   3  -4  -7 5253.15 284.208   7
   3  -4  -7 5016.44 212.385   3
   3  -4  -6 48252.3 663.581   3
   3   4  -6 50607.1 761.471   1
   3  -4  -6 52940.5 793.711   1
   3  -4  -6 52517.5 841.966   7
   3   4  -6 52082.1 829.625   7
   3  -4  -5 34335.6 551.493   3
   3   4  -5 35370.6 610.429   1
   3  -4  -5 35974.7 627.191   1
   3  -4  -5 35735.4 642.935   7
   3  -4  -4 26.6879 43.5181   1
   3   4  -4-18.9051 47.4556   1
   3  -4  -4 88.9063 50.1809   3
   3  -4  -4 42.3419 48.4353   7
   3  -4  -3 271332. 1478.49   7
   3   4  -3 270339. 1527.60   1
   3   4  -3 283662. 971.950   6
   3  -4  -3 275471. 1543.41   1
   3  -4  -3 262975. 1370.45   3
  -3  -4   3 278606. 1494.32  10
   3   4  -2 96247.9 834.877   8
   3   4  -2 95868.6 870.025   1
   3  -4  -2 95410.4 799.854   7
   3  -4  -2 98696.7 873.178   1
   3  -4  -2 96098.1 828.202   3
  -3  -4   1 635.906 59.2050   6
   3   4  -1 501.494 76.4228   8
   3  -4  -1 652.808 75.1837   3
   3   4  -1 623.246 74.9903   1
   3   4   0 501.895 66.7866   5
  -3   4   0 592.890 40.9465   4
   3  -4   0 528.363 70.9514   3
   3   4   0 549.929 65.4022   1
   3  -4   0 492.534 70.4099   8
   3   4   0 603.419 76.1268   8
  -3  -4   0 627.574 70.0846   6
   3   4   1 60854.1 633.516   5
  -3  -4  -1 60633.2 672.507   6
   3  -4   1 60354.6 712.099   3
  -3   4  -1 65448.9 462.379   2
   3   4   1 58143.9 719.946   8
   3  -4   1 62695.4 660.853   8
   3   4   1 60834.0 607.681   1
   3  -4   2 4351.96 183.123   8
   3   4   2 4171.84 174.264   5
   3   4   2 4160.06 203.255   2
   3  -4   2 4382.96 202.534   3
   3  -4   2 4222.96 127.725   2
   3   4   2 4214.03 157.161   1
   3   4   3 8694.14 221.911   1
   3  -4   3 9434.48 275.328   8
   3  -4   3 9018.91 217.118   2
   3   4   3 8752.39 305.394   2
  -3   4  -3 9147.30 164.209   1
   3  -4   4 676.865 74.2794   2
   3   4   4 553.806 99.1775   2
   3  -4   4 651.258 87.2478   8
  -3   4  -4 704.958 34.4022   1
   3   4   5 185.060 64.5848   2
   3  -4   5 294.978 57.6993   2
   3   4   5 128.218 40.7327   4
   3  -4   5 357.951 72.9356   8
  -3   4  -5 297.092 67.1618   6
  -3   4  -6-13.2417 53.0776   6
   3   4   6 98.7053 53.6341   4
   3   4   6-63.2510 64.2047   2
   3   4   7 38506.3 694.585   4
  -3   4  -7 39220.9 753.429   6
   3   4   7 38574.5 816.593   2
   3   4   8 91.7444 73.0486   2
  -3   4  -8 132.505 74.4941   6
   3   4   8 59.3540 72.7951   4
   3   4   9 4907.68 282.940   4
   3   4   9 5001.04 334.255   2
  -3   4  -9 5152.78 303.424   6
   3   4  10 6076.78 339.254   4
   3   4  10 5926.80 390.837   2
  -3   4 -10 6464.09 353.120   6
   3   4  11 464.876 118.358   4
   3  -4  11 421.515 98.7227   3
   3   4  11 378.946 119.833   2
  -3   4 -11 410.563 112.419   6
  -3  -4 -11 429.559 114.125   6
   3   4  12 135.933 82.4876   4
   3  -4  12 1.03693 44.1231   3
  -3   4 -12 114.423 71.1666   6
  -3  -4 -12 59.6812 76.3285   6
   3   4  12 7.56289 93.1218   2
   3   4  13 24.3705 68.8563   4
  -3  -4 -13-7.83257 103.156   6
  -3   4 -13-49.4410 77.6367   6
   3   4  13 1.86846 122.149   2
   3   4  14 15.6742 76.3279   4
   3  -4  14-68.3378 83.6217   2
   3   4  14 21.3028 104.570   2
  -3   4 -14-102.099 83.7982   6
  -3  -4 -14 138.031 91.0396   6
   3   4  15 52.2863 121.288   2
   3  -4  15-89.6920 103.880   2
  -3  -4 -15-3.91266 103.247   6
   3   4  16-102.242 132.207   2
  -3  -4 -16 9.50897 109.407   6
   3   4  17-65.6942 100.762   2
  -3  -4 -17-136.494 127.883   6
   3   5 -19-95.7813 124.863   7
   3  -5 -18 207.334 144.035   7
   3   5 -18 111.803 121.825   7
   3  -5 -17 227.274 149.932   7
   3   5 -17-11.1234 111.469   7
   3  -5 -16 104.427 122.048   7
   3   5 -16 117.997 143.577   7
   3  -5 -15-55.5899 104.724   7
   3   5 -15 25.3100 92.3220   7
   3   5 -14 225.194 81.3863   1
   3  -5 -14 116.847 130.104   7
   3   5 -14 55.2161 85.9781   7
   3  -5 -13 330.337 134.688   7
   3   5 -13 514.291 150.015   7
   3   5 -13 518.357 115.014   1
   3   5 -12 222.450 120.223   7
   3  -5 -12 240.068 112.015   7
   3   5 -12 159.232 83.1079   1
   3   5 -11 6604.30 405.730   7
   3  -5 -11 6749.69 416.986   7
   3   5 -11 6596.86 341.881   1
   3   5 -10 3354.64 238.231   1
   3   5 -10 3590.62 279.959   7
   3  -5 -10 3577.32 296.472   7
   3   5  -9 17523.1 511.799   1
   3   5  -9 18251.6 593.320   7
   3  -5  -9 17716.3 604.798   7
   3   5  -8 2057.49 179.313   1
   3  -5  -8 2373.59 216.269   7
   3   5  -8 2138.31 196.639   7
   3   5  -7 7190.64 306.233   1
   3  -5  -7 6663.12 269.258   3
   3  -5  -7 6984.23 336.170   7
   3   5  -7 6841.40 326.812   7
   3  -5  -6 80.0958 58.7872   3
   3  -5  -6 106.200 62.8137   7
   3   5  -6 34.1859 50.1157   1
   3   5  -5 20303.5 470.031   1
   3  -5  -5 19840.9 483.708   7
   3   5  -5 21659.3 251.202   3
   3  -5  -5 19509.1 447.318   3
  -3  -5   4 41435.7 610.003  10
   3   5  -4 41327.8 638.664   1
   3  -5  -4 40484.1 605.974   3
   3  -5  -4 41675.2 642.388   7
   3   5  -4 42765.0 301.302   6
   3  -5  -3 789.878 90.5428   3
   3  -5  -3 797.800 88.6280   7
   3   5  -3 1019.23 105.015   1
   3  -5  -2 45502.6 600.983   3
   3   5  -2 45263.6 574.402   8
   3   5  -2 45177.9 614.595   1
   3  -5  -2 45900.6 549.219   7
  -3  -5   2 45514.3 432.453   6
   3  -5  -1 479.566 70.5536   3
   3   5  -1 606.879 72.0252   8
  -3  -5   1 580.736 58.0947   6
   3   5  -1 554.449 76.1770   1
  -3   5   0 42962.3 369.780   4
   3   5   0 42931.2 560.274   1
   3  -5   0 41534.2 589.626   3
   3   5   0 42055.8 564.613   5
  -3  -5   0 42619.8 524.407   6
   3   5   0 42074.0 576.287   8
   3  -5   1 92840.6 899.433   3
  -3   5  -1 97030.9 491.529   2
  -3   5  -1 93427.9 421.057   5
   3   5   1 93607.1 842.411   5
   3   5   1 93215.1 912.890   8
   3  -5   1 95341.6 808.112   8
   3   5   1 95218.1 810.959   1
   3   5   2 90009.9 854.854   5
   3   5   2 90463.4 778.530   1
   3  -5   2 91321.5 925.573   3
   3   5   2 90525.2 970.133   2
   3  -5   3 60117.4 376.635   5
   3  -5   3 58678.9 509.820   2
   3  -5   3 60245.9 783.036   3
   3   5   3 58635.1 817.986   2
   3  -5   3 59359.2 683.728   8
  -3   5  -4 20213.1 236.294   1
   3  -5   4 20042.7 425.856   8
   3  -5   4 20132.0 349.786   2
   3  -5   4 20822.9 480.172   3
   3   5   4 19989.3 505.500   2
   3   5   5 502.086 103.585   2
   3  -5   5 503.010 64.9190   2
   3  -5   5 549.009 87.2714   8
   3   5   5 462.973 78.2611   4
   3  -5   5 384.056 76.8696   3
   3   5   6 20837.6 496.111   4
   3  -5   6 21541.6 523.051   3
   3   5   6 20839.9 580.999   2
   3   5   7 5604.40 280.039   4
   3   5   7 5601.83 328.626   2
  -3   5  -7 5796.90 293.341   6
   3   5   8 2674.82 213.467   4
   3  -5   8 2967.47 212.501   3
   3   5   8 3262.00 261.204   2
  -3   5  -8 3204.69 229.640   6
   3   5   9 116.394 88.0543   4
   3  -5   9 83.8934 57.5393   3
   3   5   9 134.065 109.433   2
  -3   5  -9 143.147 89.0624   6
   3   5  10 1034.62 154.347   4
   3  -5  10 1093.28 145.017   3
   3   5  10 1006.36 177.933   2
  -3   5 -10 1259.54 165.144   6
   3   5  11 669.582 138.320   4
   3  -5  11 744.994 120.192   3
   3   5  11 831.561 173.661   2
  -3   5 -11 710.646 133.850   6
   3   5  12 142.196 121.845   2
  -3  -5 -12 175.202 101.629   6
  -3   5 -12 221.929 107.045   6
   3   5  12 88.4955 70.4008   4
   3   5  13 133.115 95.4634   2
  -3  -5 -13 440.900 149.622   6
  -3   5 -13 192.353 100.610   6
   3   5  13 403.612 123.371   4
   3  -5  14-86.6085 90.2065   2
   3   5  14-63.1960 118.771   2
  -3  -5 -14-68.5331 113.359   6
   3   5  14-63.7949 95.1776   4
  -3  -5 -15 273.814 134.987   6
   3   5  15 278.892 149.221   2
  -3  -5 -16-42.1734 102.375   6
   3   5  16 26.0646 103.641   2
  -3  -5 -17-68.2983 129.338   6
   3   5  17 190.020 140.336   2
   3   6 -19-48.4365 114.436   7
   3   6 -18 50.2123 109.473   7
   3  -6 -18-82.8990 140.787   7
   3  -6 -17 363.124 147.092   7
   3   6 -17 53.6899 100.253   7
   3  -6 -16 94.3317 120.363   7
   3   6 -16 110.423 87.0547   7
   3  -6 -15 364.069 144.576   7
   3   6 -15 499.996 146.979   7
   3  -6 -14 1956.59 274.550   7
   3   6 -14 1604.12 237.310   7
   3  -6 -13 609.680 168.426   7
   3   6 -13 392.510 136.156   7
   3   6 -13 677.609 139.428   1
   3   6 -12 159.288 96.0178   7
   3  -6 -12-108.384 102.666   7
   3   6 -12 189.294 97.1543   1
   3  -6 -11 392.799 129.343   7
   3   6 -11 492.574 135.121   7
   3   6 -11 607.509 126.567   1
   3   6 -10 5895.84 366.367   7
   3  -6 -10 5804.44 373.389   7
   3   6 -10 5914.30 313.980   1
   3   6 -10 5079.87 173.065   6
   3   6  -9 670.519 124.582   7
   3  -6  -9 803.696 161.589   7
   3   6  -9 748.771 121.517   1
   3  -6  -8 20621.9 626.820   7
   3   6  -8 22003.0 620.059   7
   3   6  -8 21472.2 549.425   1
   3  -6  -7 1140.71 149.997   7
   3   6  -7 1174.65 151.009   7
   3  -6  -7 1052.12 126.605   3
   3   6  -7 1004.28 127.627   1
   3  -6  -6 754.635 109.197   3
   3  -6  -6 902.107 122.857   7
   3   6  -6 793.089 103.615   1
   3   6  -5 18422.6 275.301   3
   3  -6  -5 18241.3 454.857   3
   3   6  -5 18145.7 456.068   1
   3  -6  -5 18596.9 470.830   7
  -3  -6   5 18181.6 411.480  10
   3  -6  -4 149782. 1239.08   3
   3  -6  -4 151795. 1233.64   7
   3   6  -4 147862. 1246.75   1
   3   6  -3 40663.0 632.714   1
   3  -6  -3 41337.6 623.999   3
   3  -6  -3 42370.4 592.567   7
  -3  -6   2 0.70655 19.8769   6
   3  -6  -2 44.5544 49.4709   3
   3   6  -2 61.9124 37.9088   8
   3  -6  -2-48.3193 40.1439   7
  -3  -6   1 9289.22 225.788   6
  -3   6   1 9376.06 222.389   4
   3  -6  -1 9621.31 292.301   3
   3   6  -1 9404.91 264.975   8
   3   6  -1 9718.74 287.610   1
   3  -6  -1 9389.18 220.266   7
  -3   6   0 81808.5 569.257   4
   3  -6   0 80540.2 854.471   3
   3   6   0 82604.2 818.028   1
   3   6   0 80264.1 811.234   8
   3   6   0 79186.3 824.757   5
  -3   6  -1 2925.44 93.3887   5
   3   6   1 2639.09 156.179   5
   3  -6   1 2837.63 167.784   3
   3  -6   1 2904.42 142.153   8
   3   6   1 2837.67 151.982   1
   3   6   2 1278.30 118.683   5
   3  -6   2 1338.55 55.1769   4
   3  -6   2 1308.81 101.615   8
   3   6   2 1709.12 151.629   2
   3  -6   2 1232.49 120.353   3
   3  -6   3 268.250 63.3636   3
   3   6   3 421.578 89.5881   2
   3  -6   3 310.930 36.2488   2
   3  -6   3 411.160 65.7926   8
   3  -6   3 351.133 35.9602   5
   3  -6   4 1094.25 98.4560   8
   3   6   4 924.344 123.298   2
   3  -6   4 1186.63 121.307   3
   3  -6   4 1031.00 75.3617   2
   3  -6   5 616.908 82.0665   8
   3   6   5 659.923 92.4379   4
   3   6   5 621.388 108.099   2
   3  -6   5 669.386 101.935   3
   3  -6   5 661.324 75.5039   2
   3  -6   6 2137.70 161.925   8
   3   6   6 2076.20 171.173   4
   3  -6   6 2011.37 64.9338   9
   3   6   6 2018.54 199.045   2
   3  -6   6 1992.16 167.212   3
   3   6   7 5628.86 277.820   4
   3   6   7 5759.96 336.064   2
   3  -6   7 6326.22 295.846   3
   3   6   8 15155.2 492.884   4
   3  -6   8 14802.4 462.566   3
   3   6   8 15379.9 562.794   2
   3   6   9 1769.48 210.680   2
   3   6   9 1597.43 182.750   4
   3  -6   9 1491.88 160.100   3
   3   6  10 576.290 130.940   2
   3  -6  10 686.992 119.020   3
   3   6  10 741.169 139.899   4
   3   6  11 128.699 88.0878   2
   3   6  11 154.522 95.4085   4
   3  -6  11 147.489 75.5184   3
   3   6  12 597.157 134.962   4
   3   6  12 526.580 158.456   2
   3   6  13 92.3682 98.5354   2
  -3  -6 -13 30.1269 113.371   6
   3   6  13 68.9271 93.2328   4
   3   6  14 5.33722 98.2046   2
  -3  -6 -14-82.5524 108.683   6
   3   6  14-66.6568 102.641   4
   3   6  15-39.9940 93.7185   2
  -3  -6 -15 219.883 123.915   6
   3   6  16-23.8233 111.919   2
  -3  -6 -16 2.22895 105.406   6
   3   6  17 89.9785 116.820   2
  -3  -6 -17-30.7570 90.5818   6
  -3  -6 -18 112.324 135.795   6
   3   7 -18-89.8813 117.518   7
   3  -7 -18 342.806 169.489   7
   3  -7 -17-72.8112 120.340   7
   3   7 -17-84.1761 119.276   7
   3   7 -16 2.83297 106.037   7
   3  -7 -16 87.0621 110.156   7
   3   7 -15-5.18493 81.2510   7
   3  -7 -15-44.4639 91.7578   7
   3   7 -14 329.821 121.582   7
   3  -7 -14 492.129 153.109   7
   3   7 -13 150.393 91.2093   1
   3   7 -13 311.981 118.089   7
   3  -7 -13 102.504 93.5344   7
   3   7 -12 722.997 130.494   1
   3   7 -12 755.890 165.450   7
   3  -7 -12 556.868 128.640   7
   3   7 -11 162.959 80.6412   1
   3   7 -11 266.073 103.785   7
   3  -7 -11 118.753 110.232   7
   3   7 -10 15506.8 510.510   1
   3   7 -10 15516.1 579.837   7
   3  -7 -10 15650.7 612.729   7
   3   7  -9 5444.34 329.273   7
   3   7  -9 4937.44 119.716   6
   3   7  -9 5383.40 288.705   1
   3  -7  -9 5396.32 340.784   7
   3  -7  -8 45446.6 927.820   7
   3   7  -8 45565.4 829.885   1
   3   7  -8 46605.9 899.035   7
   3  -7  -7 380.515 105.253   3
   3  -7  -7 296.114 92.8274   7
   3   7  -7 219.194 63.9773   1
   3   7  -7 350.742 96.2206   7
   3   7  -6 3238.01 205.731   1
   3   7  -6 2964.13 89.8283   3
   3  -7  -6 2896.00 206.701   7
   3  -7  -6 2933.33 203.983   3
   3   7  -5 989.068 112.121   1
   3  -7  -5 1057.70 124.401   3
   3  -7  -5 1013.68 120.130   7
   3  -7  -4 2504.86 180.554   3
   3  -7  -4 2439.47 159.291   7
   3   7  -4 2396.88 165.375   1
   3   7  -3 27759.9 457.246   8
   3  -7  -3 27924.8 548.163   3
   3   7  -3 27913.4 536.236   1
   3  -7  -3 28245.5 488.782   7
   3  -7  -2 119901. 911.188   7
  -3  -7   2 119691. 723.229   6
  -3   7   2 120434. 943.060   4
   3   7  -2 121624. 951.303   8
   3  -7  -2 121479. 1097.00   3
   3   7  -2 120847. 1087.19   1
  -3   7   1 296.958 47.3587   4
   3   7  -1 296.191 54.4199   8
   3  -7  -1 345.712 74.9168   3
   3  -7  -1 335.258 45.7473   7
   3   7  -1 244.870 63.1428   1
   3   7   0 2285.63 150.255   5
   3  -7   0 2346.15 153.678   3
   3   7   0 2223.17 142.822   8
   3   7   0 2167.56 144.814   1
   3  -7   0 2166.05 92.4541   7
   3  -7   1 2179.74 126.453   8
   3  -7   1 2335.31 159.709   3
  -3   7  -1 2185.63 93.9351   5
   3   7   1 3207.91 179.255   5
   3   7   2 223596. 1499.15   5
   3  -7   2 223101. 1520.49   3
   3  -7   2 224278. 702.186   7
   3   7   2 218109. 1609.77   2
   3  -7   2 229402. 1260.19   8
   3   7   3 97.7836 64.3157   2
   3  -7   3 129.687 23.6577   2
   3  -7   3 167.752 68.1716   3
   3  -7   3 23.8349 34.9764   8
   3  -7   3 200.766 27.0520   7
   3  -7   4 459.800 48.6531   2
   3   7   4 527.285 91.7596   2
   3  -7   4 506.061 70.0292   8
   3  -7   4 473.609 84.5866   3
   3   7   5 464.947 103.906   2
   3  -7   5 305.408 72.6416   3
   3  -7   5 413.159 65.7884   8
   3   7   6 38707.2 729.582   4
   3   7   6 39213.2 827.117   2
   3  -7   6 39450.7 720.150   3
  -3   7  -6 39183.8 348.685   1
   3  -7   6 38958.4 638.523   8
   3   7   7 116.383 83.0536   2
   3   7   7 43.6843 65.7522   4
   3  -7   7 86.8269 58.3173   8
   3  -7   7 78.1870 53.9815   3
   3  -7   8 832.462 124.306   3
   3   7   8 708.072 126.598   4
   3   7   8 843.630 163.825   2
   3  -7   9 75.9293 57.9650   3
   3   7   9-84.5040 76.3565   4
   3   7   9 105.747 103.337   2
   3  -7  10 142.737 74.8099   3
   3   7  10-15.9336 78.3951   4
   3   7  10 128.565 102.601   2
   3  -7  11 70.6903 66.9026   3
   3   7  11-154.816 123.351   2
   3   7  11-73.3330 87.1184   4
   3   7  12 481.778 146.789   2
   3   7  12 473.853 115.754   4
   3   7  13 44.3790 99.0885   2
   3   7  13-46.4321 88.5827   4
   3   7  14 541.650 166.639   2
  -3  -7 -14 387.353 136.550   6
   3   7  14 602.535 139.661   4
   3   7  15 252.960 120.707   2
  -3  -7 -15-34.6290 101.649   6
   3   7  15-16.0004 103.468   4
   3   7  16 188.609 136.869   2
  -3  -7 -16 138.458 143.968   6
   3   7  17-107.712 156.376   2
  -3  -7 -17-75.9687 109.005   6
  -3   8  18-16.1616 142.785   4
   3  -8 -18-112.638 161.829   7
   3  -8 -17-163.681 156.775   7
   3   8 -17 207.901 134.106   7
   3  -8 -16 233.303 149.682   7
   3   8 -16-1.27934 98.2942   7
   3  -8 -15 440.329 164.862   7
   3   8 -15 564.943 176.837   7
   3  -8 -14 1285.41 247.405   7
   3   8 -14 923.392 174.492   7
   3   8 -13 621.864 120.293   1
   3  -8 -13 711.198 181.863   7
   3   8 -13 716.442 165.365   7
   3   8 -12 113.560 83.0216   1
   3  -8 -12 85.6635 96.0340   7
   3   8 -12 66.5562 90.6794   7
   3   8 -11 305.448 99.2546   1
   3   8 -11 256.353 95.3553   7
   3  -8 -11 287.782 109.762   7
   3   8 -10 6090.25 326.298   1
   3  -8 -10 6115.53 384.640   7
   3   8 -10 6182.33 367.025   7
   3   8  -9 826.349 150.936   7
   3  -8  -9 947.080 166.689   7
   3   8  -9 1038.25 146.436   1
   3  -8  -8 3361.82 234.778   3
   3   8  -8 3450.22 237.340   1
   3   8  -8 3308.44 243.316   7
   3  -8  -8 3378.23 252.490   7
   3  -8  -7 12887.1 437.780   3
   3   8  -7 13486.5 444.835   1
   3   8  -7 12829.4 453.889   7
   3  -8  -7 13771.6 477.094   7
   3  -8  -6 1313.46 144.311   7
   3   8  -6 1311.16 139.965   1
   3  -8  -6 1363.39 163.583   3
   3  -8  -5 2052.22 162.164   7
   3   8  -5 1972.44 165.871   1
   3  -8  -5 1873.12 170.422   3
   3  -8  -4 119247. 1240.40   3
   3  -8  -4 118035. 1112.39   7
   3   8  -4 113845. 1164.25   1
   3   8  -3 30362.0 586.336   1
  -3  -8   3 31229.3 305.405   6
  -3   8   3 31407.6 545.471   4
   3  -8  -3 31577.6 612.972   3
   3  -8  -3 31853.8 526.716   7
   3   8  -3 30284.7 480.106   8
   3  -8  -2 497.040 85.5024   3
  -3  -8   2 479.996 51.3586   6
   3  -8  -2 495.156 68.7572   7
   3   8  -2 527.891 66.2025   8
   3   8  -2 532.398 84.9937   1
  -3   8   2 509.240 70.6437   4
   3  -8  -1 4739.17 164.736   7
  -3   8   1 4985.89 183.250   4
   3  -8  -1 5255.31 236.963   3
   3   8  -1 4911.55 229.439   1
   3   8  -1 5118.65 237.110   5
   3   8  -1 4989.28 199.291   8
   3  -8   0 60841.8 482.315   7
   3  -8   0 64117.8 823.824   3
   3   8   0 64487.2 793.939   1
   3   8   0 64957.9 822.081   5
   3   8   0 62501.1 749.593   8
   3  -8   1 24576.4 228.543   7
   3  -8   1 24803.1 518.972   3
   3   8   1 25166.0 514.748   5
  -3   8  -1 24867.2 357.152   5
   3  -8   2 314.857 72.1002   3
   3   8   2 732.914 113.538   5
   3   8   2 394.028 117.872   2
   3  -8   2 308.467 57.8393   8
   3  -8   3 15387.9 161.304   7
   3   8   3 14854.2 450.905   2
   3  -8   3 14824.0 416.880   3
   3  -8   3 15940.1 338.240   8
   3  -8   4 1426.47 67.6293   7
   3   8   4 1477.60 157.048   2
   3  -8   4 1552.36 79.4522   2
   3  -8   4 1520.94 134.294   3
   3  -8   4 1317.55 112.485   8
   3  -8   5 497.917 70.3751   8
   3   8   5 554.571 107.943   2
   3  -8   5 608.520 103.134   3
   3  -8   6 2779.96 115.395   9
   3   8   6 2853.95 209.653   4
   3  -8   6 2746.14 166.312   8
   3  -8   6 2974.06 203.808   3
  -3   8  -6 2885.41 115.276   1
   3   8   6 3001.78 242.766   2
  -3   8  -7 9344.73 178.496   1
   3   8   7 9266.06 382.733   4
   3  -8   7 9061.18 365.185   3
   3   8   7 8899.70 427.682   2
   3  -8   7 8884.09 323.695   8
   3   8   8 7465.79 364.222   4
   3  -8   8 6212.53 308.419   8
   3  -8   8 7242.50 332.395   3
   3   8   8 7511.39 418.720   2
   3   8   9 1585.78 213.367   2
   3  -8   9 1442.89 152.581   8
   3   8   9 1490.13 179.584   4
   3  -8   9 1670.99 165.009   3
   3  -8  10 500.051 89.2209   3
   3   8  10 547.910 135.250   4
   3   8  10 393.720 119.548   2
   3  -8  11 775.407 120.591   3
   3   8  11 875.825 175.411   2
   3   8  11 944.571 165.520   4
   3   8  12 431.045 150.343   2
   3   8  12 419.842 126.651   4
   3   8  13 287.541 150.823   2
   3   8  13 177.350 93.9497   4
   3   8  14 7.68982 102.719   2
   3   8  14 70.0019 99.6204   4
   3   8  15 245.585 174.676   2
  -3  -8 -15 78.0138 119.156   6
   3   8  15-39.3989 91.7953   4
   3   8  16 181.718 149.298   2
  -3  -8 -16-8.21566 99.4165   6
   3   8  17-93.2568 133.968   2
  -3  -8 -17 90.9687 133.909   6
   3  -9 -18 67.9432 130.688   7
  -3   9  18 169.785 111.022   4
   3   9 -17 84.3920 98.1091   7
   3  -9 -17 57.7892 150.618   7
  -3   9  17-44.7409 138.335   4
   3  -9 -16-27.7066 120.813   7
  -3   9  16-48.6180 107.202   4
   3   9 -16 153.239 127.515   7
   3   9 -15 14.2838 95.3548   7
   3  -9 -15 31.5027 118.768   7
   3   9 -14-26.1057 115.288   7
   3  -9 -14 20.8901 106.524   7
   3   9 -13 837.376 156.502   7
   3   9 -13 850.836 145.896   1
   3  -9 -13 1114.34 210.348   7
   3   9 -12 210.475 110.442   7
   3   9 -12 193.510 85.0266   1
   3  -9 -12 212.534 128.454   7
   3   9 -11 1168.72 184.447   7
   3   9 -11 1290.50 164.823   1
   3  -9 -11 1188.85 208.935   7
   3   9 -10 397.935 104.803   1
   3   9 -10 290.155 88.5606   7
   3  -9 -10 260.801 133.497   7
   3   9  -9 46046.7 947.015   7
   3  -9  -9 43242.9 978.071   7
   3   9  -9 45126.0 885.012   1
   3  -9  -8 596.618 128.885   7
   3   9  -8 718.365 134.674   7
   3   9  -8 623.808 114.822   1
   3  -9  -8 494.956 122.312   3
   3   9  -7 3966.46 249.687   1
   3  -9  -7 4070.56 274.198   3
   3   9  -7 4179.21 118.934   3
   3  -9  -7 3903.64 269.600   7
  -3  -9   7 4075.24 218.089  10
   3   9  -6 4735.29 263.585   1
   3  -9  -6 4966.88 292.116   3
   3  -9  -6 5326.76 284.019   7
   3  -9  -5 7241.21 336.676   3
   3   9  -5 7351.91 312.358   1
   3  -9  -5 7467.80 308.576   7
   3   9  -4 252.864 73.1504   1
  -3   9   4 50.4424 55.5127   4
   3  -9  -4 75.8332 90.7140   3
   3  -9  -4 43.1412 49.3730   7
  -3  -9   3 8103.72 168.234   6
  -3   9   3 8087.45 286.352   4
   3   9  -3 7188.07 244.768   8
   3  -9  -3 8276.96 336.525   3
   3  -9  -3 7992.56 273.650   7
   3   9  -3 7929.93 310.422   1
  -3   9   2 21326.1 435.820   4
   3  -9  -2 22488.3 524.217   3
   3   9  -2 22459.9 502.859   1
   3  -9  -2 22161.3 404.144   7
   3   9  -2 21625.0 407.903   8
   3   9  -1 2433.78 176.245   1
  -3   9   1 2712.55 144.920   4
   3  -9  -1 2425.06 120.264   7
   3  -9  -1 2817.52 186.266   3
   3   9  -1 2438.98 180.470   5
   3   9  -1 2596.34 148.491   8
   3  -9   0 59735.0 474.991   7
   3  -9   0 60826.2 835.586   3
   3   9   0 60632.5 842.681   5
   3   9   0 59023.0 744.321   8
   3  -9   1 90252.9 1024.86   3
   3  -9   1 88673.8 402.314   7
   3   9   1 89969.9 1025.68   5
  -3   9  -1 87704.4 736.337   5
   3  -9   2 57374.4 822.787   3
   3  -9   2 56174.3 623.790   8
   3   9   2 56301.1 827.182   5
   3   9   2 57601.9 875.321   2
   3  -9   3 65284.5 892.037   3
   3  -9   3 64408.2 670.070   8
   3   9   3 64545.1 963.694   2
   3  -9   4 6124.62 107.523   7
   3  -9   4 6028.35 219.774   8
   3   9   4 6525.54 321.453   2
   3  -9   4 6299.68 144.181   2
   3  -9   4 6419.19 287.109   3
   3  -9   5 13610.0 427.210   3
   3  -9   5 13348.7 332.738   8
   3   9   5 12723.2 473.826   2
  -3   9  -6 1945.34 111.160   1
   3  -9   6 1701.97 139.885   8
   3   9   6 1640.21 190.845   2
   3  -9   6 1682.07 159.221   3
   3  -9   6 1676.13 100.789   9
  -3   9  -7 1982.40 102.073   1
   3   9   7 2159.80 207.706   4
   3   9   7 2068.86 226.384   2
   3  -9   7 1814.85 147.824   8
   3  -9   7 2160.65 185.239   3
   3  -9   8-56.6210 51.5419   8
   3   9   8 109.686 102.001   2
   3   9   8 138.169 92.5144   4
   3  -9   8 102.684 76.6219   3
   3  -9   9 72.4714 50.2546   8
   3   9   9-68.1592 108.904   2
   3   9   9 68.3953 67.6116   4
   3  -9   9-5.71017 60.9683   3
   3   9  10 273.377 130.090   2
   3   9  10 53.3133 78.1093   4
   3  -9  10 70.5303 49.2240   8
   3  -9  10 71.8103 51.5084   3
   3  -9  11 144.710 58.0685   3
   3   9  11 42.2454 96.3357   2
   3   9  11 90.2781 78.0132   4
   3   9  12 41.2826 93.1880   2
   3   9  12 130.872 87.8556   4
   3   9  13 410.180 146.597   2
   3   9  13 378.544 128.231   4
   3   9  14-87.3042 123.927   2
   3   9  14-112.250 81.2459   4
   3   9  15 67.3275 128.728   2
  -3  -9 -15-146.389 104.768   6
   3   9  15-45.2754 112.248   4
   3   9  16-10.3852 118.742   2
  -3  -9 -16 44.9425 102.879   6
  -3  -9 -17 7.90220 116.116   6
  -3  10  18 271.568 125.987   4
   3 -10 -17 151.452 156.525   7
  -3  10  17 363.048 185.103   4
   3 -10 -16 143.357 143.460   7
  -3  10  16 284.318 148.089   4
   3  10 -16 152.306 136.172   7
   3 -10 -15 634.798 171.145   7
  -3  10  15 1045.57 237.446   4
   3  10 -15 722.470 180.784   7
   3 -10 -14-44.3737 94.3691   7
   3  10 -14 74.9227 113.158   7
   3 -10 -13 764.607 195.721   7
   3  10 -13 816.846 142.936   1
   3  10 -13 877.791 187.180   7
   3 -10 -12 1235.94 216.103   7
   3  10 -12 1509.29 187.270   1
   3  10 -12 1393.12 207.648   7
   3 -10 -11 568.107 144.121   7
   3  10 -11 695.807 128.182   1
   3  10 -11 610.243 138.767   7
   3 -10 -10 2250.90 250.035   7
   3  10 -10 2473.12 235.623   7
   3  10 -10 2199.27 213.223   1
   3  10  -9-19.9378 83.8616   7
   3 -10  -9 123.315 114.087   7
   3  10  -9 74.3500 71.4936   1
   3  10  -8 413.426 99.7044   1
   3 -10  -8 461.649 129.810   3
   3  10  -8 442.749 122.341   7
   3 -10  -8 655.313 138.727   7
   3  10  -7 7802.62 349.354   1
   3 -10  -7 7394.46 358.416   7
   3 -10  -7 6928.45 358.922   3
  -3  10   6 11833.5 432.337   4
   3  10  -6 11569.6 415.684   1
   3 -10  -6 10871.8 409.824   7
   3 -10  -6 11661.3 449.412   3
  -3  10   5 172.358 62.5767   4
   3  10  -5 270.534 87.0006   1
   3 -10  -5 372.840 123.099   3
   3 -10  -5 109.137 63.9569   7
  -3  10   4 1050.00 124.135   4
   3 -10  -4 1277.92 154.655   3
   3  10  -4 1269.39 137.614   1
   3 -10  -4 1165.60 124.494   7
   3  10  -3 121803. 959.954   8
   3 -10  -3 124482. 1349.91   3
  -3  10   3 123119. 1155.64   4
   3  10  -3 120711. 1254.86   1
   3 -10  -3 123588. 1075.49   7
  -3  10   2 67902.2 810.611   4
   3 -10  -2 68039.9 968.410   3
   3 -10  -2 68614.8 716.671   7
   3  10  -2 68260.1 915.380   1
   3  10  -1 1056.82 138.482   5
   3 -10  -1 1401.59 92.2646   7
   3  10  -1 1312.41 108.247   8
   3 -10  -1 1500.74 152.766   3
   3  10  -1 1445.57 147.383   1
   3  10   0 1061.09 131.412   5
   3 -10   0 1008.14 63.0258   7
   3  10   0 1113.96 109.803   8
   3 -10   0 931.639 120.924   3
  -3  10   0 938.550 49.3710   2
   3 -10   1 87986.1 1047.15   3
  -3  10  -1 85023.6 787.876   5
   3  10   1 85577.0 1056.91   5
   3  10   2 1458.69 151.066   2
  -3  10  -2 1549.45 103.642   5
   3  10   2 1370.73 143.933   5
   3 -10   2 1547.50 146.733   3
   3 -10   3 6643.22 210.297   8
   3 -10   3 6244.52 290.201   3
   3  10   3 6415.30 314.647   2
   3 -10   4 209.117 61.9062   8
   3 -10   4 424.956 99.7312   3
   3 -10   4 357.675 30.3662   2
   3  10   4 309.431 82.7652   2
   3 -10   5 10.6383 37.6722   8
   3 -10   5-25.7995 60.4447   3
   3  10   5 57.7246 78.1629   2
   3 -10   6 5152.55 276.226   3
   3 -10   6 5226.57 185.108   9
   3 -10   6 5209.73 217.656   8
   3  10   6 5671.12 338.176   2
  -3  10  -7 19138.7 349.333   1
   3 -10   7 18481.9 534.595   3
   3  10   7 19275.8 654.771   2
   3 -10   7 16791.2 423.559   8
   3  10   8 2268.68 219.163   4
   3 -10   8 1988.35 148.940   8
   3 -10   8 2266.11 191.325   3
   3  10   8 2273.24 250.875   2
   3  10   9 1517.14 210.184   2
   3  10   9 1146.71 168.586   4
   3 -10   9 1213.64 144.509   3
   3 -10   9 1181.45 128.964   8
   3  10  10 2774.09 288.032   2
   3 -10  10 2632.00 220.625   3
   3  10  10 2371.20 244.944   4
   3 -10  11 537.534 107.347   3
   3  10  11 663.071 188.970   2
   3  10  11 491.029 137.912   4
   3  10  12 44.1469 95.0201   2
   3  10  12-36.1868 73.7690   4
   3  10  13 95.2898 125.387   2
   3  10  13-7.05182 88.3551   4
   3  10  14 75.8742 120.944   2
   3  10  14 132.919 125.721   4
   3  10  15 217.732 163.416   2
   3  10  15 25.9344 107.053   4
  -3 -10 -16-106.282 91.7777   6
   3  10  16-113.729 115.385   2
  -3 -10 -17-59.0795 121.969   6
   3 -11 -17 28.7244 124.126   7
  -3  11  17 216.143 133.478   4
   3 -11 -16-108.399 148.257   7
  -3  11  16 94.1209 119.743   4
   3 -11 -15 195.655 102.760   7
   3  11 -15-25.7166 100.229   7
  -3  11  15 93.4112 109.395   4
   3 -11 -14 241.559 121.776   7
   3  11 -14 416.936 130.993   7
  -3  11  14 340.993 134.956   4
   3  11 -13 383.867 119.660   7
   3 -11 -13 506.848 157.096   7
  -3  11  13 285.961 127.648   4
   3  11 -13 590.839 141.106   1
   3  11 -12 709.421 149.872   7
   3 -11 -12 608.378 172.922   7
  -3  11  12 738.983 182.832   4
   3  11 -12 641.140 132.271   1
   3  11 -11 256.257 122.301   7
   3 -11 -11 333.851 117.071   7
  -3  11  11 85.6285 96.9790   4
   3  11 -11 186.532 85.0930   1
   3  11 -10 1373.22 192.480   7
   3  11 -10 1257.57 170.851   1
   3 -11 -10 1143.70 186.069   7
  -3  11  10 1276.47 201.513   4
  -3  11   9 11484.3 507.380   4
   3  11  -9 11444.9 458.972   1
   3 -11  -9 11387.9 507.730   7
   3  11  -9 10902.3 473.578   7
   3  11  -8 15449.0 532.372   7
   3  11  -8 16177.2 531.234   1
   3 -11  -8 15179.2 541.767   3
  -3  11   8 15957.3 581.042   4
  -3 -11   8 15409.8 444.120  10
   3 -11  -8 14456.7 551.182   7
  -3  11   7 8191.25 393.754   4
   3 -11  -7 7734.80 381.768   7
   3  11  -7 7985.55 372.623   1
   3 -11  -7 7442.61 386.330   3
   3 -11  -6 8258.37 407.608   3
   3 -11  -6 8307.60 366.651   7
  -3  11   6 8359.63 375.498   4
   3  11  -6 8318.34 362.802   1
[truncated: 866,495 more chars]
