# Supplementary material for: Poly[(μ-2,3-diethyl-7,8-di­methyl­quinoxaline-κ2 N:N)(2,3-diethyl-7,8-di­methyl­quinoxaline-κN)-μ-nitrato-κ2 O:O′-nitrato-κ2 O,O′-disilver(I)]
Source: IUCrdata. 2024 Mar 21;9(Pt 3):x240247. doi: 10.1107/S2414314624002475 (PMC10993558; doi:10.1107/S2414314624002475)
Supplement: Supplementary file 2 [file x-09-x240247-Isup2.hkl]

data_I                                                                          
_shelx_title ' 21AAL01m3 in P21/n No14' 
_shelx_refln_list_code          4                                               
_shelx_F_calc_maximum      487.09                                               
_exptl_crystal_F_000      1552.00                                               
_reflns_d_resolution_high  0.6431                                               
                                                                                
loop_                                                                           
 _space_group_symop_operation_xyz                                               
 'x, y, z'                                                                      
 '-x+1/2, y+1/2, -z+1/2'                                                        
 '-x, -y, -z'                                                                   
 'x-1/2, -y-1/2, z-1/2'                                                         
                                                                                
_cell_length_a    10.3048                                                       
_cell_length_b    24.1140                                                       
_cell_length_c    12.6416                                                       
_cell_angle_alpha  90.000                                                       
_cell_angle_beta  100.911                                                       
_cell_angle_gamma  90.000                                                       
                                                                                
_shelx_F_squared_multiplier     1.000                                           
                                                                                
loop_                                                                           
 _refln_index_h                                                                 
 _refln_index_k                                                                 
 _refln_index_l                                                                 
 _refln_F_squared_calc                                                          
 _refln_F_squared_meas                                                          
 _refln_F_squared_sigma                                                         
 _refln_observed_status                                                         
   2   0   0       7783.78       8583.89        59.09 o                         
   4   0   0        202.72        254.19        15.06 o                         
   6   0   0       3227.48       3270.43        66.25 o                         
   8   0   0        176.97        215.99        22.52 o                         
  10   0   0       5112.98       5152.83       112.81 o                         
  12   0   0        694.09        711.28        52.09 o                         
  14   0   0          0.17         13.28        20.78 o                         
   2   1   0      37068.42      38594.99       274.89 o                         
   3   1   0       4375.86       4174.69        36.37 o                         
   4   1   0        143.05        135.28         8.24 o                         
   5   1   0        240.60        274.86        13.36 o                         
   6   1   0        603.74        657.85        21.05 o                         
   7   1   0        401.59        379.29        18.08 o                         
   8   1   0       5420.37       5663.52        71.93 o                         
   9   1   0        390.28        386.03        21.05 o                         
  10   1   0        423.57        442.99        24.56 o                         
  11   1   0        433.74        441.43        23.04 o                         
  12   1   0        135.13        121.97        17.07 o                         
  13   1   0        220.07        218.62        23.72 o                         
  14   1   0          1.27         -7.79        23.00 o                         
  15   1   0         67.97         58.19        32.64 o                         
   2   2   0       4136.72       4031.92        22.61 o                         
   3   2   0       1230.24       1239.88        16.45 o                         
   4   2   0       7858.57       7952.03        58.64 o                         
   5   2   0      46522.95      47429.95       221.44 o                         
   6   2   0       2111.01       2142.47        37.53 o                         
   7   2   0       4237.67       4295.45        57.93 o                         
   8   2   0        162.26        168.91        14.67 o                         
   9   2   0         28.57         32.44         8.49 o                         
  10   2   0        728.88        776.40        28.33 o                         
  11   2   0        944.73       1047.08        34.86 o                         
  12   2   0         52.20         45.48        12.84 o                         
  13   2   0          9.18          6.76        15.61 o                         
  14   2   0         35.05         54.30        17.63 o                         
  15   2   0        112.78         91.55        32.57 o                         
   1   3   0       4092.34       4286.84        77.20 o                         
   2   3   0      29348.32      29953.25       134.61 o                         
   3   3   0       2620.83       2543.27        24.14 o                         
   4   3   0      13575.05      14004.77        65.00 o                         
   5   3   0      11023.55      11525.58        72.75 o                         
   6   3   0       5874.68       5685.00        56.22 o                         
   7   3   0       2805.36       2867.55        43.43 o                         
   8   3   0          0.10          5.21         7.01 o                         
   9   3   0         40.29         51.05         9.13 o                         
  10   3   0        166.70        164.85        14.31 o                         
  11   3   0        293.76        294.84        19.71 o                         
  12   3   0        296.84        332.46        24.82 o                         
  13   3   0        494.37        496.88        47.46 o                         
  14   3   0          6.83        -20.03        22.63 o                         
  15   3   0        156.32        150.70        30.07 o                         
   0   4   0      13310.00      14563.77       247.30 o                         
   1   4   0       6756.96       6767.83       128.29 o                         
   2   4   0      13775.76      13164.61        50.45 o                         
   3   4   0        111.53        120.04         4.95 o                         
   4   4   0      11102.75      10832.30        57.94 o                         
   5   4   0      17739.19      18039.93        83.68 o                         
   6   4   0         77.39         73.42         8.51 o                         
   7   4   0        127.57        131.71        10.88 o                         
   8   4   0       1075.33       1038.64        28.39 o                         
   9   4   0          2.03         -4.81         7.58 o                         
  10   4   0        332.13        393.66        21.29 o                         
  11   4   0        303.98        346.78        24.92 o                         
  12   4   0        464.52        468.00        33.22 o                         
  13   4   0          6.36         35.25        18.63 o                         
  14   4   0        169.63        150.95        22.99 o                         
  15   4   0         71.46        100.64        28.43 o                         
   1   5   0       9078.97       9481.94       102.79 o                         
   2   5   0        468.47        470.34         9.39 o                         
   3   5   0       8975.57       9001.01        44.98 o                         
   4   5   0      14546.23      14748.22        60.71 o                         
   5   5   0        784.39        917.80        21.74 o                         
   6   5   0      13512.38      13129.01        88.76 o                         
   7   5   0       3548.05       3740.88        58.29 o                         
   8   5   0       1085.73       1085.00        34.43 o                         
   9   5   0       1407.75       1476.78        42.47 o                         
  10   5   0        763.95        797.80        33.86 o                         
  11   5   0       1074.08       1072.87        46.99 o                         
  12   5   0        131.43        119.96        20.30 o                         
  13   5   0          3.98        -14.84        17.52 o                         
  14   5   0         42.40         12.21        26.34 o                         
  15   5   0          1.49         -8.30        14.93 o                         
   0   6   0      19360.06      19062.64        85.48 o                         
   1   6   0        312.62        295.15         6.29 o                         
   2   6   0        172.61        156.58        11.04 o                         
   3   6   0      17447.22      17171.76       116.33 o                         
   4   6   0       5652.55       6340.17        41.72 o                         
   5   6   0         59.63         48.53         4.62 o                         
   6   6   0        456.69        541.63        13.33 o                         
   7   6   0       7153.90       7006.24        58.10 o                         
   8   6   0       1449.69       1516.59        40.73 o                         
   9   6   0       1331.15       1436.88        42.17 o                         
  10   6   0        305.13        318.55        25.10 o                         
  11   6   0         23.56         16.41        15.90 o                         
  12   6   0        265.17        268.48        25.68 o                         
  13   6   0         84.73         59.91        21.02 o                         
  14   6   0         50.31         43.60        20.88 o                         
  15   6   0         35.85         58.21        29.95 o                         
   1   7   0      58683.96      58279.25       563.95 o                         
   2   7   0        991.39       1136.68        20.20 o                         
   3   7   0        436.47        470.37        12.22 o                         
   4   7   0         22.30         13.26         3.71 o                         
   5   7   0       2390.62       2394.32        30.13 o                         
   6   7   0        274.47        263.76        10.84 o                         
   7   7   0       3366.69       3429.78        38.06 o                         
   8   7   0        186.62        164.99        17.37 o                         
   9   7   0       1912.79       1984.24        57.15 o                         
  10   7   0         49.92         63.13        14.91 o                         
  11   7   0       2645.67       2716.14        74.98 o                         
  12   7   0         54.92         67.76        16.67 o                         
  13   7   0         59.64         52.23        63.57 o                         
  14   7   0          3.12         30.29        19.94 o                         
   0   8   0       2324.19       2314.83        30.09 o                         
   1   8   0      19035.19      20323.07       200.21 o                         
   2   8   0      15317.99      15231.01       139.81 o                         
   3   8   0      13348.40      13288.96       158.47 o                         
   4   8   0       1149.20       1094.21        18.92 o                         
   5   8   0         73.41         89.25         8.59 o                         
   6   8   0        226.09        215.92        14.43 o                         
   7   8   0       3641.28       3634.25        52.31 o                         
   8   8   0        620.72        621.98        32.10 o                         
   9   8   0       1355.67       1399.10        48.64 o                         
  10   8   0          6.19         10.19        10.49 o                         
  11   8   0         40.91         27.97        12.90 o                         
  12   8   0        180.05        181.27        22.51 o                         
  13   8   0         61.17         55.88        21.89 o                         
  14   8   0        136.53        182.63        33.58 o                         
   1   9   0         21.01         20.55         5.33 o                         
   2   9   0       1564.44       1385.25        20.28 o                         
   3   9   0      12301.36      12690.08        82.57 o                         
   4   9   0      17083.11      16160.61        84.70 o                         
   5   9   0        535.36        636.67        16.21 o                         
   6   9   0      11595.56      11703.17        98.32 o                         
   7   9   0       1243.81       1282.79        35.47 o                         
   8   9   0        580.83        658.28        38.51 o                         
   9   9   0        182.40        214.89        25.37 o                         
  10   9   0        133.47        169.72        20.01 o                         
  11   9   0        127.82        150.34        21.09 o                         
  12   9   0        226.69        214.48        24.14 o                         
  13   9   0         49.74         84.88        23.15 o                         
  14   9   0         29.05         15.18        21.37 o                         
   0  10   0         16.63         44.88         6.59 o                         
   1  10   0        772.88        760.39        15.90 o                         
   2  10   0       3663.28       3590.23        47.04 o                         
   3  10   0        221.68        208.93         7.18 o                         
   4  10   0      11396.99      10812.40        66.75 o                         
   5  10   0       3279.57       3259.46        36.77 o                         
   6  10   0        523.28        562.83        18.56 o                         
   7  10   0        659.71        646.72        25.76 o                         
   8  10   0       1175.72       1135.39        39.33 o                         
   9  10   0         14.43         13.78        11.28 o                         
  10  10   0         26.90         16.46        13.25 o                         
  11  10   0        153.30        174.30        21.11 o                         
  12  10   0        112.24        128.41        20.89 o                         
  13  10   0          1.06         19.47        39.00 o                         
  14  10   0        231.22        177.75        33.36 o                         
   1  11   0       6656.61       6231.44        47.50 o                         
   2  11   0        813.30        650.62        16.02 o                         
   3  11   0      17587.30      17199.38        66.32 o                         
   4  11   0       2917.60       2929.98        25.35 o                         
   5  11   0       1614.96       1581.20        31.67 o                         
   6  11   0       5071.03       5186.80        62.48 o                         
   7  11   0         25.89         18.68         8.39 o                         
   8  11   0        755.11        771.26        25.21 o                         
   9  11   0        252.68        279.28        24.05 o                         
  10  11   0          0.17          4.25        12.15 o                         
  11  11   0        449.49        461.60        33.38 o                         
  12  11   0        162.47        191.17        24.26 o                         
  13  11   0        302.95        302.41        65.12 o                         
  14  11   0         50.15        118.28        31.57 o                         
   0  12   0      35847.88      35198.41       350.75 o                         
   1  12   0         45.96         34.35         6.03 o                         
   2  12   0       1977.97       1945.58        28.51 o                         
   3  12   0       4370.42       4089.98        36.12 o                         
   4  12   0       2549.10       2607.08        26.84 o                         
   5  12   0       4424.64       4395.72        62.17 o                         
   6  12   0        421.52        429.19        16.31 o                         
   7  12   0       1815.87       1766.26        34.74 o                         
   8  12   0        730.87        656.22        34.78 o                         
   9  12   0       1023.12       1076.02        45.17 o                         
  10  12   0        866.03        891.29        44.30 o                         
  11  12   0        125.94        111.35        19.15 o                         
  12  12   0         42.55         38.91        15.64 o                         
  13  12   0          7.91          0.86        19.34 o                         
  14  12   0          1.49        -17.63        18.23 o                         
   1  13   0       1458.19       1351.32        28.77 o                         
   2  13   0      13612.15      13561.76        78.73 o                         
   3  13   0        263.49        248.19        23.13 o                         
   4  13   0       1337.95       1447.63        29.82 o                         
   5  13   0        560.17        551.97        16.96 o                         
   6  13   0         84.73         87.81         7.17 o                         
   7  13   0        231.01        250.02        17.84 o                         
   8  13   0       5240.02       5399.62        81.11 o                         
   9  13   0        158.67        153.64        14.39 o                         
  10  13   0        506.63        524.27        34.89 o                         
  11  13   0        157.93        176.70        23.45 o                         
  12  13   0         58.54         62.17        19.15 o                         
  13  13   0         27.98         24.31        21.61 o                         
  14  13   0          8.50         -8.87        30.55 o                         
   0  14   0      27452.63      26670.44       239.49 o                         
   1  14   0        344.95        314.38        15.58 o                         
   2  14   0       3340.30       3159.15        51.43 o                         
   3  14   0         17.20         25.84         9.54 o                         
   4  14   0        226.24        209.28         9.71 o                         
   5  14   0       4873.22       4687.52        50.41 o                         
   6  14   0        124.95        118.93        10.50 o                         
   7  14   0        133.91        124.60        15.44 o                         
   8  14   0        385.34        374.27        23.11 o                         
   9  14   0        124.71        113.97        14.95 o                         
  10  14   0       1299.69       1370.33        54.84 o                         
  11  14   0         19.67         27.26        14.14 o                         
  12  14   0         92.43         68.18        19.84 o                         
  13  14   0         46.73         76.77        24.36 o                         
   1  15   0        521.79        436.96        19.03 o                         
   2  15   0       7221.39       7439.93        81.57 o                         
   3  15   0       4968.73       5105.48        77.81 o                         
   4  15   0        927.28        963.47        22.02 o                         
   5  15   0        603.79        541.44        15.80 o                         
   6  15   0         40.62         34.22         7.52 o                         
   7  15   0       1157.44       1164.30        36.97 o                         
   8  15   0       2184.67       2116.76       115.39 o                         
   9  15   0         13.84          0.23        11.72 o                         
  10  15   0        238.64        250.28        29.94 o                         
  11  15   0         45.92         70.61        19.30 o                         
  12  15   0         45.81         89.55        19.55 o                         
  13  15   0        188.67        225.29        38.24 o                         
   0  16   0        643.95        610.91        28.66 o                         
   1  16   0        113.95        104.86        10.47 o                         
   2  16   0         81.02         99.41        14.16 o                         
   3  16   0        859.91        890.26        34.17 o                         
   4  16   0        409.32        368.44        19.26 o                         
   5  16   0       8944.36       9327.49       132.00 o                         
   6  16   0          6.43         11.24         6.43 o                         
   7  16   0       1172.24       1138.38        37.16 o                         
   8  16   0        288.67        253.79        19.92 o                         
   9  16   0         39.67         43.44        18.60 o                         
  10  16   0         20.05         23.13        13.21 o                         
  11  16   0        110.00        126.75        20.75 o                         
  12  16   0          0.14         24.98        15.75 o                         
  13  16   0         38.28        137.29        32.75 o                         
   1  17   0         35.89         32.96         9.09 o                         
   2  17   0        428.27        453.79        28.96 o                         
   3  17   0       6669.90       6751.99        96.00 o                         
   4  17   0          9.35         26.63         8.09 o                         
   5  17   0        516.37        486.31        21.12 o                         
   6  17   0        510.58        493.82        19.12 o                         
   7  17   0       2868.82       2744.81        58.85 o                         
   8  17   0        214.45        212.41        18.49 o                         
   9  17   0         11.94         26.40        11.43 o                         
  10  17   0         70.57        109.85        16.95 o                         
  11  17   0         42.56         56.46        18.24 o                         
  12  17   0         36.41         57.38        16.93 o                         
  13  17   0        176.35        123.32        80.28 o                         
   0  18   0       3692.45       3677.24        72.35 o                         
   1  18   0       1162.02       1206.63        30.24 o                         
   2  18   0       1743.72       1687.74        43.83 o                         
   3  18   0        183.32        183.67        16.04 o                         
   4  18   0       2518.67       2561.64        73.62 o                         
   5  18   0        651.40        637.29        24.20 o                         
   6  18   0         46.54         45.04         8.94 o                         
   7  18   0         65.55         64.76        11.35 o                         
   8  18   0        328.30        295.81        22.11 o                         
   9  18   0         88.66         95.34        15.27 o                         
  10  18   0        103.54        119.95        16.82 o                         
  11  18   0         15.23         -2.06        13.35 o                         
  12  18   0        125.24        115.35        21.33 o                         
  13  18   0         20.21          2.47        30.50 o                         
   1  19   0        453.34        509.11        21.39 o                         
   2  19   0       2752.38       2839.81        58.15 o                         
   3  19   0          2.46         -1.59         8.11 o                         
   4  19   0        203.40        227.60        17.52 o                         
   5  19   0         19.34         14.37         6.85 o                         
   6  19   0        585.93        573.70        24.27 o                         
   7  19   0        540.95        516.56        27.09 o                         
   8  19   0        732.11        710.70        33.56 o                         
   9  19   0        176.04        183.77        18.92 o                         
  10  19   0        253.50        252.08        27.93 o                         
  11  19   0        130.19        128.99        30.95 o                         
  12  19   0          4.13         22.52        23.44 o                         
  13  19   0          0.90         22.04        32.58 o                         
   0  20   0        553.72        597.24        32.99 o                         
   1  20   0       1287.85       1336.60        33.44 o                         
   2  20   0          3.85          8.73        24.00 o                         
   3  20   0       3961.83       4077.28        78.04 o                         
   4  20   0        134.89        109.85        12.74 o                         
   5  20   0          0.06         13.96         7.53 o                         
   6  20   0          0.30         -9.53        10.32 o                         
   7  20   0        970.21        904.25        36.07 o                         
   8  20   0          0.13          5.52        10.02 o                         
   9  20   0        668.74        701.81        42.23 o                         
  10  20   0         92.71        104.94        20.27 o                         
  11  20   0          0.10         -6.52        18.87 o                         
  12  20   0         21.68         -6.99        13.91 o                         
  13  20   0         47.86         39.86        29.78 o                         
   1  21   0       1848.68       1938.80        41.33 o                         
   2  21   0        363.45        376.73        21.14 o                         
   3  21   0        175.39        196.58        17.19 o                         
   4  21   0        236.69        255.39        18.57 o                         
   5  21   0        138.44        136.64        13.45 o                         
   6  21   0        309.74        325.31        26.94 o                         
   7  21   0         38.89         36.17        11.33 o                         
   8  21   0          0.98         -8.24        12.70 o                         
   9  21   0        187.93        194.57        23.83 o                         
  10  21   0         23.17         39.02        17.67 o                         
  11  21   0        285.19        298.24        27.48 o                         
  12  21   0          8.42        -17.00        17.00 o                         
   0  22   0          1.13         15.58        13.68 o                         
   1  22   0        287.51        353.70        19.54 o                         
   2  22   0       2255.57       2188.33        49.34 o                         
   3  22   0        436.05        392.29        22.58 o                         
   4  22   0        998.51       1019.11        36.13 o                         
   5  22   0         22.43         24.10         8.14 o                         
   6  22   0        118.64        115.76        17.51 o                         
   7  22   0         72.30         79.95        13.28 o                         
   8  22   0        185.91        178.64        25.91 o                         
   9  22   0        220.88        231.36        26.54 o                         
  10  22   0          1.15        -15.25        30.43 o                         
  11  22   0          8.04          4.27        23.92 o                         
  12  22   0         12.59         18.74        17.15 o                         
   1  23   0         78.34         65.59        12.80 o                         
   2  23   0        100.92        126.51        14.85 o                         
   3  23   0         12.63         15.07        10.43 o                         
   4  23   0        846.21        919.17        47.02 o                         
   5  23   0          1.98          0.89         8.50 o                         
   6  23   0       1366.03       1475.55        56.29 o                         
   7  23   0         15.12         17.97        11.46 o                         
   8  23   0          0.57         -0.45        18.04 o                         
   9  23   0          4.05          6.77        13.24 o                         
  10  23   0         37.05         59.20        17.24 o                         
  11  23   0         40.67        101.94        20.96 o                         
  12  23   0         99.35        113.09        39.95 o                         
   0  24   0          4.38         -9.00        12.84 o                         
   1  24   0         32.30         29.22        11.21 o                         
   2  24   0        846.75        808.71        36.12 o                         
   3  24   0        246.74        308.83        23.68 o                         
   4  24   0        814.90        938.41        45.79 o                         
   5  24   0        160.89        162.20        18.66 o                         
   6  24   0        204.64        191.04        22.52 o                         
   7  24   0        103.95         98.06        18.92 o                         
   8  24   0         84.66        104.54        21.49 o                         
   9  24   0        122.89        153.88        23.90 o                         
  10  24   0          4.00         45.81        30.83 o                         
  11  24   0          2.12         13.68        19.33 o                         
   1  25   0        955.92        994.49        36.12 o                         
   2  25   0        492.32        466.93        29.45 o                         
   3  25   0        106.61        138.24        18.45 o                         
   4  25   0         92.90         85.81        18.10 o                         
   5  25   0        157.09        146.03        17.23 o                         
   6  25   0        182.07        173.92        28.41 o                         
   7  25   0          4.45        -20.04        20.04 o                         
   8  25   0        183.18        206.94        34.23 o                         
   9  25   0        114.59        122.05        47.22 o                         
  10  25   0         41.75         32.14        64.08 o                         
  11  25   0         26.17         36.45        21.90 o                         
   0  26   0       1030.66       1136.34        51.03 o                         
   1  26   0        181.66        176.45        17.95 o                         
   2  26   0         91.27         71.70        14.37 o                         
   3  26   0        201.76        195.92        20.73 o                         
   4  26   0         37.94         73.16        13.84 o                         
   5  26   0         61.54         65.50        18.55 o                         
   6  26   0         44.64         28.72        36.78 o                         
   7  26   0        308.88        342.10        42.92 o                         
   8  26   0          0.28        -19.23        19.23 o                         
   9  26   0        185.19        227.76        40.55 o                         
  10  26   0        117.49        192.75        53.84 o                         
   1  27   0        109.16        131.43        17.13 o                         
   2  27   0        387.86        391.73        27.86 o                         
   3  27   0         37.13         27.01        17.58 o                         
   4  27   0         93.96         94.54        16.05 o                         
   5  27   0          3.38        -19.54        19.54 o                         
   6  27   0         11.58         43.24        22.80 o                         
   7  27   0         41.30         27.84        22.71 o                         
   8  27   0        306.18        332.72        47.09 o                         
   9  27   0          5.09         -5.09        21.08 o                         
  10  27   0         54.51         76.32        36.47 o                         
   0  28   0        792.60        813.16        45.41 o                         
   1  28   0         74.48         87.03        15.67 o                         
   2  28   0        113.55        140.97        17.24 o                         
   3  28   0          0.73         -7.12        10.70 o                         
   4  28   0          2.73         15.60        12.35 o                         
   5  28   0        277.98        320.66        31.70 o                         
   6  28   0          2.44         11.27        37.99 o                         
   7  28   0         26.30         11.76        21.63 o                         
   8  28   0          0.97          4.05        21.62 o                         
   9  28   0          4.59        -24.15        24.15 o                         
   1  29   0         43.06         58.61        13.03 o                         
   2  29   0         58.56         73.41        17.00 o                         
   3  29   0        457.37        473.07        31.89 o                         
   4  29   0         25.59         40.87        12.34 o                         
   5  29   0         61.58         77.07        20.59 o                         
   6  29   0          0.39         17.93        46.55 o                         
   7  29   0         51.71         84.20        51.54 o                         
   8  29   0         27.50         76.15        28.11 o                         
   9  29   0          1.64        -26.36        26.36 o                         
   0  30   0         32.37         20.33        19.62 o                         
   1  30   0        220.84        242.87        21.99 o                         
   2  30   0          9.59         12.20        14.05 o                         
   3  30   0         82.76         98.21        17.11 o                         
   4  30   0          1.17         17.44        13.01 o                         
   5  30   0        348.53        368.52        35.60 o                         
   6  30   0          3.49         17.67        21.52 o                         
   7  30   0         93.37         75.11        79.63 o                         
   8  30   0          1.14         -2.60        22.34 o                         
   1  31   0         37.44         40.98        17.45 o                         
   2  31   0         66.76         56.34        15.10 o                         
   3  31   0        119.97        119.61        18.54 o                         
   4  31   0         48.42         46.21        15.83 o                         
   5  31   0          0.53          7.79        15.76 o                         
   6  31   0         28.17         37.32        21.07 o                         
   7  31   0         25.15         55.40        19.06 o                         
   0  32   0         97.52         93.29        24.76 o                         
   1  32   0         98.95         93.30        17.95 o                         
   2  32   0        118.35        106.70        18.04 o                         
   3  32   0         31.76         18.54        14.46 o                         
   4  32   0          0.05         12.59        16.14 o                         
   5  32   0         55.43         40.94        32.14 o                         
   6  32   0         12.44         14.24        20.12 o                         
   7  32   0          0.76        -33.40        33.40 o                         
   1  33   0         58.94         68.85        16.69 o                         
   2  33   0         15.60         36.73        14.54 o                         
   3  33   0          7.80          6.21        16.98 o                         
   4  33   0         91.19         86.02        25.95 o                         
   5  33   0         27.90          7.80        18.53 o                         
   6  33   0          0.62         13.96        20.67 o                         
   0  34   0         44.58         65.04        41.14 o                         
   1  34   0         16.55         22.79        19.04 o                         
   2  34   0          2.66         14.56        14.00 o                         
   3  34   0         23.68         21.63        18.07 o                         
   4  34   0          2.58          6.49        16.23 o                         
   5  34   0          4.76        -15.93        19.79 o                         
   1  35   0         65.73         33.48        20.22 o                         
   2  35   0          2.33         21.47        17.94 o                         
   3  35   0          0.09        -19.26        22.12 o                         
   4  35   0          1.76        -25.35        26.24 o                         
 -15   0   1        326.66        214.42        49.21 o                         
 -13   0   1         31.31         84.38        33.47 o                         
 -11   0   1       1275.78       1316.45        51.36 o                         
  -9   0   1        592.60        654.09        39.27 o                         
  -7   0   1          9.33         15.78         9.53 o                         
  -5   0   1      22191.39      22847.95       277.16 o                         
  -3   0   1      39159.38      39596.06       373.75 o                         
   3   0   1       3082.70       3219.81        61.93 o                         
   5   0   1       9620.98       9234.43       222.61 o                         
   7   0   1      15292.82      15626.03       152.64 o                         
   9   0   1       1173.27       1234.43        51.08 o                         
  11   0   1         69.54         74.55        17.92 o                         
  13   0   1        188.44        222.26        38.64 o                         
 -15   1   1          2.20          3.84        14.35 o                         
 -14   1   1          0.26         19.92        40.58 o                         
 -13   1   1        606.62        521.91        45.98 o                         
 -12   1   1          1.38         -1.51         7.89 o                         
 -11   1   1       2049.36       2081.60        48.98 o                         
 -10   1   1          2.23         22.71         9.07 o                         
  -9   1   1       1021.36       1009.66        33.62 o                         
  -8   1   1       2275.61       2402.01        48.16 o                         
  -7   1   1        488.04        523.64        21.40 o                         
  -6   1   1       4750.84       4470.94        55.81 o                         
  -5   1   1       9245.88       9030.22        71.47 o                         
  -4   1   1       6115.91       6260.43        53.61 o                         
  -3   1   1       2355.59       2417.73        29.03 o                         
  -2   1   1      11538.96      12121.33        56.77 o                         
   1   1   1         15.53         27.98         2.03 o                         
   2   1   1       3285.90       3248.17        34.12 o                         
   3   1   1       4110.17       4081.15        27.10 o                         
   4   1   1       1202.23       1091.44        18.94 o                         
   5   1   1      23978.94      24443.28       184.48 o                         
   6   1   1       1060.15       1112.45        26.58 o                         
   7   1   1          4.90         18.90         8.07 o                         
   8   1   1       1316.22       1367.82        34.85 o                         
   9   1   1       2165.14       2151.57        46.95 o                         
  10   1   1        609.62        538.64        75.55 o                         
  11   1   1         77.34         45.02        11.47 o                         
  12   1   1         19.69         28.19        13.85 o                         
  13   1   1         95.47        112.02        19.23 o                         
  14   1   1          1.72         -0.15        16.02 o                         
 -15   2   1         45.59         69.38        23.37 o                         
 -14   2   1        108.27        100.93        26.07 o                         
 -13   2   1         23.23         14.79        10.72 o                         
 -12   2   1        570.71        565.12        30.14 o                         
 -11   2   1        639.20        636.70        30.26 o                         
 -10   2   1       3819.47       3907.41        62.71 o                         
  -9   2   1        847.40        831.23        27.97 o                         
  -8   2   1       2930.29       2886.77        47.57 o                         
  -7   2   1       2080.85       2076.79        47.64 o                         
  -6   2   1       1437.36       1407.76        31.53 o                         
  -5   2   1       5200.59       5265.18        55.11 o                         
  -4   2   1       4141.70       4169.58        55.86 o                         
  -3   2   1      56909.50      57537.12       298.21 o                         
  -2   2   1       9527.93      10688.62       232.64 o                         
  -1   2   1       1771.69       1831.28        40.32 o                         
   1   2   1      18076.71      19478.86       281.32 o                         
   2   2   1       4268.64       4451.58        50.87 o                         
   3   2   1       6187.25       6072.35        34.66 o                         
   4   2   1       2179.38       2231.99        24.01 o                         
   5   2   1        562.37        700.83        17.79 o                         
   6   2   1         25.21         38.47         6.75 o                         
   7   2   1       3770.68       3738.18       106.22 o                         
   8   2   1         69.53         86.84        10.80 o                         
   9   2   1        167.80        141.90        13.59 o                         
  10   2   1        314.23        263.20        33.65 o                         
  11   2   1        237.27        210.71        18.97 o                         
  12   2   1        755.79        779.87        45.84 o                         
  13   2   1         58.52         52.33        16.69 o                         
  14   2   1         43.54         19.38        17.36 o                         
 -15   3   1         88.52         52.75        19.34 o                         
 -14   3   1          2.39         -2.56        22.39 o                         
 -13   3   1          2.85          5.96        14.97 o                         
 -12   3   1         17.04         17.43        11.09 o                         
 -11   3   1        145.64        134.97        15.93 o                         
 -10   3   1        783.00        733.84        28.13 o                         
  -9   3   1       2772.59       2770.64        50.33 o                         
  -8   3   1       7663.53       7629.64        92.91 o                         
  -7   3   1         45.37         57.66         9.04 o                         
  -6   3   1      16924.63      16516.16        96.76 o                         
  -5   3   1       6462.17       6016.11        53.19 o                         
  -4   3   1       3590.68       3712.44        37.46 o                         
  -3   3   1        929.57        934.68        16.08 o                         
  -2   3   1      13930.96      14335.27        91.38 o                         
  -1   3   1        710.33        917.39        17.93 o                         
   0   3   1      25827.59      26335.76       205.23 o                         
   1   3   1      38113.49      36969.86       435.58 o                         
   2   3   1       8584.32       8629.55       135.93 o                         
   3   3   1      11072.27      11043.43        79.96 o                         
   4   3   1      19954.41      19844.39        73.62 o                         
   5   3   1       3354.08       3441.32        38.93 o                         
   6   3   1        728.24        725.95        21.90 o                         
   7   3   1         64.94         95.91        10.11 o                         
   8   3   1       1600.82       1629.98        38.17 o                         
   9   3   1        472.23        460.99        20.35 o                         
  10   3   1       2131.38       2257.51        55.32 o                         
  11   3   1        361.57        406.80        25.46 o                         
  12   3   1        104.06        130.40        27.30 o                         
  13   3   1        217.98        256.98        30.28 o                         
  14   3   1         43.82         44.20        18.16 o                         
 -15   4   1         31.57         12.27        17.61 o                         
 -14   4   1         43.35         44.96        77.83 o                         
 -13   4   1          6.52         -6.19        11.74 o                         
 -12   4   1          8.21         16.67        10.99 o                         
 -11   4   1         58.38         54.56        11.87 o                         
 -10   4   1        846.91        951.51        35.04 o                         
  -9   4   1          1.30         -0.53         8.85 o                         
  -8   4   1       2498.15       2496.77        44.57 o                         
  -7   4   1      13619.66      13923.79        97.57 o                         
  -6   4   1        963.35        916.65        23.40 o                         
  -5   4   1      10999.04      11130.07        80.80 o                         
  -4   4   1       3359.46       3434.46        35.59 o                         
  -3   4   1        167.48        129.98         7.44 o                         
  -2   4   1         37.93         41.63         3.87 o                         
  -1   4   1      27813.91      28920.69       206.06 o                         
   0   4   1       2691.34       3088.93        24.60 o                         
   1   4   1        335.44        322.57         9.20 o                         
   2   4   1      20336.05      21152.37       323.88 o                         
   3   4   1      12887.07      13128.42       163.89 o                         
   4   4   1        479.91        509.16        13.02 o                         
   5   4   1      19752.05      21023.83        92.10 o                         
   6   4   1       1849.68       1989.34        30.53 o                         
   7   4   1        350.22        334.80        15.48 o                         
   8   4   1        286.66        333.50        17.06 o                         
   9   4   1       1320.16       1369.74        40.50 o                         
  10   4   1          4.79         10.79        10.94 o                         
  11   4   1       1202.18       1141.67        42.03 o                         
  12   4   1        495.44        535.90        38.37 o                         
  13   4   1          5.75         27.09        18.52 o                         
  14   4   1          1.63        -18.76        18.88 o                         
 -15   5   1        112.82        151.17        29.90 o                         
 -14   5   1        137.56        138.48        29.27 o                         
 -13   5   1        182.59        193.77        24.33 o                         
 -12   5   1         31.88         16.11        14.08 o                         
 -11   5   1       1406.06       1449.56        54.27 o                         
 -10   5   1       2632.64       2677.76        69.54 o                         
  -9   5   1        276.20        270.39        18.44 o                         
  -8   5   1        356.20        369.04        20.26 o                         
  -7   5   1       2199.38       2406.92        45.74 o                         
  -6   5   1        179.88        183.10        14.52 o                         
  -5   5   1       1092.60       1132.98        26.97 o                         
  -4   5   1      26167.29      25647.90       226.91 o                         
  -3   5   1         68.89        118.96         7.21 o                         
  -2   5   1       2418.82       2379.42        27.75 o                         
  -1   5   1      26063.89      26470.32       141.94 o                         
   0   5   1        355.48        402.24         8.73 o                         
   1   5   1      18908.92      19143.51        97.54 o                         
   2   5   1        133.30        118.61         7.09 o                         
   3   5   1      19229.36      20046.88       112.95 o                         
   4   5   1      10245.95      10350.14        59.20 o                         
   5   5   1       4060.65       4123.07        41.08 o                         
   6   5   1      10831.76      10817.97        81.52 o                         
   7   5   1          1.51          0.27         8.07 o                         
   8   5   1       2432.79       2449.31        50.87 o                         
   9   5   1          0.22         12.16         9.15 o                         
  10   5   1        657.47        708.75        31.65 o                         
  11   5   1        347.12        333.79        23.47 o                         
  12   5   1          0.28         10.25        15.20 o                         
  13   5   1        440.75        455.62        46.19 o                         
  14   5   1         39.15         24.46        26.50 o                         
 -15   6   1          4.67         13.27        17.20 o                         
 -14   6   1         30.83         14.47        19.12 o                         
 -13   6   1         10.31         -6.17        12.84 o                         
 -12   6   1       1605.28       1746.84        72.36 o                         
 -11   6   1         64.02         90.95        17.30 o                         
 -10   6   1        336.50        342.92        26.45 o                         
  -9   6   1        480.84        516.83        29.88 o                         
  -8   6   1          7.73         18.90        12.99 o                         
  -7   6   1       3493.77       3577.19        65.82 o                         
  -6   6   1       3336.86       3276.39        60.50 o                         
  -5   6   1       1111.58       1115.38        26.45 o                         
  -4   6   1        157.62        201.28        10.64 o                         
  -3   6   1       1799.19       1999.31        21.34 o                         
  -2   6   1      62608.61      59630.96       186.72 o                         
  -1   6   1       5421.07       5287.21        40.41 o                         
   0   6   1       4104.69       4484.10        33.72 o                         
   1   6   1        423.51        419.47         9.53 o                         
   2   6   1        928.91       1035.22        17.94 o                         
   3   6   1        615.24        605.64        12.57 o                         
   4   6   1      19527.90      19135.18       104.58 o                         
   5   6   1        770.17        725.10        17.82 o                         
   6   6   1       6136.03       6618.53        78.86 o                         
   7   6   1        699.34        711.89        23.26 o                         
   8   6   1       2266.74       2418.85        51.23 o                         
   9   6   1         32.50         31.71        10.46 o                         
  10   6   1         34.90         53.07        12.34 o                         
  11   6   1        294.95        261.97        21.53 o                         
  12   6   1          3.85          7.41        17.50 o                         
  13   6   1          3.36         -4.50        29.96 o                         
  14   6   1        197.22        211.57        61.13 o                         
 -15   7   1         16.64         18.59        44.75 o                         
 -14   7   1        290.96        359.31        44.64 o                         
 -13   7   1          0.26        -11.75        18.72 o                         
 -12   7   1          0.72        -15.36        15.36 o                         
 -11   7   1          4.90          5.94        11.86 o                         
 -10   7   1       2434.03       2543.00        68.46 o                         
  -9   7   1        268.04        278.23        22.76 o                         
  -8   7   1        130.85        129.01        10.70 o                         
  -7   7   1        254.82        234.01        14.21 o                         
  -6   7   1       2032.28       2094.91        31.87 o                         
  -5   7   1       2735.19       2742.93        62.36 o                         
  -4   7   1      11690.51      10346.38        54.78 o                         
  -3   7   1         74.65         65.31         5.15 o                         
  -2   7   1        926.48        797.92        15.46 o                         
  -1   7   1       3061.53       3083.66        30.08 o                         
   0   7   1       6824.25       6910.96        45.52 o                         
   1   7   1       1973.40       1836.79        44.27 o                         
   2   7   1         29.69         39.02         5.25 o                         
   3   7   1        401.30        505.27        39.07 o                         
   4   7   1        290.74        332.26         7.84 o                         
   5   7   1       4370.55       4645.88        45.29 o                         
   6   7   1      18413.18      18688.61       109.28 o                         
   7   7   1          3.90         -4.86         8.05 o                         
   8   7   1       6837.30       7067.80       110.35 o                         
   9   7   1          2.44          3.34         8.58 o                         
  10   7   1          1.07         -1.08         9.41 o                         
  11   7   1         26.84         30.23        13.21 o                         
  12   7   1         50.93         97.69        26.62 o                         
  13   7   1          6.03         33.62        25.93 o                         
  14   7   1          6.47         -1.38        23.45 o                         
 -14   8   1         32.30         34.68        20.71 o                         
 -13   8   1          1.48         -1.17        17.86 o                         
 -12   8   1        972.85       1072.55        58.06 o                         
 -11   8   1         24.07         11.27        12.21 o                         
 -10   8   1        406.27        405.50        28.72 o                         
  -9   8   1        154.82        166.31        18.91 o                         
  -8   8   1          2.69         10.31         6.94 o                         
  -7   8   1       5901.23       5663.45        78.44 o                         
  -6   8   1       4094.25       4272.66        60.78 o                         
  -5   8   1       4577.22       4731.33        40.86 o                         
  -4   8   1        831.26       1062.53        18.07 o                         
  -3   8   1        944.60       1052.50        17.51 o                         
  -2   8   1      27829.85      26621.61       284.92 o                         
  -1   8   1      23761.45      23878.38       123.08 o                         
   0   8   1       8208.66       8037.34        52.02 o                         
   1   8   1       3326.17       3169.52        42.23 o                         
   2   8   1         18.18         24.94         5.30 o                         
   3   8   1       5304.18       5238.83        36.08 o                         
   4   8   1      18885.55      18598.14        82.77 o                         
   5   8   1        850.13        755.82        12.36 o                         
   6   8   1       3188.72       3147.66        40.95 o                         
   7   8   1         34.44         35.86         7.90 o                         
   8   8   1       2454.00       2471.41        46.89 o                         
   9   8   1       2098.89       2216.61        60.24 o                         
  10   8   1        175.99        170.62        19.62 o                         
  11   8   1        265.41        274.80        39.38 o                         
  12   8   1          2.30          2.18        17.64 o                         
  13   8   1          1.61         -3.72        21.60 o                         
  14   8   1        135.08        144.44        32.35 o                         
 -14   9   1        173.80        166.09        35.51 o                         
 -13   9   1         87.88        112.89        21.13 o                         
 -12   9   1          0.90         13.46        16.10 o                         
 -11   9   1        847.48        867.48        43.67 o                         
 -10   9   1        543.42        594.82        34.93 o                         
  -9   9   1       2484.40       2624.37        77.51 o                         
  -8   9   1        300.33        299.21        23.06 o                         
  -7   9   1        205.42        234.89        12.52 o                         
  -6   9   1        285.92        272.78        11.12 o                         
  -5   9   1       2921.36       2872.44        32.65 o                         
  -4   9   1       2357.52       2254.46        26.95 o                         
  -3   9   1        487.94        543.33        13.29 o                         
  -2   9   1        328.35        393.64        12.56 o                         
  -1   9   1       5322.73       5296.07        38.76 o                         
   0   9   1       7643.02       7472.99        54.20 o                         
   1   9   1      36954.57      36712.95       242.73 o                         
   2   9   1        766.87        830.94        18.49 o                         
   3   9   1      19049.49      18803.98       117.54 o                         
   4   9   1        940.41        935.55        16.04 o                         
   5   9   1        206.31        214.90         6.99 o                         
   6   9   1       2529.51       2657.43        42.30 o                         
   7   9   1         68.18         68.11        10.63 o                         
   8   9   1         96.67         93.36        12.76 o                         
   9   9   1         31.06         40.77        13.16 o                         
  10   9   1        136.30        127.50        17.96 o                         
  11   9   1        898.61        988.44        65.72 o                         
  12   9   1          0.41          1.44        23.82 o                         
  13   9   1        250.11        272.60        48.00 o                         
  14   9   1          1.37          6.53        55.09 o                         
 -14  10   1         24.39         35.10        28.92 o                         
 -13  10   1          0.50         -3.47        12.92 o                         
 -12  10   1         24.17         18.58        17.25 o                         
 -11  10   1        102.09        123.53        19.46 o                         
 -10  10   1        430.06        419.12        30.18 o                         
  -9  10   1        229.10        250.50        23.40 o                         
  -8  10   1       1752.50       1687.42        43.16 o                         
  -7  10   1      10399.28      10643.46       111.23 o                         
  -6  10   1        354.28        317.69        12.03 o                         
  -5  10   1       5463.69       5575.51        46.16 o                         
  -4  10   1        181.23        147.85         8.69 o                         
  -3  10   1        370.85        287.86        13.12 o                         
  -2  10   1        658.45        656.38        14.36 o                         
  -1  10   1      28700.92      28043.09       187.34 o                         
   0  10   1       9263.78       9996.98        70.93 o                         
   1  10   1       4749.38       5406.19        50.23 o                         
   2  10   1       6687.62       5836.85        51.47 o                         
   3  10   1      18906.66      18211.18       167.87 o                         
   4  10   1        896.20        886.73        19.66 o                         
   5  10   1       3027.05       3078.69        35.00 o                         
   6  10   1          7.50          8.65         6.79 o                         
   7  10   1         17.41          8.49         8.49 o                         
   8  10   1        135.58        124.72        12.62 o                         
   9  10   1       1446.12       1533.80        52.73 o                         
  10  10   1          3.16         18.14        10.95 o                         
  11  10   1        641.65        664.43        43.94 o                         
  12  10   1        309.36        298.01        38.27 o                         
  13  10   1         15.04         40.34        22.06 o                         
  14  10   1         43.52         46.91        44.91 o                         
 -14  11   1          7.67         14.25        18.09 o                         
 -13  11   1         72.40         69.70        17.34 o                         
 -12  11   1          0.88          0.91        23.74 o                         
 -11  11   1         19.10          8.32        12.33 o                         
 -10  11   1         45.55         70.01        17.05 o                         
  -9  11   1       1848.80       1817.97        45.83 o                         
  -8  11   1       1986.83       1898.39        40.02 o                         
  -7  11   1        107.10        107.10        10.51 o                         
  -6  11   1       7428.71       7332.36       114.87 o                         
  -5  11   1       4575.24       4509.43        48.04 o                         
  -4  11   1       5200.53       5232.91        50.05 o                         
  -3  11   1        731.41        704.26        18.92 o                         
  -2  11   1        479.24        369.06        11.34 o                         
  -1  11   1       4925.29       4663.73        45.95 o                         
   0  11   1       2962.09       2796.96        33.34 o                         
   1  11   1      19041.81      18484.37        86.83 o                         
   2  11   1       5765.63       5875.10        36.92 o                         
   3  11   1        862.96        846.91        26.35 o                         
   4  11   1       5373.80       5431.65        44.76 o                         
   5  11   1       1448.67       1465.31        22.35 o                         
   6  11   1       1744.88       1702.41        23.29 o                         
   7  11   1         14.52         26.38         9.23 o                         
   8  11   1       1323.80       1372.48        40.99 o                         
   9  11   1        449.89        441.49        25.57 o                         
  10  11   1        789.58        884.44        42.90 o                         
  11  11   1        248.71        261.12        27.01 o                         
  12  11   1         54.40         56.30        22.65 o                         
  13  11   1         24.64         44.02        19.74 o                         
  14  11   1          4.86          1.71        41.17 o                         
 -14  12   1         27.52        -20.25        21.75 o                         
 -13  12   1         54.24         70.29        25.06 o                         
 -12  12   1        219.39        240.10        26.12 o                         
 -11  12   1        474.79        525.61        36.00 o                         
 -10  12   1        838.49        881.34        43.63 o                         
  -9  12   1        146.83        180.61        20.36 o                         
  -8  12   1        296.80        312.35        16.68 o                         
  -7  12   1        476.94        454.53        22.14 o                         
  -6  12   1       1330.34       1327.79        28.53 o                         
  -5  12   1       4714.32       4696.49        50.02 o                         
  -4  12   1        501.88        479.35        15.77 o                         
  -3  12   1      22828.76      22014.34       292.41 o                         
  -2  12   1       1222.99       1010.72        19.32 o                         
  -1  12   1       4138.57       4540.86        57.67 o                         
   0  12   1      20274.35      21430.62       115.96 o                         
   1  12   1       6880.21       7094.60        56.66 o                         
   2  12   1        124.69         91.40         6.08 o                         
   3  12   1       4786.78       4682.21        65.79 o                         
   4  12   1       3292.68       3209.99        43.42 o                         
   5  12   1         56.50         53.73         5.20 o                         
   6  12   1       1067.39       1061.72        19.18 o                         
   7  12   1       1747.81       1965.97        46.29 o                         
   8  12   1         48.02         60.33        10.71 o                         
   9  12   1          1.32         -4.97         9.09 o                         
  10  12   1        275.98        295.00        26.24 o                         
  11  12   1         34.30         32.40        14.65 o                         
  12  12   1        155.97        154.43        44.04 o                         
  13  12   1         80.90        136.23        48.83 o                         
 -14  13   1         45.94         24.69        24.06 o                         
 -13  13   1        663.02        675.51        52.35 o                         
 -12  13   1          2.49         18.85        24.86 o                         
 -11  13   1        846.46        936.09        47.61 o                         
 -10  13   1        211.29        244.52        25.39 o                         
  -9  13   1         34.36         38.02        11.03 o                         
  -8  13   1        352.41        327.77        20.54 o                         
  -7  13   1        145.11        136.97        11.20 o                         
  -6  13   1       1743.13       1713.75        32.60 o                         
  -5  13   1       3392.54       3467.74        57.76 o                         
  -4  13   1       2366.24       2178.47        27.88 o                         
  -3  13   1       3867.14       3734.15        42.52 o                         
  -2  13   1        991.16        984.15        20.45 o                         
  -1  13   1      16617.45      16292.99       150.31 o                         
   0  13   1        340.22        353.34        16.29 o                         
   1  13   1        447.09        470.01        16.05 o                         
   2  13   1       1532.63       1642.78        24.08 o                         
   3  13   1       2775.53       2637.73        51.19 o                         
   4  13   1         24.94         29.11         8.45 o                         
   5  13   1       9262.63       9030.62        73.51 o                         
   6  13   1       1248.29       1247.16        25.57 o                         
   7  13   1        221.08        201.32        16.66 o                         
   8  13   1         45.51         61.64        12.11 o                         
   9  13   1        639.34        711.28        29.67 o                         
  10  13   1         37.86         12.80        11.01 o                         
  11  13   1         27.13         19.99        12.88 o                         
  12  13   1         23.10         45.93        32.04 o                         
  13  13   1         30.85         47.33        22.04 o                         
 -14  14   1          8.81         62.01        26.35 o                         
 -13  14   1         97.15         80.77        21.02 o                         
 -12  14   1         47.99         49.54        15.26 o                         
 -11  14   1        276.78        285.89        28.10 o                         
 -10  14   1         65.58        108.57        19.38 o                         
  -9  14   1        659.69        710.06        33.17 o                         
  -8  14   1        558.15        611.31        31.90 o                         
  -7  14   1        174.35        174.71        15.43 o                         
  -6  14   1       1791.84       1821.77        33.81 o                         
  -5  14   1       8751.64       8699.96        59.83 o                         
  -4  14   1          6.32          7.65         6.88 o                         
  -3  14   1      11318.94      10800.89        83.77 o                         
  -2  14   1        463.53        509.37        17.41 o                         
  -1  14   1        253.07        250.83        13.97 o                         
   0  14   1        340.06        350.09        13.25 o                         
   1  14   1       1657.37       1735.52        28.14 o                         
   2  14   1       1863.89       1857.47        40.08 o                         
   3  14   1        229.97        217.11        16.67 o                         
   4  14   1          3.16          8.12        16.83 o                         
   5  14   1       2262.72       2140.80        38.20 o                         
   6  14   1        395.20        402.01        15.77 o                         
   7  14   1       2392.72       2472.10        53.65 o                         
   8  14   1        402.96        416.80        24.13 o                         
   9  14   1        752.78        710.51        33.01 o                         
  10  14   1          6.72          6.21        13.41 o                         
  11  14   1         11.85         -2.33        13.75 o                         
  12  14   1         21.87          0.89        15.93 o                         
  13  14   1        103.95        126.56        28.34 o                         
 -14  15   1          1.86        -19.11        26.90 o                         
 -13  15   1        224.20        228.16        29.24 o                         
 -12  15   1          8.35         34.62        18.05 o                         
 -11  15   1        508.40        522.41        37.38 o                         
 -10  15   1         23.16         30.98        14.37 o                         
  -9  15   1         48.83         36.30        13.12 o                         
  -8  15   1       1999.58       2005.10        50.17 o                         
  -7  15   1        604.70        587.32        26.09 o                         
  -6  15   1       1125.81       1097.99        39.43 o                         
  -5  15   1        429.63        419.66        13.55 o                         
  -4  15   1         40.64         29.27         4.64 o                         
  -3  15   1       1894.68       1842.96        29.90 o                         
  -2  15   1        621.31        646.76        20.11 o                         
  -1  15   1      10278.49      10260.56        90.32 o                         
   0  15   1       4214.60       4030.27        43.58 o                         
   1  15   1         15.66          6.74         6.18 o                         
   2  15   1        446.28        442.10        21.04 o                         
   3  15   1        608.79        613.60        27.54 o                         
   4  15   1       2690.74       2719.68        48.45 o                         
   5  15   1       5745.93       5687.50        64.01 o                         
   6  15   1         51.29         46.65        10.52 o                         
   7  15   1        842.06        775.28        27.67 o                         
   8  15   1       1196.66       1177.95        39.84 o                         
   9  15   1        261.40        275.02        21.18 o                         
  10  15   1        653.66        645.63        33.21 o                         
  11  15   1         40.05         38.02        24.08 o                         
  12  15   1          0.20         -5.92        16.98 o                         
  13  15   1         19.01         26.68        20.51 o                         
 -13  16   1         17.58         45.30        16.49 o                         
 -12  16   1         19.78         21.65        17.56 o                         
 -11  16   1         26.22         35.64        16.05 o                         
 -10  16   1       1092.56       1160.42        51.93 o                         
  -9  16   1          0.27         -8.80         8.80 o                         
  -8  16   1       1541.31       1577.71        45.49 o                         
  -7  16   1       1478.74       1322.05        39.04 o                         
  -6  16   1        204.77        181.92        14.78 o                         
  -5  16   1          2.26          5.15         4.70 o                         
  -4  16   1       1778.88       1681.63        26.41 o                         
  -3  16   1       1257.24       1248.16        28.84 o                         
  -2  16   1         35.80         31.14         6.68 o                         
  -1  16   1        303.05        345.38        15.71 o                         
   0  16   1       4563.06       4845.38        49.44 o                         
   1  16   1        181.81        227.55        13.41 o                         
   2  16   1      12567.96      12900.29       109.89 o                         
   3  16   1        637.31        701.32        30.38 o                         
   4  16   1        605.70        549.88        23.07 o                         
   5  16   1        243.35        226.60        14.63 o                         
   6  16   1        133.47        120.96        10.72 o                         
   7  16   1        563.53        534.27        23.66 o                         
   8  16   1        142.52        181.39        17.83 o                         
   9  16   1          1.91         14.04        10.78 o                         
  10  16   1         89.81         99.05        16.56 o                         
  11  16   1          7.53         17.15        22.65 o                         
  12  16   1        298.04        308.94        41.07 o                         
  13  16   1          2.43         19.32        24.86 o                         
 -13  17   1         42.20         42.12        16.95 o                         
 -12  17   1          0.90         13.41        23.70 o                         
 -11  17   1         36.58         32.97        16.18 o                         
 -10  17   1         16.54         14.95        13.16 o                         
  -9  17   1        446.93        451.40        30.62 o                         
  -8  17   1       1154.79       1155.04        39.79 o                         
  -7  17   1        489.64        450.30        32.12 o                         
  -6  17   1       2956.85       2931.80        48.63 o                         
  -5  17   1        458.17        447.09        30.42 o                         
  -4  17   1         19.55         12.44         8.17 o                         
  -3  17   1          0.41          5.98         6.97 o                         
  -2  17   1        893.19        868.50        23.01 o                         
  -1  17   1       1242.23       1244.13        28.06 o                         
   0  17   1       4115.03       4230.91        47.99 o                         
   1  17   1       2369.20       2312.25        39.64 o                         
   2  17   1        882.16        943.80        32.48 o                         
   3  17   1       4268.34       4312.77        76.30 o                         
   4  17   1       4689.05       4730.36        67.86 o                         
   5  17   1          1.04         14.43         7.80 o                         
   6  17   1        327.52        328.32        21.34 o                         
   7  17   1        191.87        183.70        15.32 o                         
   8  17   1        536.46        498.39        28.05 o                         
   9  17   1          3.71          7.94         9.45 o                         
  10  17   1        606.20        634.65        30.72 o                         
  11  17   1         38.54         33.11        15.94 o                         
  12  17   1          2.72         60.99        23.24 o                         
  13  17   1         50.27         31.59        26.43 o                         
 -13  18   1         29.14         29.02        16.58 o                         
 -12  18   1         36.26        -11.87        19.57 o                         
 -11  18   1          1.47         -6.48        15.50 o                         
 -10  18   1        144.19        135.11        18.50 o                         
  -9  18   1        177.57        190.28        23.06 o                         
  -8  18   1        367.11        367.82        23.37 o                         
  -7  18   1       2007.72       1943.19        57.44 o                         
  -6  18   1        159.76        143.17        11.84 o                         
  -5  18   1        800.29        835.87        30.12 o                         
  -4  18   1       1913.88       1941.16        32.32 o                         
  -3  18   1       1236.77       1265.16        28.42 o                         
  -2  18   1       6097.55       6115.95        96.88 o                         
  -1  18   1        521.76        566.31        18.87 o                         
   0  18   1        952.42        944.29        27.29 o                         
   1  18   1        145.49        139.91        12.79 o                         
   2  18   1       2574.02       2568.08        53.39 o                         
   3  18   1       4855.12       4916.06        87.38 o                         
   4  18   1         49.96         36.34         9.07 o                         
   5  18   1       1108.26       1053.60        30.69 o                         
   6  18   1         63.87         83.77        13.15 o                         
   7  18   1        556.58        601.39        26.41 o                         
   8  18   1        362.85        373.27        24.21 o                         
   9  18   1        253.85        259.72        22.14 o                         
  10  18   1         17.74         14.16        10.78 o                         
  11  18   1         56.05         80.57        19.70 o                         
  12  18   1         82.80         90.11        24.50 o                         
  13  18   1         11.43        -16.08        26.90 o                         
 -13  19   1         56.32         89.02        26.62 o                         
 -12  19   1          0.54        -14.61        14.61 o                         
 -11  19   1        180.58        212.50        26.90 o                         
 -10  19   1        344.25        379.50        33.05 o                         
  -9  19   1         87.51         59.90        21.86 o                         
  -8  19   1         14.49         19.57        13.00 o                         
  -7  19   1        290.60        293.62        20.49 o                         
  -6  19   1         59.79         32.70         7.94 o                         
  -5  19   1         22.72         23.30         8.31 o                         
  -4  19   1       1575.26       1580.10        37.84 o                         
  -3  19   1        822.39        832.28        23.73 o                         
  -2  19   1       2840.20       2868.84        76.11 o                         
  -1  19   1       4359.00       4312.80        57.53 o                         
   0  19   1       1889.99       1885.22        38.32 o                         
   1  19   1        890.78        947.61        29.63 o                         
   2  19   1        955.88        957.92        30.36 o                         
   3  19   1        636.01        659.78        33.71 o                         
   4  19   1        452.32        376.13        21.50 o                         
   5  19   1        242.53        224.31        15.32 o                         
   6  19   1       1103.05       1132.73        40.46 o                         
   7  19   1          1.58         12.53         9.45 o                         
   8  19   1        401.44        394.64        25.56 o                         
   9  19   1        127.64        179.39        19.09 o                         
  10  19   1         13.17         30.86        12.43 o                         
  11  19   1         34.33          9.85        14.67 o                         
  12  19   1         10.17         71.43        25.06 o                         
 -13  20   1         16.21         11.32        29.69 o                         
 -12  20   1        250.79        287.32        31.30 o                         
 -11  20   1          1.46         -7.52        14.50 o                         
 -10  20   1         38.51         59.27        16.78 o                         
  -9  20   1         78.13         90.02        18.81 o                         
  -8  20   1         75.78         73.33        18.74 o                         
  -7  20   1         16.55         13.71         8.91 o                         
  -6  20   1        343.48        353.18        19.18 o                         
  -5  20   1        432.58        461.04        23.76 o                         
  -4  20   1         11.19         -6.73         7.77 o                         
  -3  20   1       1307.91       1334.57        37.31 o                         
  -2  20   1       9632.45       9706.67       250.00 o                         
  -1  20   1          7.06         48.69        12.30 o                         
   0  20   1        508.33        586.88        23.11 o                         
   1  20   1        131.70        112.63        13.29 o                         
   2  20   1          1.33          6.87         9.74 o                         
   3  20   1        124.84         98.64        16.05 o                         
   4  20   1       2068.99       2124.77        49.43 o                         
   5  20   1         77.41         71.75        11.05 o                         
   6  20   1        400.34        354.02        24.50 o                         
   7  20   1        579.67        567.27        26.79 o                         
   8  20   1        239.78        255.99        21.11 o                         
   9  20   1         24.01         20.28        11.19 o                         
  10  20   1         43.50          8.20        17.53 o                         
  11  20   1         20.81         10.95        17.63 o                         
  12  20   1          1.10         16.19        21.41 o                         
 -13  21   1          7.92         28.32        25.72 o                         
 -12  21   1          3.12         13.31        14.52 o                         
 -11  21   1          6.03          9.99        15.47 o                         
 -10  21   1        196.22        193.62        24.68 o                         
  -9  21   1        123.20        111.70        18.44 o                         
  -8  21   1        111.20         85.95        16.89 o                         
  -7  21   1          5.55          8.52        11.49 o                         
  -6  21   1        381.03        331.58        22.22 o                         
  -5  21   1        255.75        253.36        19.30 o                         
  -4  21   1       1946.94       2048.35        44.35 o                         
  -3  21   1          2.58         -0.46         9.54 o                         
  -2  21   1       1539.70       1793.06        55.62 o                         
  -1  21   1        486.00        488.74        24.10 o                         
   0  21   1        158.17        189.52        15.37 o                         
   1  21   1        169.76        228.03        17.72 o                         
   2  21   1        975.08        910.81        31.16 o                         
   3  21   1       1687.89       1743.62        55.71 o                         
   4  21   1        213.41        176.54        15.77 o                         
   5  21   1        106.92        100.84        12.48 o                         
   6  21   1       1554.79       1527.52        48.06 o                         
   7  21   1         22.91          1.74        14.44 o                         
   8  21   1        630.57        664.92        33.78 o                         
   9  21   1         22.42         30.26        12.41 o                         
  10  21   1         47.69         58.66        17.55 o                         
  11  21   1         16.54         37.93        12.54 o                         
  12  21   1         29.43         22.46        22.90 o                         
 -12  22   1         46.67         37.19        52.54 o                         
 -11  22   1          0.12          0.74        11.30 o                         
 -10  22   1         57.06         65.36        18.69 o                         
  -9  22   1         68.92         77.02        17.76 o                         
  -8  22   1          0.20        -14.71        14.71 o                         
  -7  22   1       1513.68       1566.71        77.02 o                         
  -6  22   1        104.45        114.93        17.85 o                         
  -5  22   1        151.48        165.65        16.90 o                         
  -4  22   1          8.61         13.14         8.05 o                         
  -3  22   1         71.76         50.39        10.07 o                         
  -2  22   1       1174.07       1193.02        41.65 o                         
  -1  22   1       1269.76       1243.93        34.45 o                         
   0  22   1         69.45         55.51        11.05 o                         
   1  22   1          1.58          4.03         9.08 o                         
   2  22   1         80.30        112.39        13.95 o                         
   3  22   1       1399.09       1451.01        44.99 o                         
   4  22   1        355.30        285.49        20.80 o                         
   5  22   1        433.60        461.89        22.84 o                         
   6  22   1         84.95         69.47        22.80 o                         
   7  22   1         34.72         37.62        10.50 o                         
   8  22   1         36.54         44.11        11.89 o                         
   9  22   1        213.90        202.17        25.07 o                         
  10  22   1         32.52         51.95        14.98 o                         
  11  22   1        123.32        159.96        21.89 o                         
  12  22   1         20.08         10.30        23.49 o                         
 -12  23   1          0.09         -6.81        23.08 o                         
 -11  23   1         23.00         10.71        18.59 o                         
 -10  23   1          0.71         10.44        14.88 o                         
  -9  23   1        600.92        622.22        46.15 o                         
  -8  23   1         81.65         99.28        21.43 o                         
  -7  23   1         53.52         50.91        14.43 o                         
  -6  23   1         46.92         69.66        15.78 o                         
  -5  23   1        697.92        688.20        38.61 o                         
  -4  23   1         55.96         52.73        12.83 o                         
  -3  23   1         99.10        116.35        18.06 o                         
  -2  23   1        192.22        157.84        17.97 o                         
  -1  23   1        150.20        177.14        15.58 o                         
   0  23   1        187.22        180.55        14.90 o                         
   1  23   1       2660.14       2709.46        56.03 o                         
   2  23   1        206.57        187.36        16.60 o                         
   3  23   1       1190.00       1199.19        42.35 o                         
   4  23   1         15.84         11.12         8.67 o                         
   5  23   1          5.58         12.08         8.89 o                         
   6  23   1          6.24         15.76        19.19 o                         
   7  23   1          3.58          6.83         8.97 o                         
   8  23   1          1.72         -2.14        13.68 o                         
   9  23   1          5.83         -0.83        16.24 o                         
  10  23   1         22.11         50.65        21.31 o                         
  11  23   1        128.14        135.51        19.93 o                         
  12  23   1          5.37          0.91        20.14 o                         
 -11  24   1          2.09        -17.26        17.26 o                         
 -10  24   1        113.15         93.37        29.32 o                         
  -9  24   1         27.52         18.39        21.35 o                         
  -8  24   1        102.30        162.20        32.68 o                         
  -7  24   1        657.41        626.30        52.52 o                         
  -6  24   1         16.89         46.78        18.65 o                         
  -5  24   1        209.02        193.74        33.96 o                         
  -4  24   1         92.28         87.12        14.78 o                         
  -3  24   1          0.04         -3.15        13.49 o                         
  -2  24   1        523.26        514.95        29.29 o                         
  -1  24   1        682.53        732.00        28.01 o                         
   0  24   1        441.06        474.73        22.90 o                         
   1  24   1        148.55        201.89        17.92 o                         
   2  24   1        590.14        595.80        27.86 o                         
   3  24   1        658.64        719.55        33.77 o                         
   4  24   1        133.42        139.51        15.23 o                         
   5  24   1        205.91        223.90        20.53 o                         
   6  24   1         40.72         44.39        12.47 o                         
   7  24   1          4.05          3.18        14.48 o                         
   8  24   1         12.54         11.17        14.38 o                         
   9  24   1         56.37         20.23        14.13 o                         
  10  24   1         60.89         89.80        20.33 o                         
  11  24   1         14.01         10.44        44.48 o                         
 -11  25   1          0.03         -1.28        23.35 o                         
 -10  25   1          4.31          6.17        19.99 o                         
  -9  25   1        145.16        209.15        39.41 o                         
  -8  25   1        127.69        124.95        59.27 o                         
  -7  25   1         22.07         -1.71        31.95 o                         
  -6  25   1        232.43        241.54        33.58 o                         
  -5  25   1        319.46        330.39        28.86 o                         
  -4  25   1        444.66        457.37        34.30 o                         
  -3  25   1        175.98        158.31        19.33 o                         
  -2  25   1        359.98        410.91        27.35 o                         
  -1  25   1        142.41        187.68        18.37 o                         
   0  25   1          0.03         22.18        10.05 o                         
   1  25   1        658.10        679.36        30.29 o                         
   2  25   1          3.10         11.36        13.50 o                         
   3  25   1         94.28        109.94        16.75 o                         
   4  25   1         54.06         59.43        13.51 o                         
   5  25   1        269.95        282.56        23.70 o                         
   6  25   1        462.43        484.69        32.49 o                         
   7  25   1          3.55         28.90        13.43 o                         
   8  25   1         84.70         58.66        16.46 o                         
   9  25   1         55.25         84.58        26.97 o                         
  10  25   1         65.12         31.40        21.02 o                         
  11  25   1          0.99        -19.89        25.35 o                         
 -10  26   1         64.68         39.19        22.71 o                         
  -9  26   1         67.32         40.38        32.81 o                         
  -8  26   1          3.41         -6.49        16.94 o                         
  -7  26   1         61.09         56.32        21.97 o                         
  -6  26   1         16.29         37.14        24.09 o                         
  -5  26   1        242.44        304.34        29.55 o                         
  -4  26   1         13.16         31.64        13.78 o                         
  -3  26   1        484.14        465.94        29.78 o                         
  -2  26   1        543.85        540.02        31.62 o                         
  -1  26   1         34.29         45.78        12.48 o                         
   0  26   1        340.22        353.48        21.38 o                         
   1  26   1        111.43        108.83        14.29 o                         
   2  26   1        150.61        162.26        17.20 o                         
   3  26   1        117.06        111.24        15.29 o                         
   4  26   1        128.72        123.77        22.74 o                         
   5  26   1         95.31         88.89        18.30 o                         
   6  26   1         22.32          4.80        16.88 o                         
   7  26   1         29.04         53.18        23.39 o                         
   8  26   1          3.24         -5.79        35.78 o                         
   9  26   1         37.63         -9.06        28.86 o                         
  10  26   1        103.69        137.20        39.68 o                         
 -10  27   1          0.07         18.83        24.78 o                         
  -9  27   1          1.42         27.32        23.74 o                         
  -8  27   1          4.02         13.12        40.88 o                         
  -7  27   1          1.64         24.83        41.30 o                         
  -6  27   1          1.05         -4.92        21.24 o                         
  -5  27   1        106.85         99.40        19.86 o                         
  -4  27   1        313.44        330.23        26.71 o                         
  -3  27   1        222.46        230.80        22.19 o                         
  -2  27   1         42.41         51.03        13.72 o                         
  -1  27   1        884.16        903.41        35.90 o                         
   0  27   1        199.41        201.26        17.76 o                         
   1  27   1        116.91        150.20        18.04 o                         
   2  27   1         25.28         42.42        14.01 o                         
   3  27   1        150.02        157.02        19.09 o                         
   4  27   1          1.06          5.59        11.19 o                         
   5  27   1        321.16        302.99        26.69 o                         
   6  27   1         17.47         21.74        17.06 o                         
   7  27   1          3.66        -15.29        54.50 o                         
   8  27   1         60.64         36.06        29.17 o                         
   9  27   1         17.98         48.69        23.03 o                         
  10  27   1          1.30        -35.28        35.28 o                         
  -9  28   1         34.69         66.21        28.38 o                         
  -8  28   1         77.02         78.23        27.99 o                         
  -7  28   1         72.05         39.28        55.70 o                         
  -6  28   1          6.14         24.96        23.67 o                         
  -5  28   1        235.88        189.82        35.35 o                         
  -4  28   1         85.35         77.06        15.88 o                         
  -3  28   1        650.33        675.33        42.91 o                         
  -2  28   1         31.40         37.39        13.89 o                         
  -1  28   1         13.20         27.08        12.73 o                         
   0  28   1         96.08         97.20        16.16 o                         
   1  28   1         48.66         62.07        12.01 o                         
   2  28   1        262.92        287.73        24.69 o                         
   3  28   1          0.22         21.40        13.88 o                         
   4  28   1          1.48         -0.34        21.81 o                         
   5  28   1        156.71        112.27        18.37 o                         
   6  28   1          0.07        -15.68        23.77 o                         
   7  28   1        157.39        147.94        32.17 o                         
   8  28   1         16.73         25.52        20.57 o                         
   9  28   1         21.73         46.98        22.24 o                         
  -8  29   1        134.19        155.04        34.22 o                         
  -7  29   1          7.49          3.58        25.11 o                         
  -6  29   1        191.35        235.98        39.17 o                         
  -5  29   1         29.45         11.78        15.93 o                         
  -4  29   1          2.66         -6.71        11.91 o                         
  -3  29   1         21.31         43.05        16.10 o                         
  -2  29   1        115.64        126.74        17.97 o                         
  -1  29   1         42.31         47.82        16.23 o                         
   0  29   1        125.65        144.72        17.14 o                         
   1  29   1         68.48         63.36        17.98 o                         
   2  29   1         42.77         39.32        16.00 o                         
   3  29   1         53.96         59.27        14.25 o                         
   4  29   1        236.91        281.91        31.01 o                         
   5  29   1         25.92         41.17        15.34 o                         
   6  29   1         80.30         71.66        23.08 o                         
   7  29   1          0.19        -22.75        22.75 o                         
   8  29   1         45.04         42.81        28.68 o                         
  -8  30   1         79.28        129.40        33.15 o                         
  -7  30   1         11.87         17.67        22.22 o                         
  -6  30   1         10.67         42.67        23.98 o                         
  -5  30   1         13.35         12.42        14.64 o                         
  -4  30   1        118.56        115.10        18.24 o                         
  -3  30   1          0.03        -17.91        17.91 o                         
  -2  30   1         31.01         56.09        17.38 o                         
  -1  30   1         23.77         20.61        13.73 o                         
   0  30   1        177.56        180.78        19.81 o                         
   1  30   1         31.85         42.16        12.54 o                         
   2  30   1        380.39        421.68        30.69 o                         
   3  30   1          4.05          6.92        12.36 o                         
   4  30   1         16.26         -0.82        19.12 o                         
   5  30   1          1.35        -13.39        13.39 o                         
   6  30   1          9.58        -18.70        20.26 o                         
   7  30   1          0.10         53.77        17.49 o                         
   8  30   1          9.31        -23.36        23.36 o                         
  -7  31   1          4.81        -23.68        48.84 o                         
  -6  31   1         80.15         66.36        21.44 o                         
  -5  31   1          1.07         -5.53        16.06 o                         
  -4  31   1          0.06         -3.79        12.47 o                         
  -3  31   1         40.88         58.32        19.79 o                         
  -2  31   1         44.14         17.62        22.54 o                         
  -1  31   1        121.54        138.04        19.81 o                         
   0  31   1          7.44         15.23        12.42 o                         
   1  31   1         14.74         27.17        11.93 o                         
   2  31   1         10.77         29.68        12.94 o                         
   3  31   1        123.44        118.66        18.65 o                         
   4  31   1         32.68         53.11        17.37 o                         
   5  31   1          6.99        -11.17        13.24 o                         
   6  31   1          0.81         33.56        24.75 o                         
   7  31   1          0.89          5.85        18.13 o                         
   8  31   1          9.83        -17.89        20.34 o                         
  -7  32   1         24.63         54.40        25.09 o                         
  -6  32   1         30.70         18.48        36.93 o                         
  -5  32   1         33.54         29.12        21.52 o                         
  -4  32   1         33.86         13.53        12.87 o                         
  -3  32   1        203.80        242.60        28.82 o                         
  -2  32   1        158.27        210.58        43.48 o                         
  -1  32   1          0.07          0.36        19.98 o                         
   0  32   1          5.15          8.36        12.97 o                         
   1  32   1         23.69         66.80        19.82 o                         
   2  32   1         67.70         61.19        15.58 o                         
   3  32   1          0.59         24.13        16.39 o                         
   4  32   1          1.33         -4.39        14.47 o                         
   5  32   1         32.71         46.37        39.35 o                         
   6  32   1         32.69         89.62        33.92 o                         
   7  32   1         66.21        100.69        35.38 o                         
  -6  33   1         21.48          5.20        27.19 o                         
  -5  33   1          2.46         -5.89        19.06 o                         
  -4  33   1          8.08         76.47        35.59 o                         
  -3  33   1         23.92         29.92        15.98 o                         
  -2  33   1         25.53         49.68        20.37 o                         
  -1  33   1        158.71        183.99        31.19 o                         
   0  33   1         13.89         -3.37        18.21 o                         
   1  33   1         29.32          5.97        16.31 o                         
   2  33   1          1.71        -11.21        16.30 o                         
   3  33   1         18.00         31.71        19.85 o                         
   4  33   1          6.20         63.45        20.31 o                         
   5  33   1          4.67        -16.42        16.42 o                         
   6  33   1         41.57        102.51        33.28 o                         
   7  33   1          0.23        -25.33        25.33 o                         
  -5  34   1          1.34        -20.17        27.63 o                         
  -4  34   1          0.52         -8.98        16.23 o                         
  -3  34   1         65.16         39.69        16.25 o                         
  -2  34   1        154.47        169.50        26.21 o                         
  -1  34   1          6.89        -11.71        15.30 o                         
   0  34   1         25.77         -4.15        20.72 o                         
   1  34   1         13.22         -7.09        16.53 o                         
   2  34   1         70.51         85.06        22.29 o                         
   3  34   1         45.94         12.79        29.30 o                         
   4  34   1          3.49         30.65        21.69 o                         
   5  34   1         32.21         21.08        23.56 o                         
  -3  35   1          9.48         38.07        19.03 o                         
  -2  35   1          1.34          0.81        15.86 o                         
  -1  35   1          1.19        -10.11        13.92 o                         
   0  35   1          0.13         -9.46        19.66 o                         
   1  35   1         43.73         28.93        19.52 o                         
   2  35   1          0.19        -15.84        15.84 o                         
   3  35   1         40.96         94.50        25.84 o                         
   4  35   1         18.98         -7.06        25.54 o                         
  -2  36   1          1.69         34.04        24.10 o                         
  -1  36   1         28.24         23.00        24.27 o                         
   0  36   1          4.31         -3.54        25.61 o                         
   1  36   1          2.49         20.93        33.00 o                         
  -2  37   1          0.50         -1.17        21.38 o                         
 -14   0   2        721.49        721.43        80.49 o                         
 -12   0   2       1002.02        977.17        55.32 o                         
 -10   0   2        393.53        360.57        25.94 o                         
  -8   0   2      13907.39      14241.25       167.82 o                         
  -6   0   2      10679.02      10979.26       164.07 o                         
  -4   0   2      13058.83      13493.38       156.55 o                         
  -2   0   2      33651.53      34519.58       115.52 o                         
   0   0   2       1416.46       1520.83        14.93 o                         
   2   0   2       1227.36       1091.48        26.84 o                         
   4   0   2      31029.51      31143.58       297.37 o                         
   6   0   2         13.22         47.76        10.44 o                         
   8   0   2         12.49         14.35         8.79 o                         
  10   0   2        545.09        660.90        65.41 o                         
  12   0   2        403.66        473.76        44.78 o                         
  14   0   2        144.87        153.37        50.08 o                         
 -15   1   2          9.92        -15.87        19.20 o                         
 -14   1   2        151.39        126.10        42.08 o                         
 -13   1   2         37.63         50.94        14.50 o                         
 -12   1   2        188.63        205.60        28.18 o                         
 -11   1   2        780.77        819.03        34.02 o                         
 -10   1   2        478.75        471.55        25.15 o                         
  -9   1   2       1334.82       1363.63        39.47 o                         
  -8   1   2          0.84          6.66         9.47 o                         
  -7   1   2          1.87          4.55         8.41 o                         
  -6   1   2      22112.20      22819.24       128.79 o                         
  -5   1   2       3584.45       3629.80        57.65 o                         
  -4   1   2      19488.24      19554.64       162.59 o                         
  -3   1   2      12026.75      12879.42       152.02 o                         
  -2   1   2          9.26         29.99         4.49 o                         
  -1   1   2       1530.79       1350.08        24.59 o                         
   0   1   2      13181.85      13830.68       150.71 o                         
   1   1   2      63475.37      63666.64       702.06 o                         
   2   1   2       1284.33       1215.76        10.90 o                         
   3   1   2       2148.66       2181.85        15.37 o                         
   4   1   2      20179.91      19974.00        94.17 o                         
   5   1   2       4653.25       4851.97        45.70 o                         
   6   1   2       6524.72       6629.94        72.43 o                         
   7   1   2        510.89        500.57        26.59 o                         
   8   1   2        112.28        121.87        11.49 o                         
   9   1   2         52.70         51.77         9.51 o                         
  10   1   2        229.40        252.88        26.13 o                         
  11   1   2        505.62        452.33        41.50 o                         
  12   1   2        470.12        479.08        37.53 o                         
  13   1   2         77.32         98.57        17.97 o                         
  14   1   2          3.31         20.49        15.33 o                         
 -15   2   2         92.96         65.65        19.53 o                         
 -14   2   2        211.86        195.32        31.05 o                         
 -13   2   2        146.76        107.26        15.31 o                         
 -12   2   2          2.89          4.31         9.71 o                         
 -11   2   2        116.56        104.76        14.54 o                         
 -10   2   2        661.62        641.97        28.74 o                         
  -9   2   2       1159.73       1215.27        37.03 o                         
  -8   2   2       2297.44       2390.78        48.17 o                         
  -7   2   2       7946.12       7993.59        81.23 o                         
  -6   2   2       4026.96       4371.15        54.96 o                         
  -5   2   2       1662.31       1741.82        32.56 o                         
  -4   2   2      26215.22      27113.63       127.37 o                         
  -3   2   2      36908.21      36094.53       241.82 o                         
  -2   2   2       2446.49       2632.52        26.33 o                         
  -1   2   2       7994.28       8193.95       131.41 o                         
   0   2   2      22936.20      23731.88       223.78 o                         
   1   2   2        206.08        245.68         4.97 o                         
   2   2   2       2811.03       2605.73        19.77 o                         
   3   2   2       1918.59       1904.99        25.30 o                         
   4   2   2       4368.60       4263.61        30.86 o                         
   5   2   2        242.85        256.81         9.49 o                         
   6   2   2        829.64        689.26        35.52 o                         
   7   2   2       3731.06       3776.30        51.96 o                         
   8   2   2        176.26        148.11        13.04 o                         
   9   2   2       3821.32       3060.00       374.55 o                         
  10   2   2        788.98        653.28        97.40 o                         
  11   2   2        166.39        184.24        22.83 o                         
  12   2   2         26.57         16.05        14.94 o                         
  13   2   2         30.59         49.66        17.58 o                         
  14   2   2         10.58          9.68        14.91 o                         
 -15   3   2         11.24          0.32        28.95 o                         
 -14   3   2         11.32          5.38        20.55 o                         
 -13   3   2         36.77         16.04        12.23 o                         
 -12   3   2        521.67        500.89        29.44 o                         
 -11   3   2       2690.08       2763.25        62.81 o                         
 -10   3   2       1211.79       1299.78        41.15 o                         
  -9   3   2       1320.67       1272.68        38.08 o                         
  -8   3   2       1833.59       1866.23        42.90 o                         
  -7   3   2         35.09         56.47        11.72 o                         
  -6   3   2        486.38        498.35        19.49 o                         
  -5   3   2       7543.42       7821.73        67.86 o                         
  -4   3   2       4400.94       4527.72        83.87 o                         
  -3   3   2       1515.20       1502.28        21.39 o                         
  -2   3   2      36793.78      35893.13       154.63 o                         
  -1   3   2      31908.74      32729.06       371.76 o                         
   0   3   2         34.13         67.05         6.46 o                         
   1   3   2       7067.46       7738.34       112.20 o                         
   2   3   2       1889.18       1820.93        33.46 o                         
   3   3   2       2634.09       2711.43        24.63 o                         
   4   3   2        702.40        743.63        15.34 o                         
   5   3   2      13856.77      14573.26       107.68 o                         
   6   3   2        264.87        270.35        12.64 o                         
   7   3   2       1247.89       1275.27        30.60 o                         
   8   3   2       3555.03       3650.57        56.23 o                         
   9   3   2         11.46         22.81         7.95 o                         
  10   3   2         12.00         -6.95        10.70 o                         
  11   3   2        859.56        819.12        45.15 o                         
  12   3   2          1.91         13.52        14.76 o                         
  13   3   2        117.28        123.64        27.20 o                         
  14   3   2          8.19         23.13        17.47 o                         
 -15   4   2          3.95         10.48        16.38 o                         
 -14   4   2         18.18         -4.71        15.42 o                         
 -13   4   2        125.00        129.42        19.14 o                         
 -12   4   2       1086.71       1189.36        44.42 o                         
 -11   4   2         75.09         87.52        13.86 o                         
 -10   4   2       5103.18       5124.21        80.85 o                         
  -9   4   2       2949.88       3083.77        59.01 o                         
  -8   4   2        259.34        246.33        17.55 o                         
  -7   4   2         28.38         44.26         9.67 o                         
  -6   4   2        158.98        144.80        11.70 o                         
  -5   4   2       8291.09       8628.71        81.60 o                         
  -4   4   2       9654.56       9637.78       112.94 o                         
  -3   4   2      21120.41      20424.86        92.26 o                         
  -2   4   2       2244.76       2396.69        32.93 o                         
  -1   4   2       7574.00       7810.79       136.77 o                         
   0   4   2       9801.59      10314.06       152.86 o                         
   1   4   2       8773.38       8523.51       139.88 o                         
   2   4   2      10376.84      10804.89        82.18 o                         
   3   4   2        830.66        898.93        14.51 o                         
   4   4   2       3179.37       3303.72        33.13 o                         
   5   4   2       5641.81       5662.00        50.96 o                         
   6   4   2       2689.23       2838.28        45.66 o                         
   7   4   2       1529.61       1570.84        34.01 o                         
   8   4   2        117.90        132.82        14.80 o                         
   9   4   2       2494.12       2463.06        78.58 o                         
  10   4   2        220.73        192.55        17.23 o                         
  11   4   2        103.47        116.30        20.52 o                         
  12   4   2        188.21        171.87        27.61 o                         
  13   4   2          8.43        -18.84        18.84 o                         
  14   4   2         73.80         56.14        25.10 o                         
 -15   5   2         60.28         59.50        22.89 o                         
 -14   5   2         73.89         68.03        17.74 o                         
 -13   5   2        215.40        268.75        32.80 o                         
 -12   5   2        492.28        466.78        34.01 o                         
 -11   5   2        479.87        470.48        31.94 o                         
 -10   5   2        355.15        374.57        24.26 o                         
  -9   5   2         77.18         53.77        10.58 o                         
  -8   5   2       3104.14       3087.71        55.87 o                         
  -7   5   2       4782.00       4975.39        66.14 o                         
  -6   5   2       4824.15       4738.89        59.68 o                         
  -5   5   2       6861.51       7326.96        83.96 o                         
  -4   5   2       5904.78       5957.59        64.42 o                         
  -3   5   2       9995.03       9635.88        51.21 o                         
  -2   5   2      63659.71      63555.76       408.86 o                         
  -1   5   2      16952.21      16662.72       220.60 o                         
   0   5   2       8163.00       8434.27        43.55 o                         
   1   5   2         94.91         92.80         9.53 o                         
   2   5   2          3.87          5.48         1.53 o                         
   3   5   2      19268.54      19180.00        92.46 o                         
   4   5   2       2485.80       2472.72        27.96 o                         
   5   5   2        628.14        699.37        17.58 o                         
   6   5   2       1262.16       1218.12        22.74 o                         
   7   5   2        746.34        695.47        23.16 o                         
   8   5   2       6619.20       6783.75        97.18 o                         
   9   5   2        138.42        142.38        21.33 o                         
  10   5   2        118.61        118.58        14.03 o                         
  11   5   2        217.86        226.75        25.73 o                         
  12   5   2        153.99        144.83        22.13 o                         
  13   5   2         94.58        113.52        23.12 o                         
  14   5   2          1.79          7.45        19.30 o                         
 -15   6   2        260.89        255.03        51.24 o                         
 -14   6   2         17.10         -1.72        17.14 o                         
 -13   6   2          0.48         20.38        17.84 o                         
 -12   6   2        194.27        201.33        24.17 o                         
 -11   6   2          0.64         -6.14        13.36 o                         
 -10   6   2        900.29        894.59        41.98 o                         
  -9   6   2        456.49        459.08        27.97 o                         
  -8   6   2          8.92          7.34        10.25 o                         
  -7   6   2       8216.42       8473.76       102.14 o                         
  -6   6   2        553.81        594.95        28.25 o                         
  -5   6   2      44628.11      44646.86       255.95 o                         
  -4   6   2       3293.11       3553.27        36.06 o                         
  -3   6   2          4.88          2.37         4.71 o                         
  -2   6   2      14868.93      15445.28        64.72 o                         
  -1   6   2       2243.39       2319.74        44.67 o                         
   0   6   2       5921.25       5928.09        36.29 o                         
   1   6   2      17913.91      17989.71       105.48 o                         
   2   6   2       9047.34       9136.08        99.31 o                         
   3   6   2        303.05        285.93        12.72 o                         
   4   6   2       3578.28       3606.27        34.34 o                         
   5   6   2      13646.10      13453.28        94.96 o                         
   6   6   2          2.65          9.64         6.34 o                         
   7   6   2        298.39        264.07        15.34 o                         
   8   6   2        190.59        191.80        15.03 o                         
   9   6   2        353.10        287.33        37.04 o                         
  10   6   2         25.15         10.99         9.68 o                         
  11   6   2       1048.91       1074.24        51.76 o                         
  12   6   2         66.44         72.96        19.90 o                         
  13   6   2        109.70         81.35        22.68 o                         
  14   6   2         41.13         27.55        44.26 o                         
 -15   7   2        218.16        212.88        41.66 o                         
 -14   7   2          4.23        -12.95        28.82 o                         
 -13   7   2        685.15        714.36        44.10 o                         
 -12   7   2          2.08         -2.68        11.77 o                         
 -11   7   2        205.58        199.62        21.62 o                         
 -10   7   2          0.99         15.37        12.16 o                         
  -9   7   2        721.12        701.88        34.81 o                         
  -8   7   2        109.33        102.24        15.13 o                         
  -7   7   2      20011.31      20477.67       160.09 o                         
  -6   7   2         14.82         16.54         7.03 o                         
  -5   7   2        169.20        167.48        11.77 o                         
  -4   7   2        972.10       1029.90        19.98 o                         
  -3   7   2      25743.01      25524.87        79.93 o                         
  -2   7   2       7006.15       7181.60        67.45 o                         
  -1   7   2         66.81         34.76         3.94 o                         
   0   7   2       1536.81       1682.03        21.93 o                         
   1   7   2       3589.61       3135.49       112.16 o                         
   2   7   2        525.44        479.59        14.30 o                         
   3   7   2      48148.70      47514.89       281.43 o                         
   4   7   2        130.73        136.84         8.76 o                         
   5   7   2       1439.60       1468.83        26.14 o                         
   6   7   2        314.98        322.43        13.82 o                         
   7   7   2        999.01        979.79        25.10 o                         
   8   7   2         36.71         45.13         8.70 o                         
   9   7   2         13.10         11.98         9.43 o                         
  10   7   2          3.16         20.95         9.22 o                         
  11   7   2         13.54         28.46        13.72 o                         
  12   7   2          0.27        -15.59        16.14 o                         
  13   7   2        419.63        491.41        49.47 o                         
  14   7   2          0.03        -17.34        20.76 o                         
 -15   8   2        114.17         73.10        20.64 o                         
 -14   8   2         24.73        -15.06        15.06 o                         
 -13   8   2          0.02        -11.32        12.84 o                         
 -12   8   2        371.46        398.47        33.08 o                         
 -11   8   2          2.70          3.06        11.38 o                         
 -10   8   2       1966.52       2002.87        61.90 o                         
  -9   8   2        442.51        416.08        28.02 o                         
  -8   8   2        919.53        902.28        37.20 o                         
  -7   8   2       3714.02       3830.05        70.47 o                         
  -6   8   2          1.31         -0.41         6.52 o                         
  -5   8   2      16361.56      15980.74        77.37 o                         
  -4   8   2       2699.40       2987.21        30.90 o                         
  -3   8   2         75.62        106.67         5.89 o                         
  -2   8   2       4094.17       4208.38        36.51 o                         
  -1   8   2        555.01        475.51        16.66 o                         
   0   8   2      25423.73      24868.21       296.78 o                         
   1   8   2      11345.98      11557.85       310.83 o                         
   2   8   2       5639.23       5442.11        51.81 o                         
   3   8   2         30.48         89.32        17.09 o                         
   4   8   2       3187.17       3292.17        40.27 o                         
   5   8   2       2481.46       2370.64        33.88 o                         
   6   8   2       2323.59       2369.19        36.04 o                         
   7   8   2        288.30        257.59        15.47 o                         
   8   8   2        470.61        459.82        21.26 o                         
   9   8   2         25.95         36.23         9.78 o                         
  10   8   2        227.70        219.13        19.10 o                         
  11   8   2        778.01        868.15        46.22 o                         
  12   8   2        131.47        103.70        50.92 o                         
  13   8   2         33.04         31.06        38.29 o                         
  14   8   2         34.34         -3.14        21.46 o                         
 -15   9   2         37.90         71.66        36.64 o                         
 -14   9   2         31.61         64.24        22.69 o                         
 -13   9   2         17.63         15.71        24.96 o                         
 -12   9   2        430.20        457.94        35.35 o                         
 -11   9   2        293.00        262.92        24.99 o                         
 -10   9   2        457.96        459.38        30.87 o                         
  -9   9   2         84.03         70.60        13.15 o                         
  -8   9   2       3153.14       3087.42        45.95 o                         
  -7   9   2       1515.17       1484.49        28.43 o                         
  -6   9   2        416.96        445.86        14.39 o                         
  -5   9   2        194.58        233.56        10.13 o                         
  -4   9   2         63.50         30.78         4.25 o                         
  -3   9   2       4809.67       4651.54        46.56 o                         
  -2   9   2      45105.58      43457.52       436.64 o                         
  -1   9   2       4183.97       4171.58        28.51 o                         
   0   9   2       1204.23       1177.06        21.68 o                         
   1   9   2        472.91        459.14        10.87 o                         
   2   9   2       3480.78       3392.62        40.96 o                         
   3   9   2      11956.23      12018.79        81.15 o                         
   4   9   2        756.98        840.27        22.98 o                         
   5   9   2          1.54          2.12         5.26 o                         
   6   9   2        274.23        271.39        13.69 o                         
   7   9   2       1510.64       1458.85        30.90 o                         
   8   9   2       4355.04       4545.98        64.52 o                         
   9   9   2         81.18         90.77        12.10 o                         
  10   9   2        319.05        310.04        22.05 o                         
  11   9   2         27.57         18.00        40.95 o                         
  12   9   2         42.01         56.20        25.71 o                         
  13   9   2         39.75         77.68        27.52 o                         
  14   9   2          3.70         35.55        22.73 o                         
 -14  10   2          3.98         16.35        16.74 o                         
 -13  10   2        104.83         93.24        19.89 o                         
 -12  10   2        470.50        473.08        35.35 o                         
 -11  10   2          0.18          5.47        12.50 o                         
 -10  10   2       3159.83       3047.29        63.95 o                         
  -9  10   2        614.36        603.93        27.09 o                         
  -8  10   2         42.01         46.90         7.79 o                         
  -7  10   2        694.44        701.32        21.47 o                         
  -6  10   2         11.12          7.25         5.61 o                         
  -5  10   2         12.88         22.44         4.77 o                         
  -4  10   2       2930.73       2846.26        31.55 o                         
  -3  10   2      14162.82      14455.47        88.50 o                         
  -2  10   2        474.93        468.04        16.94 o                         
  -1  10   2        338.24        209.86         7.02 o                         
   0  10   2      42524.32      42558.99       263.12 o                         
   1  10   2       4019.42       3790.39        46.58 o                         
   2  10   2       5119.67       5288.99        54.02 o                         
   3  10   2        289.69        317.33        13.92 o                         
   4  10   2       1436.63       1397.31        46.57 o                         
   5  10   2         15.21         20.98        13.69 o                         
   6  10   2       3220.17       3353.09        44.59 o                         
   7  10   2       1824.32       1893.48        35.69 o                         
   8  10   2         77.09         79.38        10.58 o                         
   9  10   2        977.90        983.26        36.71 o                         
  10  10   2        374.91        417.71        30.30 o                         
  11  10   2          0.12        -25.21        25.21 o                         
  12  10   2         69.36          0.10        34.87 o                         
  13  10   2          6.95         -8.59        20.27 o                         
 -14  11   2         30.30         26.64        17.92 o                         
 -13  11   2        236.55        226.22        28.03 o                         
 -12  11   2        239.58        243.75        26.54 o                         
 -11  11   2       1182.72       1200.14        52.53 o                         
 -10  11   2        220.07        255.56        25.44 o                         
  -9  11   2       1381.46       1334.84        40.09 o                         
  -8  11   2       1636.63       1595.16        31.50 o                         
  -7  11   2        654.70        720.69        22.25 o                         
  -6  11   2        835.39        801.02        19.84 o                         
  -5  11   2       1200.61       1182.95        22.36 o                         
  -4  11   2        163.69        145.14         7.85 o                         
  -3  11   2       1523.00       1475.82        25.20 o                         
  -2  11   2      17862.60      17571.72       268.80 o                         
  -1  11   2        532.37        336.83         9.24 o                         
   0  11   2        521.21        529.38        16.79 o                         
   1  11   2      20530.86      21609.22       189.01 o                         
   2  11   2       8294.44       8474.18        65.21 o                         
   3  11   2        476.19        412.15        16.49 o                         
   4  11   2       1178.23       1156.90        43.88 o                         
   5  11   2       2435.75       2366.39        29.26 o                         
   6  11   2        129.82        151.88        12.35 o                         
   7  11   2        578.88        565.67        23.01 o                         
   8  11   2       1669.33       1733.48        46.09 o                         
   9  11   2         17.61         25.46         9.56 o                         
  10  11   2         76.57         69.72        13.63 o                         
  11  11   2        247.91        308.92        37.58 o                         
  12  11   2         38.36         61.84        24.04 o                         
  13  11   2         28.48         56.50        26.02 o                         
 -14  12   2         76.39         78.49        24.58 o                         
 -13  12   2        188.31        201.72        27.22 o                         
 -12  12   2         10.55          4.30        12.19 o                         
 -11  12   2          0.49         -5.82        27.34 o                         
 -10  12   2        298.02        307.52        38.89 o                         
  -9  12   2        231.59        211.15        17.14 o                         
  -8  12   2       2698.58       2618.25        43.75 o                         
  -7  12   2        638.22        681.92        19.68 o                         
  -6  12   2        264.04        303.42        12.85 o                         
  -5  12   2       6930.41       6942.41        54.83 o                         
  -4  12   2       6548.03       6612.73        65.26 o                         
  -3  12   2       6328.77       6238.44        53.55 o                         
  -2  12   2       1850.71       1891.84        26.97 o                         
  -1  12   2       4628.57       4480.28        60.46 o                         
   0  12   2       2375.45       2252.58        34.52 o                         
   1  12   2       1591.65       1726.17        22.61 o                         
   2  12   2       3098.16       2836.40        39.34 o                         
   3  12   2        201.06        202.05        12.84 o                         
   4  12   2       5108.81       5069.58        65.52 o                         
   5  12   2        507.06        489.18        22.39 o                         
   6  12   2        309.03        295.10        16.76 o                         
   7  12   2       3028.68       3202.07        53.37 o                         
   8  12   2          7.78         -1.53         8.38 o                         
   9  12   2       1007.21        999.63        33.73 o                         
  10  12   2        109.10        118.03        18.58 o                         
  11  12   2        181.43        165.07        30.95 o                         
  12  12   2         50.61         73.37        25.72 o                         
  13  12   2         33.08         31.14        20.13 o                         
 -14  13   2         73.01         79.33        19.66 o                         
 -13  13   2         16.23         15.54        15.25 o                         
 -12  13   2        160.10        146.05        21.71 o                         
 -11  13   2         92.65         82.10        15.61 o                         
 -10  13   2         45.49         50.26        14.24 o                         
  -9  13   2        135.20        144.00        19.34 o                         
  -8  13   2          8.91          7.23         8.65 o                         
  -7  13   2        692.09        752.27        20.83 o                         
  -6  13   2       4233.15       4356.84        46.87 o                         
  -5  13   2        473.61        442.13        14.69 o                         
  -4  13   2       9126.50       9013.78        96.48 o                         
  -3  13   2       1496.61       1391.82        40.24 o                         
  -2  13   2         81.34         78.55         6.49 o                         
  -1  13   2         76.86         37.24         4.72 o                         
   0  13   2       1144.18       1094.20        23.28 o                         
   1  13   2       1456.34       1520.70        29.46 o                         
   2  13   2       7965.80       8112.05        69.37 o                         
   3  13   2       2192.30       2140.55        40.22 o                         
   4  13   2       4250.96       4141.65        62.48 o                         
   5  13   2        554.68        543.39        23.92 o                         
   6  13   2       5441.55       5519.86        72.46 o                         
   7  13   2          5.92          3.22         8.08 o                         
   8  13   2         36.80         26.83         9.77 o                         
   9  13   2          3.70         -5.51         8.84 o                         
  10  13   2        225.87        264.69        22.40 o                         
  11  13   2          1.29         27.26        18.01 o                         
  12  13   2        282.83        282.13        39.79 o                         
  13  13   2         45.91         89.28        30.82 o                         
 -14  14   2        157.39        144.46        24.12 o                         
 -13  14   2         17.19         60.34        20.00 o                         
 -12  14   2        267.63        289.05        31.00 o                         
 -11  14   2          4.61        -14.11        14.11 o                         
 -10  14   2        240.04        260.52        25.83 o                         
  -9  14   2        307.20        323.66        23.46 o                         
  -8  14   2       3425.83       3557.34        79.98 o                         
  -7  14   2        676.09        644.49        22.15 o                         
  -6  14   2       4342.50       4375.08        58.20 o                         
  -5  14   2        435.11        402.75        17.32 o                         
  -4  14   2       5999.48       5793.98        76.84 o                         
  -3  14   2       2743.96       2570.91        50.37 o                         
  -2  14   2       3036.81       2956.35        39.36 o                         
  -1  14   2        187.01        175.28         8.53 o                         
   0  14   2         14.45         12.27         5.89 o                         
   1  14   2        518.86        547.21        12.68 o                         
   2  14   2       8986.12       8736.14        75.17 o                         
   3  14   2        161.67        161.40        13.23 o                         
   4  14   2       6460.74       6615.74        93.44 o                         
   5  14   2         37.47         43.63         9.58 o                         
   6  14   2        139.18        149.75        13.55 o                         
   7  14   2         55.30         50.33         9.97 o                         
   8  14   2         55.98         56.36        12.08 o                         
   9  14   2        160.40        182.94        18.55 o                         
  10  14   2         14.40         29.94        10.67 o                         
  11  14   2          0.04         20.52        22.24 o                         
  12  14   2        142.40        183.17        31.97 o                         
  13  14   2          0.14         -8.97        19.98 o                         
 -14  15   2         35.29         44.03        23.18 o                         
 -13  15   2         76.27         64.09        19.53 o                         
 -12  15   2         67.17         45.22        18.20 o                         
 -11  15   2        310.12        322.53        30.27 o                         
 -10  15   2         51.82         51.43        15.16 o                         
  -9  15   2       1047.18       1061.52        40.53 o                         
  -8  15   2          8.54         18.61        11.20 o                         
  -7  15   2        151.85        157.79        11.89 o                         
  -6  15   2       1432.33       1447.31        34.45 o                         
  -5  15   2          2.76          0.37         5.00 o                         
  -4  15   2       3044.77       2986.14        49.41 o                         
  -3  15   2        216.44        205.62        11.19 o                         
  -2  15   2         50.02         46.47         5.97 o                         
  -1  15   2       7853.62       7645.34        92.10 o                         
   0  15   2        589.01        568.61        18.60 o                         
   1  15   2       7049.95       7187.59        51.12 o                         
   2  15   2        782.24        772.97        24.03 o                         
   3  15   2          1.51         -2.21        15.16 o                         
   4  15   2       1446.39       1371.36        39.30 o                         
   5  15   2        790.53        738.25        29.07 o                         
   6  15   2        585.38        589.14        27.13 o                         
   7  15   2        323.65        338.05        19.16 o                         
   8  15   2          4.17         21.50        10.95 o                         
   9  15   2         23.48         20.30        10.89 o                         
  10  15   2         55.13         47.49        10.90 o                         
  11  15   2        253.77        275.59        36.92 o                         
  12  15   2         76.57        140.16        31.77 o                         
  13  15   2          0.13        -12.03        20.12 o                         
 -14  16   2         13.32        -21.59        21.59 o                         
 -13  16   2        230.91        273.50        30.86 o                         
 -12  16   2          1.76        -15.29        15.29 o                         
 -11  16   2         82.99        106.48        21.72 o                         
 -10  16   2         46.85         82.73        21.00 o                         
  -9  16   2        909.70        912.90        44.58 o                         
  -8  16   2        159.98        122.86        14.03 o                         
  -7  16   2       2200.01       2135.17        52.35 o                         
  -6  16   2       1435.00       1357.13        30.54 o                         
  -5  16   2         29.52         12.42         5.47 o                         
  -4  16   2       2060.99       1923.28        31.78 o                         
  -3  16   2      10515.39      10196.81        77.42 o                         
  -2  16   2          5.50          5.86        12.32 o                         
  -1  16   2       4849.71       4672.90        78.27 o                         
   0  16   2        883.20        921.86        24.26 o                         
   1  16   2        950.65        948.05        17.20 o                         
   2  16   2         29.36         25.44        11.08 o                         
   3  16   2        202.52        244.07        18.99 o                         
   4  16   2        582.58        541.01        26.78 o                         
   5  16   2        198.14        184.43        16.01 o                         
   6  16   2          7.60         10.63         9.61 o                         
   7  16   2        478.13        496.75        23.38 o                         
   8  16   2        212.86        210.08        18.80 o                         
   9  16   2       1273.86       1293.08        49.42 o                         
  10  16   2         48.78         40.55        11.33 o                         
  11  16   2         76.17        104.37        24.76 o                         
  12  16   2          7.85          2.94        16.07 o                         
  13  16   2          8.65         50.18        37.32 o                         
 -14  17   2         18.21        -21.53        23.45 o                         
 -13  17   2          4.71         15.39        13.06 o                         
 -12  17   2         12.87         10.69        15.73 o                         
 -11  17   2        596.84        570.45        40.03 o                         
 -10  17   2         81.59         84.08        18.14 o                         
  -9  17   2        297.65        294.21        26.91 o                         
  -8  17   2        210.26        205.29        21.94 o                         
  -7  17   2         32.39         36.50        10.24 o                         
  -6  17   2         40.92         37.62         8.90 o                         
  -5  17   2         16.52         22.29         6.83 o                         
  -4  17   2        656.14        649.53        19.40 o                         
  -3  17   2         91.11         87.67         8.05 o                         
  -2  17   2       5397.22       5254.66        77.12 o                         
  -1  17   2       5642.14       5490.22        58.25 o                         
   0  17   2         26.48         18.27         6.97 o                         
   1  17   2       4739.32       4791.94        39.03 o                         
   2  17   2         26.04         30.97         7.57 o                         
   3  17   2        282.15        306.32        21.85 o                         
   4  17   2          5.57          1.50        19.19 o                         
   5  17   2       1433.82       1440.19        34.49 o                         
   6  17   2        385.43        397.33        23.59 o                         
   7  17   2        601.90        607.49        26.70 o                         
   8  17   2        817.19        819.23        35.53 o                         
   9  17   2         75.47         64.85        12.76 o                         
  10  17   2         93.59         95.13        17.69 o                         
  11  17   2        165.54        146.66        28.97 o                         
  12  17   2          4.06         73.66        31.21 o                         
  13  17   2          0.26         15.22        26.36 o                         
 -13  18   2         79.57        107.56        22.05 o                         
 -12  18   2        311.51        300.50        31.69 o                         
 -11  18   2         54.30         46.86        14.55 o                         
 -10  18   2        340.76        319.19        25.55 o                         
  -9  18   2        457.91        454.10        32.54 o                         
  -8  18   2        688.96        760.25        40.01 o                         
  -7  18   2          3.31         12.36         7.76 o                         
  -6  18   2         94.08        107.47        12.43 o                         
  -5  18   2        368.56        357.40        36.08 o                         
  -4  18   2         11.45         15.89         5.81 o                         
  -3  18   2       2865.48       2798.65        54.74 o                         
  -2  18   2         54.14         65.90         9.47 o                         
  -1  18   2       2254.78       2272.94        32.27 o                         
   0  18   2       2372.16       2375.03        40.44 o                         
   1  18   2       1939.06       1953.60        36.89 o                         
   2  18   2       3073.13       3263.34        71.43 o                         
   3  18   2        600.79        649.15        31.86 o                         
   4  18   2       1923.44       1856.02        51.41 o                         
   5  18   2       1046.28       1053.59        30.63 o                         
   6  18   2        284.08        273.41        20.55 o                         
   7  18   2        802.73        820.20        30.80 o                         
   8  18   2          0.39         10.43         9.81 o                         
   9  18   2        153.54        168.49        18.95 o                         
  10  18   2         22.63         12.66        11.49 o                         
  11  18   2          4.70          4.25        17.46 o                         
  12  18   2         51.59        113.97        28.08 o                         
 -13  19   2        101.90         94.17        19.77 o                         
 -12  19   2          0.18         17.81        19.11 o                         
 -11  19   2         19.58          6.42        13.26 o                         
 -10  19   2          0.01         -5.91        13.70 o                         
  -9  19   2        123.32        137.30        31.56 o                         
  -8  19   2         66.51         54.84        15.92 o                         
  -7  19   2       1233.81       1245.65        49.10 o                         
  -6  19   2       1697.77       1717.60        43.37 o                         
  -5  19   2         94.42         77.51        14.85 o                         
  -4  19   2       1046.05       1024.82        28.36 o                         
  -3  19   2       1214.14       1227.39        41.98 o                         
  -2  19   2       3229.60       3174.94        87.27 o                         
  -1  19   2         49.29         39.76         6.03 o                         
   0  19   2        263.09        228.59        13.81 o                         
   1  19   2         17.54         12.55         8.84 o                         
   2  19   2       1231.12       1177.89        38.97 o                         
   3  19   2      10852.95      11552.33       131.89 o                         
   4  19   2       1048.29       1065.32        40.66 o                         
   5  19   2          9.11          8.79         7.61 o                         
   6  19   2        311.61        303.59        22.14 o                         
   7  19   2        155.47        125.45        13.66 o                         
   8  19   2        442.26        453.60        27.89 o                         
   9  19   2         27.98         17.23         9.99 o                         
  10  19   2        124.24        120.13        16.60 o                         
  11  19   2          5.66         16.43        20.97 o                         
  12  19   2          9.48         10.87        19.96 o                         
 -13  20   2          2.89        -18.91        31.62 o                         
 -12  20   2          9.50         32.38        17.36 o                         
 -11  20   2          4.28        -13.91        18.55 o                         
 -10  20   2          6.37         22.99        14.26 o                         
  -9  20   2         13.11         50.97        16.50 o                         
  -8  20   2        156.27        155.22        24.02 o                         
  -7  20   2        915.33        947.56        43.85 o                         
  -6  20   2        112.48        111.47        16.55 o                         
  -5  20   2       2884.15       3116.56       130.64 o                         
  -4  20   2        456.26        390.82        27.23 o                         
  -3  20   2        237.23        236.47        14.57 o                         
  -2  20   2        978.51        968.73        34.64 o                         
  -1  20   2         23.65         12.93         8.11 o                         
   0  20   2        174.92        173.39        12.72 o                         
   1  20   2        741.05        742.09        27.55 o                         
   2  20   2       1752.67       1739.75        40.82 o                         
   3  20   2          6.80          3.31        13.49 o                         
   4  20   2        198.47        172.96        19.36 o                         
   5  20   2       1532.04       1581.15        54.60 o                         
   6  20   2          9.63          0.81        10.00 o                         
   7  20   2        136.93        134.42        14.71 o                         
   8  20   2          6.95          3.51        13.64 o                         
   9  20   2         80.32         88.94        16.12 o                         
  10  20   2          3.95          0.01        14.26 o                         
  11  20   2        191.94        169.01        20.80 o                         
  12  20   2         31.99         40.68        31.18 o                         
 -13  21   2         83.32         93.39        35.13 o                         
 -12  21   2        150.29        181.91        28.28 o                         
 -11  21   2         47.79         86.61        20.24 o                         
 -10  21   2         99.77        137.73        22.72 o                         
  -9  21   2        395.29        402.63        32.01 o                         
  -8  21   2        164.09        143.43        20.95 o                         
  -7  21   2        906.66        911.72        43.25 o                         
  -6  21   2        114.98        125.77        14.64 o                         
  -5  21   2         18.74         25.51         9.53 o                         
  -4  21   2          1.94          4.41        12.72 o                         
  -3  21   2        425.47        423.13        24.67 o                         
  -2  21   2       2901.25       3005.12        58.28 o                         
  -1  21   2        450.35        439.51        18.61 o                         
   0  21   2          0.59          3.24         8.65 o                         
   1  21   2        252.58        257.72        17.61 o                         
   2  21   2        367.64        338.22        20.09 o                         
   3  21   2       4701.76       4992.41       111.30 o                         
   4  21   2          0.81         -4.49         9.62 o                         
   5  21   2        176.41        154.76        20.51 o                         
   6  21   2         50.89         57.66        13.02 o                         
   7  21   2          9.44         19.13         9.48 o                         
   8  21   2        253.98        262.93        22.08 o                         
   9  21   2         13.36         -7.83        14.41 o                         
  10  21   2         10.50         14.93        10.99 o                         
  11  21   2          5.73         -7.07        14.04 o                         
  12  21   2          0.22         -6.38        25.18 o                         
 -12  22   2         95.17         34.06        19.88 o                         
 -11  22   2          2.81        -13.83        51.78 o                         
 -10  22   2        459.39        477.78        38.58 o                         
  -9  22   2          4.82         15.28        14.80 o                         
  -8  22   2         12.90         17.91        13.13 o                         
  -7  22   2        164.75        148.86        29.99 o                         
  -6  22   2          9.55          6.21        11.69 o                         
  -5  22   2       1036.48       1042.92        46.31 o                         
  -4  22   2        286.16        309.10        27.56 o                         
  -3  22   2        165.19        154.11        24.38 o                         
  -2  22   2        612.61        605.30        28.10 o                         
  -1  22   2        294.69        316.56        16.58 o                         
   0  22   2       1230.72       1364.61        42.59 o                         
   1  22   2        177.25        185.97        16.28 o                         
   2  22   2         50.41         80.72        12.62 o                         
   3  22   2          2.63         -6.31        12.14 o                         
   4  22   2         26.94         -5.32        11.25 o                         
   5  22   2        563.22        585.43        35.88 o                         
   6  22   2        351.20        352.64        24.70 o                         
   7  22   2         36.07         30.23         9.94 o                         
   8  22   2         48.97         53.76        13.02 o                         
   9  22   2          0.49         -5.75        11.47 o                         
  10  22   2         67.36         77.15        20.53 o                         
  11  22   2         24.35         40.43        18.72 o                         
  12  22   2          0.65          9.85        22.22 o                         
 -12  23   2        106.56         94.97        39.40 o                         
 -11  23   2         20.98          5.22        19.23 o                         
 -10  23   2         27.56         -4.95        18.30 o                         
  -9  23   2          0.58         30.22        23.12 o                         
  -8  23   2        391.42        427.16        45.71 o                         
  -7  23   2         39.61         15.99        23.72 o                         
  -6  23   2         34.05         21.74        17.10 o                         
  -5  23   2         12.41         14.17        13.85 o                         
  -4  23   2        643.37        601.17        37.44 o                         
  -3  23   2          7.31          3.19        27.90 o                         
  -2  23   2       3926.41       4071.61        88.27 o                         
  -1  23   2         47.42         46.75        12.05 o                         
   0  23   2        155.74        156.97        14.41 o                         
   1  23   2          5.02         18.63        11.36 o                         
   2  23   2        191.22        260.81        19.13 o                         
   3  23   2         18.32         18.12        11.61 o                         
   4  23   2         18.78         18.19        12.02 o                         
   5  23   2         12.31         21.96        11.66 o                         
   6  23   2         82.83         87.21        15.22 o                         
   7  23   2         19.04         -9.93        10.54 o                         
   8  23   2        459.33        489.03        30.62 o                         
   9  23   2          3.84        -15.37        15.37 o                         
  10  23   2         99.91        103.22        23.30 o                         
  11  23   2          3.76        -20.43        23.92 o                         
 -11  24   2         15.71         85.69        38.70 o                         
 -10  24   2        249.41        298.11        55.84 o                         
  -9  24   2         25.72         57.70        26.56 o                         
  -8  24   2         23.41         19.12        20.89 o                         
  -7  24   2         47.58         63.32        51.26 o                         
  -6  24   2          5.02         18.04        13.66 o                         
  -5  24   2        319.93        325.73        29.61 o                         
  -4  24   2        402.89        458.01        34.38 o                         
  -3  24   2        402.72        435.82        40.13 o                         
  -2  24   2         52.02         46.33        17.08 o                         
  -1  24   2        139.78        145.85        13.85 o                         
   0  24   2       1906.06       2000.88        45.12 o                         
   1  24   2          4.78         14.33        11.37 o                         
   2  24   2        306.60        329.50        21.33 o                         
   3  24   2         17.94         49.56        12.67 o                         
   4  24   2          4.15         -4.58        11.24 o                         
   5  24   2         30.81         20.30        11.46 o                         
   6  24   2        349.65        315.49        25.01 o                         
   7  24   2        117.21        146.71        16.39 o                         
   8  24   2         17.95         51.11        13.13 o                         
   9  24   2        141.98        126.43        22.32 o                         
  10  24   2         88.91        116.21        26.86 o                         
  11  24   2         12.87         13.16        24.17 o                         
 -11  25   2         12.64         40.92        29.37 o                         
 -10  25   2         19.78         20.68        21.26 o                         
  -9  25   2        359.10        358.95        44.66 o                         
  -8  25   2         20.44         83.15        27.30 o                         
  -7  25   2        121.82        164.31        34.29 o                         
  -6  25   2         70.08         83.74        17.90 o                         
  -5  25   2         24.86         21.82        20.14 o                         
  -4  25   2         13.92         40.61        15.76 o                         
  -3  25   2         35.34         31.57        17.57 o                         
  -2  25   2        329.70        390.90        35.65 o                         
  -1  25   2        494.36        508.87        24.43 o                         
   0  25   2         10.05         40.47        11.82 o                         
   1  25   2        462.37        510.66        26.56 o                         
   2  25   2        210.59        192.28        17.52 o                         
   3  25   2        823.62        812.29        36.61 o                         
   4  25   2          1.87         -4.45        11.55 o                         
   5  25   2        232.43        214.00        20.86 o                         
   6  25   2         10.88          8.18        12.48 o                         
   7  25   2         20.98          6.39        12.45 o                         
   8  25   2        188.81        194.90        25.59 o                         
   9  25   2          0.83         24.40        16.46 o                         
  10  25   2          1.13          6.67        21.17 o                         
  11  25   2         74.68         47.01        27.20 o                         
 -10  26   2         15.83         37.96        24.45 o                         
  -9  26   2         22.63         -8.23        22.23 o                         
  -8  26   2        311.74        287.74        40.41 o                         
  -7  26   2        141.25        144.40        29.80 o                         
  -6  26   2          2.14         20.00        21.03 o                         
  -5  26   2        511.40        514.54        37.02 o                         
  -4  26   2        255.78        279.79        28.66 o                         
  -3  26   2        175.79        207.73        25.68 o                         
  -2  26   2         77.32        103.60        23.86 o                         
  -1  26   2         29.20         51.17        14.33 o                         
   0  26   2         61.96         66.61        12.58 o                         
   1  26   2        139.65        165.21        17.10 o                         
   2  26   2        489.65        491.54        26.86 o                         
   3  26   2         12.06         31.88        14.89 o                         
   4  26   2        360.56        376.01        30.57 o                         
   5  26   2        208.28        211.91        19.33 o                         
   6  26   2         17.57         19.03        10.73 o                         
   7  26   2         64.27         82.21        17.60 o                         
   8  26   2          3.90         -7.15        15.11 o                         
   9  26   2         14.39         41.79        22.92 o                         
  10  26   2         14.55         15.38        17.54 o                         
 -10  27   2         14.95         -1.46        28.45 o                         
  -9  27   2         40.30        125.97        82.21 o                         
  -8  27   2         35.20          2.63        37.12 o                         
  -7  27   2         67.52        115.26        31.60 o                         
  -6  27   2        248.29        248.08        38.19 o                         
  -5  27   2          8.96         12.62        13.12 o                         
  -4  27   2        585.69        595.12        54.58 o                         
  -3  27   2         62.37         48.02        16.02 o                         
  -2  27   2         13.21         -2.14        15.61 o                         
  -1  27   2          0.09         19.15        15.51 o                         
   0  27   2        209.11        201.59        20.49 o                         
   1  27   2         16.68         29.59        10.40 o                         
   2  27   2        120.04        104.92        17.32 o                         
   3  27   2        145.13        149.51        21.71 o                         
   4  27   2        206.03        221.26        26.20 o                         
   5  27   2          0.95          3.19        10.76 o                         
   6  27   2        278.94        312.21        26.21 o                         
   7  27   2          0.69        -13.14        25.62 o                         
   8  27   2          3.77         -3.04        28.53 o                         
   9  27   2          7.95         24.64        24.06 o                         
  10  27   2         39.99         43.77        25.52 o                         
  -9  28   2         79.42         92.80        28.38 o                         
  -8  28   2         73.23         79.84        26.18 o                         
  -7  28   2          2.98         28.20        23.05 o                         
  -6  28   2         16.38         48.22        23.73 o                         
  -5  28   2          1.05        -21.20        22.76 o                         
  -4  28   2         45.28         28.87        12.95 o                         
  -3  28   2        162.17        159.35        23.63 o                         
  -2  28   2         63.75         45.73        17.42 o                         
  -1  28   2        113.86        142.64        22.14 o                         
   0  28   2         69.81         57.01        16.86 o                         
   1  28   2         69.54         85.87        15.55 o                         
   2  28   2        221.79        249.53        31.01 o                         
   3  28   2         12.97         38.37        19.66 o                         
   4  28   2        257.24        215.12        26.30 o                         
   5  28   2         50.89         57.59        15.25 o                         
   6  28   2          0.46         -4.34        17.01 o                         
   7  28   2         34.96         51.30        63.72 o                         
   8  28   2          1.74         -1.12        18.18 o                         
   9  28   2         52.66         75.46        32.35 o                         
  -8  29   2          0.15          7.82        91.12 o                         
  -7  29   2          3.57        -24.06        43.19 o                         
  -6  29   2        129.56        171.04        35.62 o                         
  -5  29   2         84.52         86.35        19.82 o                         
  -4  29   2         42.21         36.39        14.16 o                         
  -3  29   2         15.06         22.56        14.83 o                         
  -2  29   2         13.10         50.96        16.89 o                         
  -1  29   2        307.19        323.14        31.40 o                         
   0  29   2         23.37         36.26        12.43 o                         
   1  29   2        136.41        166.46        20.46 o                         
   2  29   2         30.44         42.01        16.11 o                         
   3  29   2          8.54          2.21        12.94 o                         
   4  29   2        105.59         98.45        20.62 o                         
   5  29   2         51.32         51.28        13.97 o                         
   6  29   2         26.88         27.84        17.56 o                         
   7  29   2         38.97         16.27        16.59 o                         
   8  29   2         20.31          3.84        19.93 o                         
  -8  30   2          1.58          3.09        18.92 o                         
  -7  30   2         78.94         25.43        36.43 o                         
  -6  30   2          0.42          5.00        67.60 o                         
  -5  30   2         35.61         47.59        17.33 o                         
  -4  30   2          1.27         20.74        14.52 o                         
  -3  30   2        357.74        365.93        30.38 o                         
  -2  30   2          1.34        -17.73        17.73 o                         
  -1  30   2        266.65        273.50        31.31 o                         
   0  30   2          6.75         -1.81        12.52 o                         
   1  30   2          0.10         30.67        16.29 o                         
   2  30   2          4.07         23.92        15.00 o                         
   3  30   2         60.31        111.29        20.82 o                         
   4  30   2          3.33         15.38        15.26 o                         
   5  30   2         18.41         21.21        12.70 o                         
   6  30   2         13.88          1.54        13.81 o                         
   7  30   2         59.38         76.73        25.19 o                         
   8  30   2          0.11          9.86        20.53 o                         
  -7  31   2          0.51        -36.02        36.02 o                         
  -6  31   2         74.37        113.28        34.11 o                         
  -5  31   2         47.22         40.77        15.68 o                         
  -4  31   2         23.08         56.62        16.39 o                         
  -3  31   2          0.41         -8.90        19.17 o                         
  -2  31   2         87.22         70.81        18.38 o                         
  -1  31   2        259.49        307.39        39.01 o                         
   0  31   2         22.01         23.58        16.13 o                         
   1  31   2         62.79         32.38        16.62 o                         
   2  31   2         14.19        -16.37        16.37 o                         
   3  31   2         17.45          8.94        21.57 o                         
   4  31   2         57.51         88.50        21.32 o                         
   5  31   2         63.89         61.56        19.22 o                         
   6  31   2         13.63         21.21        33.78 o                         
   7  31   2         27.10         61.21        25.75 o                         
  -6  32   2         21.77         59.36        20.61 o                         
  -5  32   2         72.72        108.76        30.85 o                         
  -4  32   2          0.67        -13.28        13.28 o                         
  -3  32   2         28.11         21.33        13.02 o                         
  -2  32   2         62.79         72.74        22.94 o                         
  -1  32   2          0.23          6.38        31.95 o                         
   0  32   2         76.62         53.01        25.50 o                         
   1  32   2         14.32          8.53        12.51 o                         
   2  32   2        163.08        178.09        26.80 o                         
   3  32   2         15.33         -4.99        13.91 o                         
   4  32   2        153.74        148.06        32.47 o                         
   5  32   2          3.62          2.50        11.87 o                         
   6  32   2          1.44         -5.87        21.75 o                         
  -6  33   2         61.50        121.73        42.83 o                         
  -5  33   2         11.16         -0.10        18.13 o                         
  -4  33   2         37.20         21.92        22.90 o                         
  -3  33   2          2.17         22.67        14.12 o                         
  -2  33   2          3.38          0.20        21.66 o                         
  -1  33   2          1.53        -18.54        33.47 o                         
   0  33   2         10.95        -17.64        17.64 o                         
   1  33   2         10.37          9.18        16.10 o                         
   2  33   2         29.50         24.79        19.86 o                         
   3  33   2        174.25        201.80        28.61 o                         
   4  33   2         27.65        -21.21        21.21 o                         
   5  33   2          0.89        -11.04        14.99 o                         
   6  33   2         10.04          0.58        16.06 o                         
  -4  34   2          0.31          0.51        22.77 o                         
  -3  34   2         12.13         18.26        19.09 o                         
  -2  34   2          0.21         44.33        18.67 o                         
  -1  34   2         15.30         60.93        23.18 o                         
   0  34   2          3.02        -20.18        20.18 o                         
   1  34   2         26.47          1.41        14.85 o                         
   2  34   2         13.03         18.54        16.82 o                         
   3  34   2          4.28        -12.85        16.17 o                         
   4  34   2         27.04         46.83        20.46 o                         
   5  34   2         31.88         49.55        27.93 o                         
  -3  35   2          0.31        -36.43        36.43 o                         
  -2  35   2         67.06         66.34        24.81 o                         
  -1  35   2         24.23         43.82        20.82 o                         
   0  35   2          0.12        -17.58        19.62 o                         
   1  35   2         22.01         20.50        33.34 o                         
   2  35   2         18.03         14.91        16.19 o                         
   3  35   2         20.73         73.94        23.98 o                         
   4  35   2          1.70         47.34        28.33 o                         
  -3  36   2         10.17        -21.68        28.36 o                         
  -2  36   2          8.62         27.68        27.61 o                         
  -1  36   2          1.42         -0.72        20.22 o                         
   0  36   2         71.32         90.07        37.64 o                         
   2  36   2         11.08         60.20        29.46 o                         
 -15   0   3         37.74        -24.93        24.93 o                         
 -13   0   3          6.61         21.16        16.75 o                         
 -11   0   3       1571.91       1464.31        63.68 o                         
  -9   0   3        136.34        186.54        24.55 o                         
  -7   0   3      13280.22      13730.49       214.66 o                         
  -5   0   3       2381.85       2210.14        73.70 o                         
  -3   0   3       3548.74       3390.87        44.73 o                         
  -1   0   3      10641.10      10515.54       103.77 o                         
   1   0   3     140817.83     131125.36       394.30 o                         
   3   0   3       8985.72       9324.61        71.36 o                         
   5   0   3        264.46        233.58        19.39 o                         
   7   0   3       1026.70        746.74       154.20 o                         
   9   0   3       2826.24       3129.10       131.84 o                         
  11   0   3        342.66        413.29        60.76 o                         
  13   0   3         10.50         21.65        20.08 o                         
 -15   1   3        131.33        125.45        25.94 o                         
 -14   1   3        307.94        271.45        24.12 o                         
 -13   1   3         52.76         55.60        11.52 o                         
 -12   1   3         71.79         81.40        13.23 o                         
 -11   1   3        409.44        448.52        26.02 o                         
 -10   1   3         62.61         70.05        11.44 o                         
  -9   1   3       8215.91       8491.20       110.46 o                         
  -8   1   3         23.85         20.35         9.35 o                         
  -7   1   3       1389.33       1430.58        39.42 o                         
  -6   1   3        108.47        147.58        12.85 o                         
  -5   1   3       1188.01       1051.01        28.25 o                         
  -4   1   3      29765.56      29613.29       241.61 o                         
  -3   1   3        717.90        613.49        16.88 o                         
  -2   1   3        432.48        516.65         8.05 o                         
  -1   1   3      20559.66      21558.41       365.11 o                         
   0   1   3       6503.64       7079.62        85.55 o                         
   1   1   3     237260.55     205371.94       864.56 o                         
   2   1   3       8701.36       9283.25        51.77 o                         
   3   1   3       9120.07       9122.80        43.59 o                         
   4   1   3        206.61        209.23         5.58 o                         
   5   1   3        877.92        915.77        16.03 o                         
   6   1   3       2949.33       2981.34        37.45 o                         
   7   1   3       2543.24       2617.62       102.00 o                         
   8   1   3        645.13        427.29        22.23 o                         
   9   1   3        326.71        376.26        35.18 o                         
  10   1   3          0.88        -11.32        19.73 o                         
  11   1   3        622.76        631.09        50.45 o                         
  12   1   3        134.81        197.12        26.61 o                         
  13   1   3        114.75         89.46        18.62 o                         
  14   1   3         27.48         25.23        13.87 o                         
 -15   2   3         19.00         42.91        18.89 o                         
 -14   2   3        164.19        126.58        17.10 o                         
 -13   2   3         14.18          3.44         9.43 o                         
 -12   2   3       1177.08       1281.57        44.78 o                         
 -11   2   3       1377.56       1348.96        43.54 o                         
 -10   2   3       1955.60       1884.58        55.44 o                         
  -9   2   3         13.38         21.45        11.24 o                         
  -8   2   3       1237.40       1365.91        41.17 o                         
  -7   2   3       3514.74       3673.40        62.90 o                         
  -6   2   3      12149.95      11563.36       125.44 o                         
  -5   2   3        102.47        104.39        10.01 o                         
  -4   2   3        398.67        484.13        24.95 o                         
  -3   2   3       2499.13       2380.31        34.37 o                         
  -2   2   3      10816.53      10552.81        73.30 o                         
  -1   2   3       2612.87       2684.89        29.79 o                         
   0   2   3       7151.44       7349.81       130.16 o                         
   1   2   3      44317.94      43683.09       373.57 o                         
   2   2   3       7208.34       6796.13        56.32 o                         
   3   2   3       7955.22       8105.64        48.88 o                         
   4   2   3      10423.12       9731.81       204.94 o                         
   5   2   3        302.34        319.14         9.59 o                         
   6   2   3       5235.31       5519.63        72.58 o                         
   7   2   3        229.78        225.49        21.15 o                         
   8   2   3         98.86        101.36        10.19 o                         
   9   2   3        884.42        981.82        54.30 o                         
  10   2   3          3.85         20.74        18.69 o                         
  11   2   3          1.36          1.03        13.76 o                         
  12   2   3         55.79         44.67        20.08 o                         
  13   2   3         17.69          9.22        16.76 o                         
  14   2   3        105.74         91.74        18.32 o                         
 -15   3   3          7.74         28.16        19.19 o                         
 -14   3   3        780.07        757.13        44.64 o                         
 -13   3   3        225.06        228.43        21.63 o                         
 -12   3   3        116.74        139.59        16.83 o                         
 -11   3   3        548.85        560.75        32.86 o                         
 -10   3   3        256.55        251.00        22.14 o                         
  -9   3   3        141.31        142.56        15.07 o                         
  -8   3   3        150.91        166.46        14.83 o                         
  -7   3   3       1643.31       1722.22        39.03 o                         
  -6   3   3       1118.10       1196.99        30.16 o                         
  -5   3   3       3955.98       3473.35        52.74 o                         
  -4   3   3      88927.80      89233.41       955.50 o                         
  -3   3   3        622.17        666.47        16.61 o                         
  -2   3   3       3626.66       3537.41        38.92 o                         
  -1   3   3       5035.02       5390.79        73.96 o                         
   0   3   3       5975.21       5799.75        59.53 o                         
   1   3   3         37.77         37.04         2.91 o                         
   2   3   3       2387.28       2133.92        33.12 o                         
   3   3   3       4440.07       4214.54        48.33 o                         
   4   3   3       2488.72       2462.56        26.02 o                         
   5   3   3       4129.55       4013.69        42.19 o                         
   6   3   3       6892.56       6933.75        91.79 o                         
   7   3   3         27.30          7.62         6.74 o                         
   8   3   3       1804.12       1721.59        65.56 o                         
   9   3   3          3.62          8.21         8.52 o                         
  10   3   3         31.08         34.17        15.25 o                         
  11   3   3         21.56          8.57        13.29 o                         
  12   3   3        260.07        332.56        32.01 o                         
  13   3   3          5.73         27.63        16.63 o                         
  14   3   3         38.38         16.80        18.93 o                         
 -15   4   3        338.90        271.29        35.89 o                         
 -14   4   3         52.23         72.25        17.14 o                         
 -13   4   3        365.22        327.92        28.95 o                         
 -12   4   3        419.23        382.74        29.34 o                         
 -11   4   3         15.94         36.07        12.72 o                         
 -10   4   3          4.42          3.36         9.87 o                         
  -9   4   3        350.50        303.32        19.99 o                         
  -8   4   3        403.95        407.16        21.46 o                         
  -7   4   3        701.45        752.16        26.35 o                         
  -6   4   3      12346.73      12414.64        96.37 o                         
  -5   4   3       8569.89       8265.28        73.36 o                         
  -4   4   3       2776.77       2966.56        58.13 o                         
  -3   4   3      56878.66      58347.13       522.46 o                         
  -2   4   3      16553.21      16720.66       170.34 o                         
  -1   4   3       2976.96       3180.31        60.74 o                         
   0   4   3       6741.79       6625.48        91.77 o                         
   1   4   3       6483.97       6522.89        36.56 o                         
   2   4   3       4688.94       4910.94        43.80 o                         
   3   4   3       1885.07       1913.30        24.34 o                         
   4   4   3       5169.84       5001.83        39.44 o                         
   5   4   3       1242.44       1319.69        23.30 o                         
   6   4   3       2320.67       2316.95        87.47 o                         
   7   4   3       4051.98       4060.97        59.74 o                         
   8   4   3        564.03        489.27        62.55 o                         
   9   4   3        762.53        608.33        74.47 o                         
  10   4   3        234.26        252.66        25.17 o                         
  11   4   3        281.51        288.28        28.25 o                         
  12   4   3         41.35         25.50        15.18 o                         
  13   4   3        187.06        209.44        27.52 o                         
  14   4   3         25.93         54.72        16.44 o                         
 -15   5   3         13.80         49.26        19.74 o                         
 -14   5   3         80.64         42.08        14.02 o                         
 -13   5   3        302.84        294.97        26.87 o                         
 -12   5   3        161.19        157.08        24.23 o                         
 -11   5   3       1439.67       1421.83        52.24 o                         
 -10   5   3        874.59        813.93        36.09 o                         
  -9   5   3       1817.74       1871.84        47.11 o                         
  -8   5   3         64.03         55.84        10.52 o                         
  -7   5   3       7362.13       7682.63        82.74 o                         
  -6   5   3       4105.67       4007.38        55.70 o                         
  -5   5   3       3828.28       3646.38        49.00 o                         
  -4   5   3       6962.64       6918.66        49.75 o                         
  -3   5   3        156.73        183.36        14.84 o                         
  -2   5   3       2808.37       2739.67        73.60 o                         
  -1   5   3       9196.09       8914.75       155.41 o                         
   0   5   3       7238.14       7242.26        89.15 o                         
   1   5   3       8057.20       8338.40        45.37 o                         
   2   5   3       1709.59       1653.94        28.25 o                         
   3   5   3      12954.69      12615.28        68.80 o                         
   4   5   3       1606.52       1700.31        21.89 o                         
   5   5   3       5676.22       5831.38        47.19 o                         
   6   5   3        342.02        285.06        11.49 o                         
   7   5   3        551.77        556.29        18.43 o                         
   8   5   3          1.18         -5.50         7.91 o                         
   9   5   3         33.85         23.54         9.01 o                         
  10   5   3        249.26        254.63        29.46 o                         
  11   5   3          1.53         -3.51        12.98 o                         
  12   5   3         39.67         43.43        15.62 o                         
  13   5   3        115.04        140.73        25.41 o                         
  14   5   3          1.05         15.09        16.90 o                         
 -15   6   3         47.52         32.07        19.74 o                         
 -14   6   3         68.26         59.18        19.00 o                         
 -13   6   3        117.92         86.97        21.28 o                         
 -12   6   3          0.24         -7.77        17.81 o                         
 -11   6   3        224.80        199.19        22.81 o                         
 -10   6   3       6623.97       6476.90       187.75 o                         
  -9   6   3        122.64        141.46        18.25 o                         
  -8   6   3       3615.75       3912.20        63.83 o                         
  -7   6   3        189.86        166.41        14.53 o                         
  -6   6   3        793.69        736.92        28.88 o                         
  -5   6   3         41.35         40.66         7.41 o                         
  -4   6   3        966.96        885.02        22.40 o                         
  -3   6   3       8604.00       8792.09        93.77 o                         
  -2   6   3      14220.90      13504.63        89.16 o                         
  -1   6   3       4639.98       4866.15        73.45 o                         
   0   6   3      14155.73      14051.31       330.28 o                         
   1   6   3       1505.91       1400.00        13.90 o                         
   2   6   3      39538.04      38722.60       346.50 o                         
   3   6   3         67.95         72.72         5.54 o                         
   4   6   3         34.76         43.08         5.73 o                         
   5   6   3         40.06         39.93         5.74 o                         
   6   6   3         10.35         16.15         5.73 o                         
   7   6   3        908.94        898.44        23.35 o                         
   8   6   3       3891.15       4217.88        72.65 o                         
   9   6   3        480.89        456.04        41.87 o                         
  10   6   3        282.80        305.23        27.83 o                         
  11   6   3        112.17        126.42        20.79 o                         
  12   6   3        318.54        302.03        30.70 o                         
  13   6   3         28.78         33.89        20.80 o                         
  14   6   3         27.85         46.96        23.03 o                         
 -15   7   3         16.36         17.06        37.46 o                         
 -14   7   3         10.37         18.64        12.88 o                         
 -13   7   3         31.93         37.72        22.16 o                         
 -12   7   3        590.54        606.73        45.80 o                         
 -11   7   3         23.81         11.53        11.46 o                         
 -10   7   3        590.00        561.64        33.99 o                         
  -9   7   3        359.48        339.15        25.19 o                         
  -8   7   3       3032.81       3136.16        67.94 o                         
  -7   7   3         67.62         93.80        13.75 o                         
  -6   7   3       7910.71       8035.93        78.70 o                         
  -5   7   3         23.30         21.09         7.11 o                         
  -4   7   3          0.59          0.67         5.59 o                         
  -3   7   3       5801.59       5922.05        53.33 o                         
  -2   7   3      35840.08      35321.41       161.91 o                         
  -1   7   3       8503.67       8033.70       205.94 o                         
   0   7   3      35657.71      36183.00       130.75 o                         
   1   7   3         40.45         42.82         3.00 o                         
   2   7   3       1150.47       1226.17        46.08 o                         
   3   7   3         28.70         30.76         5.56 o                         
   4   7   3       9035.61       9138.90        66.95 o                         
   5   7   3         12.81          5.69         5.37 o                         
   6   7   3        240.75        273.47        12.98 o                         
   7   7   3         94.00         98.26         8.86 o                         
   8   7   3       1186.25       1222.72        38.14 o                         
   9   7   3         62.72         71.73        14.53 o                         
  10   7   3        950.71       1050.85        49.52 o                         
  11   7   3          5.79         23.82        15.57 o                         
  12   7   3        278.71        280.25        30.47 o                         
  13   7   3          1.43         22.87        19.00 o                         
 -15   8   3        305.74        274.66        50.95 o                         
 -14   8   3         66.20         80.80        22.44 o                         
 -13   8   3        163.73        186.13        30.37 o                         
 -12   8   3          0.15        -17.38        17.38 o                         
 -11   8   3        153.86        156.98        21.23 o                         
 -10   8   3       3058.22       2940.39        74.65 o                         
  -9   8   3          7.33         19.26        11.14 o                         
  -8   8   3       3564.41       3738.23        67.09 o                         
  -7   8   3        176.28        153.95        13.67 o                         
  -6   8   3        500.40        570.08        20.48 o                         
  -5   8   3       5280.54       5393.84        60.54 o                         
  -4   8   3        407.71        463.72        17.06 o                         
  -3   8   3       7781.53       6594.87        49.75 o                         
  -2   8   3      12602.54      12874.87        80.98 o                         
  -1   8   3         39.16         49.02         3.45 o                         
   0   8   3       9614.62       8990.26        52.62 o                         
   1   8   3       2686.37       2545.56        28.82 o                         
   2   8   3      22333.79      22827.43       115.29 o                         
   3   8   3       3357.13       3256.96        50.44 o                         
   4   8   3         67.88         76.91         4.99 o                         
   5   8   3       1526.66       1448.86        25.58 o                         
   6   8   3        272.56        255.14        12.78 o                         
   7   8   3       1883.11       1875.23        34.91 o                         
   8   8   3       1899.49       1879.20        41.50 o                         
   9   8   3        210.38        185.01        15.03 o                         
  10   8   3         21.55         20.43        13.30 o                         
  11   8   3         21.46          6.33        20.23 o                         
  12   8   3        185.80        204.43        26.85 o                         
  13   8   3         67.20         34.17        20.56 o                         
 -15   9   3          0.03        -19.02        35.92 o                         
 -14   9   3         53.21         93.90        24.77 o                         
 -13   9   3        536.55        593.11        49.53 o                         
 -12   9   3        110.39        145.16        22.08 o                         
 -11   9   3       1196.64       1201.17        43.92 o                         
 -10   9   3        136.54        149.33        15.99 o                         
  -9   9   3        212.35        223.21        17.23 o                         
  -8   9   3       1105.91       1161.05        35.61 o                         
  -7   9   3       4941.50       5117.26        93.91 o                         
  -6   9   3        218.72        251.60        15.58 o                         
  -5   9   3       5560.59       5536.61        54.43 o                         
  -4   9   3       1935.31       1706.67        23.88 o                         
  -3   9   3       1765.12       1681.98        23.07 o                         
  -2   9   3       1873.23       1866.28        32.25 o                         
  -1   9   3       7963.65       7522.89        62.87 o                         
   0   9   3       5977.63       5876.99        44.72 o                         
   1   9   3        671.08        678.15        12.84 o                         
   2   9   3       3839.23       3657.15        39.71 o                         
   3   9   3      13660.60      13701.06        99.18 o                         
   4   9   3       4418.38       4527.24        62.58 o                         
   5   9   3       5078.47       4996.55        51.60 o                         
   6   9   3       1271.38       1346.85        28.43 o                         
   7   9   3        425.68        460.68        18.54 o                         
   8   9   3         27.53         39.82         7.91 o                         
   9   9   3         24.97         23.89         8.25 o                         
  10   9   3        172.50        187.44        22.35 o                         
  11   9   3          0.46        -10.67        12.97 o                         
  12   9   3          0.05          0.32        53.56 o                         
  13   9   3         29.76         22.93        23.65 o                         
 -15  10   3        278.14        233.18        49.98 o                         
 -14  10   3         21.75         22.57        24.05 o                         
 -13  10   3        602.07        652.87        51.37 o                         
 -12  10   3        413.66        400.67        32.03 o                         
 -11  10   3        192.07        203.76        19.72 o                         
 -10  10   3        285.31        261.65        20.24 o                         
  -9  10   3          6.40          9.28        10.07 o                         
  -8  10   3        293.67        307.61        16.20 o                         
  -7  10   3        170.23        170.88        11.61 o                         
  -6  10   3       2275.61       2319.72        37.92 o                         
  -5  10   3       6073.20       5853.08        48.86 o                         
  -4  10   3        456.86        438.36        12.68 o                         
  -3  10   3      26255.06      25982.64       127.26 o                         
  -2  10   3       8354.68       8911.01        72.78 o                         
  -1  10   3       1154.73       1264.02        27.59 o                         
   0  10   3       4629.35       4419.74        45.59 o                         
   1  10   3       1044.03       1023.06        16.23 o                         
   2  10   3         17.61         32.28         8.61 o                         
   3  10   3       1487.21       1374.66        31.72 o                         
   4  10   3       6947.78       7184.13        80.32 o                         
   5  10   3        720.03        767.57        22.45 o                         
   6  10   3        880.91        854.05        23.15 o                         
   7  10   3       3986.95       4012.56        52.45 o                         
   8  10   3          0.05          7.54         7.04 o                         
   9  10   3         87.16         54.47        11.77 o                         
  10  10   3          9.00          1.22        11.42 o                         
  11  10   3        100.00        164.78        30.12 o                         
  12  10   3          5.72          5.22        19.98 o                         
  13  10   3         92.22         78.59        36.01 o                         
 -14  11   3        243.17        246.56        35.11 o                         
 -13  11   3        176.17        132.67        26.63 o                         
 -12  11   3        134.54        147.04        22.08 o                         
 -11  11   3         63.87         57.34        14.58 o                         
 -10  11   3          0.69         -3.17         8.76 o                         
  -9  11   3        653.92        655.83        28.89 o                         
  -8  11   3         55.70         81.68         9.91 o                         
  -7  11   3        825.03        859.81        25.07 o                         
  -6  11   3       2605.48       2713.14        50.00 o                         
  -5  11   3       3409.16       3341.99        37.48 o                         
  -4  11   3      16135.91      15774.86        75.69 o                         
  -3  11   3       3767.21       3662.25        41.37 o                         
  -2  11   3      13457.86      13544.68       106.75 o                         
  -1  11   3        646.03        597.19        17.49 o                         
   0  11   3        304.62        233.42        11.53 o                         
   1  11   3       6007.77       5941.62        40.70 o                         
   2  11   3       4002.21       3926.02        62.79 o                         
   3  11   3       1287.25       1335.11        46.19 o                         
   4  11   3        165.59        216.65        14.20 o                         
   5  11   3       1989.96       2004.60        39.83 o                         
   6  11   3       1387.01       1404.01        30.27 o                         
   7  11   3         28.24         40.22         7.80 o                         
   8  11   3        896.20        904.45        27.15 o                         
   9  11   3        263.93        263.82        18.47 o                         
  10  11   3        180.80        168.32        21.79 o                         
  11  11   3         31.43         32.37        19.73 o                         
  12  11   3        195.87        192.50        33.14 o                         
  13  11   3          0.47         14.81        32.96 o                         
 -15  12   3          6.47         61.65        30.55 o                         
 -14  12   3         66.47         47.89        20.59 o                         
 -13  12   3          8.42         28.89        38.67 o                         
 -12  12   3        278.36        286.04        29.55 o                         
 -11  12   3        522.38        485.08        34.13 o                         
 -10  12   3        761.41        743.37        40.96 o                         
  -9  12   3         30.94         35.87        13.96 o                         
  -8  12   3       2262.18       2365.12        40.04 o                         
  -7  12   3       5746.40       5662.78        64.19 o                         
  -6  12   3       1309.53       1265.40        25.22 o                         
  -5  12   3        231.54        230.87        11.02 o                         
  -4  12   3        235.56        255.03        10.51 o                         
  -3  12   3        605.73        638.26        17.70 o                         
  -2  12   3       6783.73       6747.50        97.66 o                         
  -1  12   3       1388.32       1162.76        29.70 o                         
   0  12   3        897.62        811.21        23.74 o                         
   1  12   3       1959.46       2081.14        37.35 o                         
   2  12   3       4180.70       4023.40        37.35 o                         
   3  12   3       1072.30        985.11        34.14 o                         
   4  12   3       3455.31       3473.64        65.76 o                         
   5  12   3         45.41         43.73        10.62 o                         
   6  12   3       1425.32       1432.85        34.81 o                         
   7  12   3         21.75         11.66         7.59 o                         
   8  12   3         16.53         32.13         8.50 o                         
   9  12   3        378.56        381.67        21.77 o                         
  10  12   3          2.57         -0.95        12.45 o                         
  11  12   3         95.73         92.83        22.89 o                         
  12  12   3         50.28         59.91        26.03 o                         
  13  12   3          9.29        -16.93        20.59 o                         
 -14  13   3         33.91         10.27        15.90 o                         
 -13  13   3          1.38         48.03        21.90 o                         
 -12  13   3        116.19         98.81        20.25 o                         
 -11  13   3        133.21        121.45        18.84 o                         
 -10  13   3        113.87        122.03        18.94 o                         
  -9  13   3       4733.39       4772.65        84.75 o                         
  -8  13   3        420.57        370.90        17.82 o                         
  -7  13   3        427.58        449.35        19.49 o                         
  -6  13   3        104.74         95.45         8.37 o                         
  -5  13   3        952.28        915.93        20.78 o                         
  -4  13   3         22.97         16.85         5.64 o                         
  -3  13   3       2962.95       3071.11        49.56 o                         
  -2  13   3       3792.97       3327.65        77.84 o                         
  -1  13   3         84.59         85.77        13.41 o                         
   0  13   3        902.45        910.07        26.19 o                         
   1  13   3      17148.85      17239.16       147.71 o                         
   2  13   3         66.33         54.71         8.44 o                         
   3  13   3        488.65        471.41        25.16 o                         
   4  13   3          7.11         10.12        11.09 o                         
   5  13   3          0.20         10.38        10.03 o                         
   6  13   3        137.38        125.30        12.74 o                         
   7  13   3        454.49        456.87        21.67 o                         
   8  13   3        230.58        241.50        17.45 o                         
   9  13   3        646.79        594.60        41.58 o                         
  10  13   3        151.99        167.23        33.95 o                         
  11  13   3        176.17        167.45        42.74 o                         
  12  13   3         30.02         39.35        22.48 o                         
  13  13   3         10.93         -8.13        30.41 o                         
 -14  14   3          0.32         -8.05        27.32 o                         
 -13  14   3        105.09        104.06        26.66 o                         
 -12  14   3        170.20        173.20        24.60 o                         
 -11  14   3        400.45        364.51        31.44 o                         
 -10  14   3          1.27          0.36        12.20 o                         
  -9  14   3         27.21         40.40        14.62 o                         
  -8  14   3         88.73         83.90        10.26 o                         
  -7  14   3      10293.46       9951.26        87.14 o                         
  -6  14   3         29.93         42.39         8.27 o                         
  -5  14   3         10.45         18.58         5.34 o                         
  -4  14   3       1174.71       1281.11        27.71 o                         
  -3  14   3       2600.00       2545.49        36.79 o                         
  -2  14   3        655.89        628.47        16.47 o                         
  -1  14   3      13451.62      13245.03       110.81 o                         
   0  14   3          0.88         -3.28         6.55 o                         
   1  14   3       5312.94       5132.61        72.84 o                         
   2  14   3         75.69         54.02         5.94 o                         
   3  14   3       1872.99       1884.77        49.25 o                         
   4  14   3        342.01        363.78        24.52 o                         
   5  14   3        325.15        319.68        22.54 o                         
   6  14   3        261.84        250.93        18.76 o                         
   7  14   3        401.84        417.91        21.33 o                         
   8  14   3         47.44         41.79         9.06 o                         
   9  14   3       1016.14       1169.07        43.13 o                         
  10  14   3          3.31        -17.20        17.20 o                         
  11  14   3        285.87        304.94        38.79 o                         
  12  14   3          1.72         11.47        18.51 o                         
  13  14   3          0.02         17.09        17.97 o                         
 -14  15   3        215.79        188.14        32.78 o                         
 -13  15   3          5.97         -4.98        18.79 o                         
 -12  15   3          2.10         19.06        15.18 o                         
 -11  15   3         41.57         38.78        16.54 o                         
 -10  15   3         27.77         26.31        17.42 o                         
  -9  15   3       1519.49       1486.62        48.19 o                         
  -8  15   3        116.62        117.33        13.68 o                         
  -7  15   3        148.28        165.97        11.12 o                         
  -6  15   3         53.74         46.62         6.69 o                         
  -5  15   3         16.97         13.01         5.00 o                         
  -4  15   3      13629.05      13780.82       125.24 o                         
  -3  15   3       1650.32       1613.51        29.20 o                         
  -2  15   3       2609.20       2606.51        33.71 o                         
  -1  15   3        121.16         88.85        10.73 o                         
   0  15   3         46.57         42.46         8.92 o                         
   1  15   3       3148.36       3109.39        40.72 o                         
   2  15   3       1121.26       1129.84        29.04 o                         
   3  15   3       2716.63       2678.46        60.70 o                         
   4  15   3        131.12        120.77        22.53 o                         
   5  15   3        251.30        279.56        21.87 o                         
   6  15   3       3192.50       3494.10        80.80 o                         
   7  15   3        134.45        143.77        13.72 o                         
   8  15   3        357.20        329.77        20.46 o                         
   9  15   3        154.73        156.02        17.80 o                         
  10  15   3         16.51         31.82        16.63 o                         
  11  15   3         37.03         81.94        38.75 o                         
  12  15   3         65.52         96.73        27.96 o                         
 -14  16   3         50.55         19.03        23.80 o                         
 -13  16   3          7.95          0.40        17.03 o                         
 -12  16   3        831.01        818.15        48.98 o                         
 -11  16   3         94.55         76.74        18.39 o                         
 -10  16   3        239.09        246.74        26.47 o                         
  -9  16   3          1.26         10.88        11.64 o                         
  -8  16   3        122.36        130.75        18.04 o                         
  -7  16   3       1335.22       1268.68        36.72 o                         
  -6  16   3       7657.68       7295.02        70.40 o                         
  -5  16   3        467.74        467.73        17.46 o                         
  -4  16   3         68.87         68.06         7.97 o                         
  -3  16   3        129.94        122.14         9.13 o                         
  -2  16   3       5306.12       5217.92        63.81 o                         
  -1  16   3       2063.92       1995.58        42.29 o                         
   0  16   3        704.32        714.23        23.69 o                         
   1  16   3        503.61        448.08        24.09 o                         
   2  16   3        248.83        222.18        14.34 o                         
   3  16   3        130.04        129.40        16.25 o                         
   4  16   3       6509.98       6489.62       176.43 o                         
   5  16   3          0.38         -5.74        15.33 o                         
   6  16   3       2126.21       2203.51        52.92 o                         
   7  16   3          7.91         11.77         8.85 o                         
   8  16   3        114.17        127.08        13.34 o                         
   9  16   3          0.47        -10.95        12.42 o                         
  10  16   3          3.79          4.74         8.55 o                         
  11  16   3          0.08         -3.35        14.37 o                         
  12  16   3         16.17         -9.86        17.54 o                         
 -13  17   3         85.12         44.36        20.17 o                         
 -12  17   3          5.56         -1.85        18.75 o                         
 -11  17   3        212.14        217.85        26.07 o                         
 -10  17   3          3.06         -6.78        13.63 o                         
  -9  17   3        336.69        340.80        28.31 o                         
  -8  17   3         44.84         58.29        14.25 o                         
  -7  17   3        841.84        811.63        51.29 o                         
  -6  17   3         57.37         60.22        14.67 o                         
  -5  17   3         57.59         49.09         6.03 o                         
  -4  17   3       5539.06       5610.14        57.93 o                         
  -3  17   3        319.85        307.29        13.49 o                         
  -2  17   3        953.36        943.82        22.76 o                         
  -1  17   3        285.61        268.38        20.81 o                         
   0  17   3        221.71        214.54        14.63 o                         
   1  17   3        433.57        436.58        21.50 o                         
   2  17   3       1085.54       1016.72        29.58 o                         
   3  17   3       1420.35       1384.80        46.85 o                         
   4  17   3          5.98        -16.93        16.93 o                         
   5  17   3        124.12        121.21        22.13 o                         
   6  17   3        425.96        426.54        24.88 o                         
   7  17   3        102.15        116.67        13.59 o                         
   8  17   3        818.93        822.78        32.45 o                         
   9  17   3         24.48         18.77        15.13 o                         
  10  17   3          1.29        -10.49        10.86 o                         
  11  17   3          0.07        -14.69        19.68 o                         
  12  17   3         46.07         54.06        21.35 o                         
 -13  18   3         94.86         74.96        25.82 o                         
 -12  18   3        181.69        203.61        35.63 o                         
 -11  18   3         19.24         16.20        14.87 o                         
 -10  18   3         64.40         62.91        17.63 o                         
  -9  18   3        136.26        106.44        18.54 o                         
  -8  18   3         30.83         43.48        14.62 o                         
  -7  18   3        580.30        652.89        35.37 o                         
  -6  18   3       2737.47       2666.38        66.13 o                         
  -5  18   3       1313.67       1309.94        29.42 o                         
  -4  18   3          0.66          5.63         5.13 o                         
  -3  18   3       1185.86       1280.19        27.23 o                         
  -2  18   3       1965.14       1931.48       100.88 o                         
  -1  18   3       4094.37       4072.98        64.16 o                         
   0  18   3         80.93         43.48         9.94 o                         
   1  18   3        675.53        728.92        25.43 o                         
   2  18   3        407.34        412.40        20.19 o                         
   3  18   3        247.82        245.78        21.81 o                         
   4  18   3        308.01        349.93        32.65 o                         
   5  18   3          1.37          4.82        15.34 o                         
   6  18   3        111.19         93.36        14.28 o                         
   7  18   3         28.97         38.53        10.26 o                         
   8  18   3        388.84        383.49        22.96 o                         
   9  18   3        456.28        437.24        28.36 o                         
  10  18   3          4.24          7.43        11.03 o                         
  11  18   3        152.51        207.48        39.42 o                         
  12  18   3          0.08          4.20        46.34 o                         
 -13  19   3         27.26         -0.59        18.14 o                         
 -12  19   3        128.24        128.71        21.91 o                         
 -11  19   3        252.80        258.16        28.23 o                         
 -10  19   3         91.08        116.29        18.29 o                         
  -9  19   3        528.79        593.21        38.10 o                         
  -8  19   3        334.36        315.62        27.30 o                         
  -7  19   3        500.55        480.60        31.10 o                         
  -6  19   3        495.58        521.03        30.58 o                         
  -5  19   3        144.05        145.70        13.26 o                         
  -4  19   3        128.15        134.58        10.39 o                         
  -3  19   3       1055.58        983.16        27.33 o                         
  -2  19   3       2313.20       2344.65        68.90 o                         
  -1  19   3          0.56         -9.91         9.91 o                         
   0  19   3       1651.45       1742.86        39.94 o                         
   1  19   3       1249.49       1292.33        34.50 o                         
   2  19   3        341.10        345.69        19.15 o                         
   3  19   3       1916.23       1910.16        55.77 o                         
   4  19   3        658.20        667.45        43.64 o                         
   5  19   3        572.13        584.71        42.73 o                         
   6  19   3         70.55         61.83        11.48 o                         
   7  19   3        139.55        124.24        14.33 o                         
   8  19   3          1.69         -8.52         9.56 o                         
   9  19   3          3.45        -11.89        13.09 o                         
  10  19   3        200.33        185.78        22.46 o                         
  11  19   3          2.43         31.20        26.41 o                         
  12  19   3          3.94         60.68        35.09 o                         
 -13  20   3         11.95         64.78        37.89 o                         
 -12  20   3          0.05        -23.46        23.46 o                         
 -11  20   3         36.34         13.71        15.87 o                         
 -10  20   3        523.60        528.97        33.34 o                         
  -9  20   3          0.17          5.51        15.25 o                         
  -8  20   3        976.96       1029.89        47.88 o                         
  -7  20   3        308.17        317.40        26.77 o                         
  -6  20   3         47.22         44.07        13.74 o                         
  -5  20   3         14.89         -4.88        13.19 o                         
  -4  20   3         68.80         87.49        10.88 o                         
  -3  20   3         61.44         47.48        18.80 o                         
  -2  20   3        542.45        502.88        37.77 o                         
  -1  20   3        942.06        915.23        29.90 o                         
   0  20   3       1213.85       1215.63        31.82 o                         
   1  20   3         94.02         96.22        12.22 o                         
   2  20   3        728.88        777.86        28.24 o                         
   3  20   3        640.23        665.58        33.70 o                         
   4  20   3        834.92        779.32        49.04 o                         
   5  20   3         10.64        -15.06        16.91 o                         
   6  20   3        112.43        106.78        14.91 o                         
   7  20   3          6.85          7.23         9.49 o                         
   8  20   3        227.94        210.52        18.84 o                         
   9  20   3         53.26         68.06        14.93 o                         
  10  20   3          8.35         11.13        15.38 o                         
  11  20   3         17.37         29.33        13.44 o                         
  12  20   3         38.71         -4.96        25.29 o                         
 -12  21   3        104.46        111.11        44.56 o                         
 -11  21   3          8.09        -18.36        18.97 o                         
 -10  21   3        169.17        155.77        24.13 o                         
  -9  21   3         29.75         29.15        13.13 o                         
  -8  21   3        541.67        521.98        35.30 o                         
  -7  21   3         94.19         58.15        21.77 o                         
  -6  21   3        802.55        872.82        55.49 o                         
  -5  21   3        329.00        313.47        36.13 o                         
  -4  21   3         97.32         84.31        26.59 o                         
  -3  21   3        136.30        128.24        16.00 o                         
  -2  21   3       4514.92       4544.72        99.80 o                         
  -1  21   3       1060.63       1052.90        32.85 o                         
   0  21   3       2042.92       2057.31        41.86 o                         
   1  21   3        128.16        102.11        12.33 o                         
   2  21   3        119.00         96.79        12.36 o                         
   3  21   3        166.60        124.63        16.04 o                         
   4  21   3        706.41        696.76        48.42 o                         
   5  21   3        160.13        134.00        19.29 o                         
   6  21   3          1.39        -12.10        20.90 o                         
   7  21   3          0.85         13.52         9.32 o                         
   8  21   3        146.35        151.28        16.41 o                         
   9  21   3         20.93         30.27        12.60 o                         
  10  21   3        266.99        251.85        24.18 o                         
  11  21   3         12.12         18.27        11.96 o                         
 -12  22   3         12.09         40.28        20.14 o                         
 -11  22   3         48.71         24.83        21.60 o                         
 -10  22   3        272.66        234.13        38.31 o                         
  -9  22   3         62.74         67.74        47.14 o                         
  -8  22   3        232.18        204.65        32.85 o                         
  -7  22   3         10.20        -22.10        22.10 o                         
  -6  22   3          0.23         19.41        24.57 o                         
  -5  22   3        987.40        962.89        60.42 o                         
  -4  22   3         45.05         67.74        21.48 o                         
  -3  22   3       1674.16       1832.60        56.33 o                         
  -2  22   3        304.73        322.87        28.11 o                         
  -1  22   3        175.14        185.62        16.24 o                         
   0  22   3        572.07        567.06        25.15 o                         
   1  22   3        171.57        150.33        14.36 o                         
   2  22   3        956.38        995.60        37.68 o                         
   3  22   3        754.80        696.79        37.57 o                         
   4  22   3         40.39         27.94        13.92 o                         
   5  22   3        165.14        160.12        21.45 o                         
   6  22   3         34.93         29.05        12.02 o                         
   7  22   3        336.03        351.27        26.05 o                         
   8  22   3         46.25         52.22        12.86 o                         
   9  22   3         24.04         24.10        11.88 o                         
  10  22   3          0.46         23.94        13.42 o                         
  11  22   3         34.41         39.84        25.38 o                         
 -11  23   3        189.57        170.84        34.09 o                         
 -10  23   3         46.11         26.27        46.72 o                         
  -9  23   3         42.77         55.40        22.48 o                         
  -8  23   3         27.84         34.39        18.71 o                         
  -7  23   3        291.68        321.25        39.14 o                         
  -6  23   3          5.36         18.74        14.80 o                         
  -5  23   3       1026.63       1184.34        66.68 o                         
  -4  23   3        180.24        173.03        22.97 o                         
  -3  23   3        263.54        270.85        20.05 o                         
  -2  23   3          1.73         -1.78         9.01 o                         
  -1  23   3       1960.38       2017.26        47.15 o                         
   0  23   3         23.90         36.16         9.83 o                         
   1  23   3         28.80         23.71        11.04 o                         
   2  23   3         47.86         24.55        14.39 o                         
   3  23   3       1261.47       1245.22        54.24 o                         
   4  23   3          8.85         -4.23        13.15 o                         
   5  23   3       1057.49       1123.17        50.08 o                         
   6  23   3          4.79         13.08        18.00 o                         
   7  23   3         17.64         33.99        13.76 o                         
   8  23   3          1.34          5.19        10.57 o                         
   9  23   3         35.02         -9.51        11.68 o                         
  10  23   3          6.21         17.52        16.63 o                         
  11  23   3          0.77         13.08        25.33 o                         
 -11  24   3         64.55         58.63        24.60 o                         
 -10  24   3          5.87        -12.21        26.34 o                         
  -9  24   3          6.47         -1.96        20.64 o                         
  -8  24   3        344.89        407.14        47.11 o                         
  -7  24   3        128.57        134.11        27.96 o                         
  -6  24   3        129.60        137.96        20.53 o                         
  -5  24   3        474.21        443.91        33.31 o                         
  -4  24   3          1.80         -4.64        13.36 o                         
  -3  24   3        933.73        960.54        47.25 o                         
  -2  24   3          4.20         -4.25        12.98 o                         
  -1  24   3         68.92         79.87        14.13 o                         
   0  24   3          2.15         12.86         9.61 o                         
   1  24   3         26.39         43.35        12.78 o                         
   2  24   3        194.08        211.73        20.59 o                         
   3  24   3        484.90        421.50        31.12 o                         
   4  24   3        171.72        168.57        27.20 o                         
   5  24   3         62.04         64.64        13.22 o                         
   6  24   3        104.71         88.32        15.09 o                         
   7  24   3        276.62        314.27        25.95 o                         
   8  24   3          8.22        -11.31        11.31 o                         
   9  24   3          3.24          8.46        10.76 o                         
  10  24   3          1.99        -17.76        17.76 o                         
  11  24   3          0.08          4.38        24.77 o                         
 -11  25   3         77.97        137.31        43.20 o                         
 -10  25   3          0.69          0.50        51.62 o                         
  -9  25   3         85.10         83.29        27.45 o                         
  -8  25   3         99.87         64.31        22.55 o                         
  -7  25   3          7.33         21.31        23.45 o                         
  -6  25   3        333.78        299.60        28.15 o                         
  -5  25   3        360.03        385.22        31.80 o                         
  -4  25   3        469.65        473.46        34.76 o                         
  -3  25   3        131.61        164.14        23.53 o                         
  -2  25   3        371.20        388.60        24.43 o                         
  -1  25   3         90.79        103.50        17.00 o                         
   0  25   3        298.91        286.92        23.09 o                         
   1  25   3        243.24        226.38        20.90 o                         
   2  25   3         12.71         -5.38        13.27 o                         
   3  25   3          0.08        -16.87        19.76 o                         
   4  25   3         65.04         87.09        18.29 o                         
   5  25   3         70.48         57.02        12.74 o                         
   6  25   3         29.04         21.06        15.48 o                         
   7  25   3          5.41         -1.43        12.68 o                         
   8  25   3         43.27         54.90        12.98 o                         
   9  25   3         29.54         42.92        15.25 o                         
  10  25   3        124.07        123.88        25.18 o                         
 -10  26   3         41.01         11.04        62.54 o                         
  -9  26   3          9.39        -15.85        21.76 o                         
  -8  26   3        311.16        328.53        43.16 o                         
  -7  26   3        332.37        338.17        41.37 o                         
  -6  26   3         33.71         35.88        14.29 o                         
  -5  26   3          1.40         -4.30        14.42 o                         
  -4  26   3          0.06         49.38        18.34 o                         
  -3  26   3          2.00          3.31        15.29 o                         
  -2  26   3          0.72         28.33        18.40 o                         
  -1  26   3        304.03        346.68        26.20 o                         
   0  26   3        316.61        340.40        25.56 o                         
   1  26   3        125.42        116.74        17.43 o                         
   2  26   3        459.91        505.59        30.84 o                         
   3  26   3        103.67        123.14        19.66 o                         
   4  26   3         69.37         90.97        17.67 o                         
   5  26   3          0.13          1.95        10.58 o                         
   6  26   3         61.55         41.86        11.28 o                         
   7  26   3          4.30         15.89        13.73 o                         
   8  26   3         74.91         82.08        19.40 o                         
   9  26   3         72.89         56.04        22.76 o                         
  10  26   3          2.66        -29.54        29.54 o                         
  -9  27   3        404.18        449.17        50.67 o                         
  -8  27   3         13.31        -27.96        27.96 o                         
  -7  27   3        151.41        228.89        42.90 o                         
  -6  27   3        319.39        358.40        32.86 o                         
  -5  27   3          9.03         15.77        14.74 o                         
  -4  27   3         14.54         49.71        28.27 o                         
  -3  27   3         66.23         62.27        15.28 o                         
  -2  27   3         28.60         46.45        26.20 o                         
  -1  27   3         30.27          8.91        13.95 o                         
   0  27   3        168.61        211.78        21.31 o                         
   1  27   3        572.18        626.09        34.55 o                         
   2  27   3          1.32         12.71        12.17 o                         
   3  27   3        263.71        252.98        26.92 o                         
   4  27   3         84.94         79.30        16.01 o                         
   5  27   3         21.50         23.61        11.99 o                         
   6  27   3          7.41         27.61        15.79 o                         
   7  27   3         28.60         48.19        21.63 o                         
   8  27   3         36.51         67.74        34.01 o                         
   9  27   3         11.93         19.14        19.28 o                         
  -9  28   3          1.55         29.99        21.72 o                         
  -8  28   3          0.04         -5.63        27.97 o                         
  -7  28   3        221.20        224.94        37.48 o                         
  -6  28   3         35.90         60.62        50.32 o                         
  -5  28   3         18.12         12.66        19.28 o                         
  -4  28   3          2.66          2.60        11.29 o                         
  -3  28   3        111.44        138.53        19.65 o                         
  -2  28   3        133.63        126.17        35.24 o                         
  -1  28   3        374.10        401.75        34.44 o                         
   0  28   3          4.65          6.90        12.02 o                         
   1  28   3        119.33        144.20        18.86 o                         
   2  28   3         16.06         24.72        12.08 o                         
   3  28   3         19.41         -2.57        20.95 o                         
   4  28   3        133.06        172.29        25.31 o                         
   5  28   3         42.92         66.57        22.53 o                         
   6  28   3         85.53         88.16        17.37 o                         
   7  28   3         22.23         -2.04        14.24 o                         
   8  28   3         20.59          1.21        51.66 o                         
   9  28   3         60.23         37.58        27.34 o                         
  -8  29   3          3.95          9.58        21.73 o                         
  -7  29   3          3.59         33.68        24.83 o                         
  -6  29   3          4.26        -22.85        22.85 o                         
  -5  29   3          3.31         33.52        17.35 o                         
  -4  29   3        698.97        761.29        56.20 o                         
  -3  29   3         30.84         31.76        13.49 o                         
  -2  29   3        196.64        230.87        34.24 o                         
  -1  29   3          0.79          4.64        30.84 o                         
   0  29   3          6.55         17.40        15.71 o                         
   1  29   3        114.55        121.72        19.15 o                         
   2  29   3        190.54        221.13        25.89 o                         
   3  29   3          4.99         -1.44        30.79 o                         
   4  29   3          0.10         47.73        17.73 o                         
   5  29   3          5.69         21.32        14.48 o                         
   6  29   3         75.90         57.54        15.41 o                         
   7  29   3          0.05          7.10        15.70 o                         
   8  29   3         20.90         29.23        18.89 o                         
  -8  30   3         13.93          3.81        21.41 o                         
  -7  30   3          5.36         10.07        49.32 o                         
  -6  30   3        129.24        132.48        55.47 o                         
  -5  30   3         12.47         25.15        32.72 o                         
  -4  30   3         16.78         26.02        16.56 o                         
  -3  30   3          9.83         42.79        16.58 o                         
  -2  30   3        177.84        199.26        26.70 o                         
  -1  30   3         57.64         88.29        25.53 o                         
   0  30   3        212.78        233.15        28.12 o                         
   1  30   3          8.71        -11.66        16.50 o                         
   2  30   3          0.77          9.47        15.82 o                         
   3  30   3          0.04        -16.06        16.06 o                         
   4  30   3        278.86        283.66        43.46 o                         
   5  30   3          2.60         15.92        11.84 o                         
   6  30   3         90.37         87.72        25.88 o                         
   7  30   3          1.24        -20.80        20.80 o                         
   8  30   3          1.13        -31.89        31.89 o                         
  -7  31   3         26.94         39.71        27.11 o                         
  -6  31   3         24.85         51.42        63.12 o                         
  -5  31   3          2.80         -8.48        13.71 o                         
  -4  31   3        159.49        161.27        21.26 o                         
  -3  31   3         15.24         27.65        15.98 o                         
  -2  31   3         21.15         17.28        14.50 o                         
  -1  31   3          2.76         -0.87        21.49 o                         
   0  31   3         65.89         75.21        18.83 o                         
   1  31   3         11.85         20.09        15.84 o                         
   2  31   3        187.75        210.22        28.81 o                         
   3  31   3         61.22         63.02        19.06 o                         
   4  31   3          2.61         23.98        17.36 o                         
   5  31   3          7.34         34.09        14.66 o                         
   6  31   3         62.90         51.16        19.48 o                         
   7  31   3          6.58         -0.49        22.49 o                         
  -6  32   3         22.11         -2.41        13.80 o                         
  -5  32   3         56.66         30.05        24.61 o                         
  -4  32   3         24.38         17.98        15.64 o                         
  -3  32   3         31.75         40.84        20.30 o                         
  -2  32   3         19.49         23.59        15.48 o                         
  -1  32   3        162.42        182.31        43.05 o                         
   0  32   3          5.98         22.69        22.02 o                         
   1  32   3          7.82          4.66        12.79 o                         
   2  32   3         15.43          7.99        25.58 o                         
   3  32   3          0.42         -4.61        17.05 o                         
   4  32   3          1.10        -11.24        14.75 o                         
   5  32   3         42.58         28.02        12.88 o                         
   6  32   3          0.03          4.85        92.19 o                         
  -5  33   3         31.36         45.36        23.85 o                         
  -4  33   3          0.70         -6.98        14.31 o                         
  -3  33   3         76.72         96.15        19.06 o                         
  -2  33   3         67.56         36.35        16.15 o                         
  -1  33   3         15.37         19.30        27.29 o                         
   0  33   3         61.73         78.34        24.86 o                         
   1  33   3         78.52         90.17        24.27 o                         
   2  33   3          4.82         35.41        21.99 o                         
   3  33   3         20.26         12.96        16.51 o                         
   4  33   3          8.11         42.78        17.81 o                         
   5  33   3         23.75         77.16        44.03 o                         
  -4  34   3          7.85         28.58        14.02 o                         
  -3  34   3         35.85         43.03        16.60 o                         
  -2  34   3          0.67         16.32        14.08 o                         
  -1  34   3          1.50         26.58        21.78 o                         
   0  34   3         58.06         75.27        25.29 o                         
   1  34   3          5.74         12.86        39.33 o                         
   2  34   3         94.89         71.77        18.65 o                         
   3  34   3          3.37         -0.38        15.68 o                         
   4  34   3         16.07          7.59        43.84 o                         
  -4  35   3         23.03         80.37        35.86 o                         
  -3  35   3          5.58         54.58        25.95 o                         
  -2  35   3         15.62         53.90        20.88 o                         
  -1  35   3         26.68         51.45        18.64 o                         
   0  35   3         33.82        -22.72        22.72 o                         
   1  35   3          4.12         27.61        19.32 o                         
   2  35   3          0.15         20.94        17.07 o                         
   3  35   3         23.61         33.60        29.03 o                         
  -3  36   3         42.67         47.07        33.60 o                         
  -2  36   3          3.44         -2.38        27.25 o                         
  -1  36   3          0.27        -19.25        25.85 o                         
 -14   0   4        154.19        130.35        25.79 o                         
 -12   0   4       1420.37       1439.81        94.25 o                         
 -10   0   4       7082.16       6989.21       183.92 o                         
  -8   0   4        505.74        537.03        43.55 o                         
  -6   0   4        404.72        374.99        23.99 o                         
  -4   0   4      24535.70      23234.51       951.15 o                         
  -2   0   4        193.70        192.28         7.36 o                         
   0   0   4        202.25        365.52        13.81 o                         
   2   0   4      16361.84      17610.84       426.72 o                         
   4   0   4       1002.11        977.33        18.03 o                         
   6   0   4      11828.67      11661.24       171.35 o                         
   8   0   4        361.92        318.41        44.87 o                         
  10   0   4         31.62         64.75        28.34 o                         
  12   0   4         43.45         15.31        26.78 o                         
  14   0   4         11.03         -1.96        23.35 o                         
 -16   1   4          1.02        -11.07        24.07 o                         
 -15   1   4         11.95         28.94        13.05 o                         
 -14   1   4        606.19        633.15        35.26 o                         
 -13   1   4         43.22         50.67        12.24 o                         
 -12   1   4        977.82        908.59        40.17 o                         
 -11   1   4        475.89        444.29        25.46 o                         
 -10   1   4        489.40        501.91        26.05 o                         
  -9   1   4       3202.70       3218.27        58.34 o                         
  -8   1   4       1625.40       1607.93        38.43 o                         
  -7   1   4       6609.50       6482.29        71.16 o                         
  -6   1   4        905.34        902.78        24.42 o                         
  -5   1   4         68.79         62.40         7.10 o                         
  -4   1   4      13675.88      13761.75       228.33 o                         
  -3   1   4          8.33          4.35         2.84 o                         
  -2   1   4      28752.69      27382.73       278.63 o                         
  -1   1   4          2.69         10.73         3.26 o                         
   0   1   4      11006.59      11701.17        85.66 o                         
   1   1   4      17699.96      18155.08       313.29 o                         
   2   1   4       2479.40       2528.36        25.46 o                         
   3   1   4       4997.57       4577.85        42.69 o                         
   4   1   4       3109.84       3285.09        29.38 o                         
   5   1   4        291.26        206.06        16.55 o                         
   6   1   4          2.01          8.83         5.80 o                         
   7   1   4        662.91        688.09        20.59 o                         
   8   1   4       2909.07       2931.35        96.38 o                         
   9   1   4        191.55        162.29        25.60 o                         
  10   1   4        235.56        237.18        30.33 o                         
  11   1   4          6.35         15.43        18.87 o                         
  12   1   4         40.04         28.83        15.96 o                         
  13   1   4         19.31         33.88        20.41 o                         
  14   1   4         64.82         54.83        24.47 o                         
 -16   2   4          0.70         -1.17        17.95 o                         
 -15   2   4        372.09        315.51        34.12 o                         
 -14   2   4        140.56        133.71        18.85 o                         
 -13   2   4         91.70         80.57        14.69 o                         
 -12   2   4        322.19        326.07        23.87 o                         
 -11   2   4        405.93        433.32        25.51 o                         
 -10   2   4       1665.54       1620.80        44.81 o                         
  -9   2   4       2068.65       2200.78        57.17 o                         
  -8   2   4       1668.53       1748.59        47.66 o                         
  -7   2   4       1129.71       1293.58        38.63 o                         
  -6   2   4         52.95         49.40        13.68 o                         
  -5   2   4      12761.70      11888.34       114.78 o                         
  -4   2   4       7060.54       6550.47       196.46 o                         
  -3   2   4      12147.07      12842.85        56.37 o                         
  -2   2   4       3020.30       3190.11        30.98 o                         
  -1   2   4      11742.42      11524.71        79.83 o                         
   0   2   4        502.45        456.33        13.43 o                         
   1   2   4      31115.30      29457.27       147.36 o                         
   2   2   4        718.27        682.37        16.81 o                         
   3   2   4       1211.92       1312.66        17.97 o                         
   4   2   4          0.65          7.74         3.64 o                         
   5   2   4       1388.32       1315.19        16.29 o                         
   6   2   4       2251.74       2147.52        51.58 o                         
   7   2   4        821.54        811.44        25.86 o                         
   8   2   4         91.12         71.37        19.59 o                         
   9   2   4        628.66        577.34        42.68 o                         
  10   2   4         95.60         95.73        22.86 o                         
  11   2   4        282.97        330.72        40.61 o                         
  12   2   4          1.66          0.21        17.50 o                         
  13   2   4        139.55        181.17        26.64 o                         
  14   2   4          3.74         40.71        36.98 o                         
 -15   3   4         35.82         35.54        23.26 o                         
 -14   3   4         56.75         70.50        13.98 o                         
 -13   3   4        209.91        244.50        22.27 o                         
 -12   3   4          8.83         10.32         9.90 o                         
 -11   3   4         33.99         31.97        10.94 o                         
 -10   3   4        768.17        793.48        36.88 o                         
  -9   3   4       3340.94       3604.33        73.35 o                         
  -8   3   4       1629.62       1548.20        45.29 o                         
  -7   3   4      14461.60      14635.70       184.09 o                         
  -6   3   4       5371.44       5262.65        89.48 o                         
  -5   3   4         23.22         28.73         7.10 o                         
  -4   3   4       4975.15       4863.96        50.84 o                         
  -3   3   4        112.23        126.35         8.43 o                         
  -2   3   4       2058.58       2126.09        38.29 o                         
  -1   3   4       1519.86       1533.31        27.24 o                         
   0   3   4      11554.91      11528.96        62.53 o                         
   1   3   4      14768.87      14409.71        72.15 o                         
   2   3   4       8947.76       8613.82        81.33 o                         
   3   3   4      17690.20      17067.31        86.33 o                         
   4   3   4        352.96        339.83         9.37 o                         
   5   3   4        372.01        356.52        11.31 o                         
   6   3   4       1439.37       1424.41        29.01 o                         
   7   3   4         95.07        100.03         9.42 o                         
   8   3   4         44.57          6.95        24.78 o                         
   9   3   4        160.19        222.72        28.99 o                         
  10   3   4         21.47         24.31        14.83 o                         
  11   3   4          7.77         12.20        15.57 o                         
  12   3   4        207.32        214.58        27.39 o                         
  13   3   4         64.00         55.45        15.97 o                         
  14   3   4          4.68         26.25        28.42 o                         
 -15   4   4        121.51        102.90        18.65 o                         
 -14   4   4        183.23        161.41        33.45 o                         
 -13   4   4         40.86         45.39        12.91 o                         
 -12   4   4         52.75         45.31        11.44 o                         
 -11   4   4        145.29        147.83        19.29 o                         
 -10   4   4       1127.41       1115.79        43.88 o                         
  -9   4   4       4571.54       4552.53        82.95 o                         
  -8   4   4       2871.01       3270.04        65.82 o                         
  -7   4   4       1894.00       2112.69        90.41 o                         
  -6   4   4       6312.61       6428.58        80.62 o                         
  -5   4   4      12873.55      11993.13       153.25 o                         
  -4   4   4          4.43         13.80         5.54 o                         
  -3   4   4         22.83          7.16         5.00 o                         
  -2   4   4        170.35        149.49        17.82 o                         
  -1   4   4        753.60        801.27        10.80 o                         
   0   4   4         24.72         14.90         2.31 o                         
   1   4   4      20652.43      20386.84        74.11 o                         
   2   4   4      30209.64      30133.41       408.54 o                         
   3   4   4        124.91        145.24         5.97 o                         
   4   4   4       2714.13       2731.84        21.34 o                         
   5   4   4       5064.29       5139.87        43.90 o                         
   6   4   4       1902.76       1957.41        39.58 o                         
   7   4   4          0.57          3.16         5.32 o                         
   8   4   4        260.08        248.55        35.66 o                         
   9   4   4          9.26          7.21        14.70 o                         
  10   4   4         22.96         26.91        12.68 o                         
  11   4   4        205.48        212.13        25.32 o                         
  12   4   4          5.86          0.79        16.53 o                         
  13   4   4         68.14         63.07        35.47 o                         
  14   4   4         66.91         58.11        28.69 o                         
 -15   5   4         79.33         41.29        23.49 o                         
 -14   5   4        310.75        298.53        29.52 o                         
 -13   5   4         14.87          7.46        16.39 o                         
 -12   5   4        281.78        273.68        32.48 o                         
 -11   5   4       1525.31       1613.78        56.44 o                         
 -10   5   4        697.46        753.23        37.12 o                         
  -9   5   4        753.75        687.26        33.59 o                         
  -8   5   4        213.59        263.74        20.80 o                         
  -7   5   4       3354.54       3274.75        62.50 o                         
  -6   5   4       3677.30       3706.28        53.70 o                         
  -5   5   4       6738.25       6578.82        66.82 o                         
  -4   5   4       8813.81       8803.81        90.77 o                         
  -3   5   4       8750.44       8903.20        83.48 o                         
  -2   5   4       4772.59       4714.00        66.81 o                         
  -1   5   4      20160.74      20073.17       200.96 o                         
   0   5   4      21765.90      21227.19        74.35 o                         
   1   5   4       4201.63       4474.54        26.75 o                         
   2   5   4       2212.04       2125.52        23.74 o                         
   3   5   4       4383.79       4282.85        33.55 o                         
   4   5   4         15.81         28.09         2.95 o                         
   5   5   4        601.48        547.91        15.28 o                         
   6   5   4        579.36        577.70        24.29 o                         
   7   5   4       1988.33       1794.26       145.69 o                         
   8   5   4        324.83        266.09        24.92 o                         
   9   5   4         37.70         34.67        19.59 o                         
  10   5   4        161.20        183.83        21.99 o                         
  11   5   4         13.00         14.18        14.23 o                         
  12   5   4        302.55        262.55        31.85 o                         
  13   5   4          3.88          3.90        19.97 o                         
  14   5   4         20.19         59.55        34.05 o                         
 -15   6   4        126.19        126.27        41.79 o                         
 -14   6   4         34.04         30.49        14.32 o                         
 -13   6   4        871.59        830.48        44.91 o                         
 -12   6   4         97.81        116.37        22.11 o                         
 -11   6   4        314.02        317.97        32.89 o                         
 -10   6   4       1176.43       1092.15        54.48 o                         
  -9   6   4       2996.00       2977.98        68.37 o                         
  -8   6   4        575.44        664.43        31.23 o                         
  -7   6   4        882.92        814.47        27.70 o                         
  -6   6   4       2681.15       2705.28        46.73 o                         
  -5   6   4         80.87         50.34        10.07 o                         
  -4   6   4       1726.15       1881.09        33.73 o                         
  -3   6   4      32417.26      31739.17       199.45 o                         
  -2   6   4        708.68        691.05        16.85 o                         
  -1   6   4      20252.14      20042.87        87.21 o                         
   0   6   4       1027.34       1094.85        17.67 o                         
   1   6   4         43.08         79.12         4.50 o                         
   2   6   4       6562.88       6558.04        41.42 o                         
   3   6   4        236.39        224.80        10.42 o                         
   4   6   4        714.50        648.55        17.91 o                         
   5   6   4       2776.39       2797.11        36.49 o                         
   6   6   4       2965.92       2575.46       232.24 o                         
   7   6   4       1015.15        922.87        80.80 o                         
   8   6   4        492.98        462.05        39.05 o                         
   9   6   4       2334.32       2380.70        68.73 o                         
  10   6   4          8.60          4.14        15.04 o                         
  11   6   4          9.29         -4.37        14.81 o                         
  12   6   4          0.32         -3.10        32.26 o                         
  13   6   4         29.12         26.09        18.31 o                         
  14   6   4         15.35        -11.81        29.97 o                         
 -15   7   4         96.17         73.46        32.74 o                         
 -14   7   4         22.51         29.14        17.05 o                         
 -13   7   4          4.18         23.45        13.15 o                         
 -12   7   4         29.43          1.18        14.74 o                         
 -11   7   4       2518.18       2538.29        88.19 o                         
 -10   7   4        307.71        299.56        29.57 o                         
  -9   7   4       3138.15       3067.50        68.78 o                         
  -8   7   4        400.40        431.59        25.65 o                         
  -7   7   4         23.63         32.07         9.78 o                         
  -6   7   4       1079.58       1145.23        35.66 o                         
  -5   7   4      14725.24      14569.58       116.86 o                         
  -4   7   4        856.34        901.10        28.37 o                         
  -3   7   4        627.66        517.77        20.51 o                         
  -2   7   4        170.32        165.87        11.86 o                         
  -1   7   4      20224.63      19168.83       113.69 o                         
   0   7   4       3074.46       3135.47        31.23 o                         
   1   7   4      10779.44      10799.40        71.65 o                         
   2   7   4        225.60        225.70         9.78 o                         
   3   7   4         91.18        102.32         7.12 o                         
   4   7   4         56.75         84.46         6.93 o                         
   5   7   4       4555.44       4532.35        52.27 o                         
   6   7   4        876.89        896.99        22.72 o                         
   7   7   4       4710.79       4841.02        69.45 o                         
   8   7   4        145.46        133.79        12.30 o                         
   9   7   4         17.19         32.19        11.90 o                         
  10   7   4        316.49        344.79        29.92 o                         
  11   7   4         23.54         11.21        14.00 o                         
  12   7   4          5.51         15.51        14.91 o                         
  13   7   4          6.21         32.97        21.11 o                         
 -15   8   4         77.60         59.02        28.59 o                         
 -14   8   4        143.53        115.02        25.40 o                         
 -13   8   4        944.64        987.60        61.81 o                         
 -12   8   4         78.38        100.87        17.97 o                         
 -11   8   4        286.34        243.87        23.59 o                         
 -10   8   4        950.29        902.17        40.56 o                         
  -9   8   4       1511.98       1376.57        47.08 o                         
  -8   8   4       2666.27       2930.63        64.07 o                         
  -7   8   4        275.15        272.86        17.69 o                         
  -6   8   4       1958.46       1908.27        46.23 o                         
  -5   8   4        125.96        146.12        13.82 o                         
  -4   8   4         33.65         47.20         9.35 o                         
  -3   8   4      25362.50      24788.83       319.83 o                         
  -2   8   4        277.14        275.99        13.64 o                         
  -1   8   4       9813.56       9448.74       127.36 o                         
   0   8   4        519.46        535.17        13.80 o                         
   1   8   4       3472.79       3770.44        32.05 o                         
   2   8   4       6035.00       6075.48        56.45 o                         
   3   8   4        313.92        310.20         9.01 o                         
   4   8   4       5408.75       5313.89       125.83 o                         
   5   8   4        877.23        944.00        22.67 o                         
   6   8   4         93.82         81.83         8.57 o                         
   7   8   4       1094.92       1232.96        28.57 o                         
   8   8   4         19.90         36.14         6.98 o                         
   9   8   4        840.54        828.80        35.80 o                         
  10   8   4         93.81         97.75        21.33 o                         
  11   8   4          6.52         -2.75        13.00 o                         
  12   8   4         30.60          6.31        14.59 o                         
  13   8   4         25.10         37.41        17.44 o                         
 -15   9   4         12.28         24.39        20.88 o                         
 -14   9   4        315.59        287.41        61.36 o                         
 -13   9   4         44.33         43.66        23.53 o                         
 -12   9   4         66.70         62.88        15.75 o                         
 -11   9   4        254.61        245.14        23.49 o                         
 -10   9   4        936.08       1014.75        43.32 o                         
  -9   9   4          2.23          2.43         8.62 o                         
  -8   9   4         74.01         87.59        12.65 o                         
  -7   9   4       1322.55       1356.94        36.43 o                         
  -6   9   4       8166.96       8198.89       108.02 o                         
  -5   9   4       2443.97       2583.17        57.69 o                         
  -4   9   4      12070.74      12212.04       106.92 o                         
  -3   9   4         29.52         21.50         8.76 o                         
  -2   9   4        521.06        648.03        38.26 o                         
  -1   9   4       2623.87       2444.13        50.57 o                         
   0   9   4      15100.99      13812.37       203.37 o                         
   1   9   4       1956.93       2063.59        23.85 o                         
   2   9   4       7051.05       7074.04       110.45 o                         
   3   9   4       1373.24       1314.50        18.76 o                         
   4   9   4        732.65        737.39        27.25 o                         
   5   9   4         12.92          9.38         6.27 o                         
   6   9   4        670.20        644.17        20.51 o                         
   7   9   4        831.03        807.68        24.08 o                         
   8   9   4          6.98         11.73         6.03 o                         
   9   9   4         21.13         28.74         9.58 o                         
  10   9   4        651.44        731.99        41.91 o                         
  11   9   4         38.13         26.20        16.31 o                         
  12   9   4        294.34        304.96        31.40 o                         
  13   9   4          5.15        -22.63        22.63 o                         
 -15  10   4         81.36         93.70        24.31 o                         
 -14  10   4        389.70        342.16        40.50 o                         
 -13  10   4         60.23         72.17        20.27 o                         
 -12  10   4          9.87          5.13        15.17 o                         
 -11  10   4         64.77         81.01        15.25 o                         
 -10  10   4         38.77         47.77        11.93 o                         
  -9  10   4        606.43        581.31        27.72 o                         
  -8  10   4       6981.23       7343.35        90.28 o                         
  -7  10   4        876.22        860.86        29.94 o                         
  -6  10   4       2245.44       2147.08        43.75 o                         
  -5  10   4       6147.38       5905.04        67.69 o                         
  -4  10   4         62.66         36.46         8.77 o                         
  -3  10   4        187.26        250.97        14.15 o                         
  -2  10   4         60.63         35.21         6.02 o                         
  -1  10   4         40.36         30.69         6.30 o                         
   0  10   4       4117.69       4114.96        43.35 o                         
   1  10   4      10471.92      10420.58        67.04 o                         
   2  10   4      12641.98      11981.09       155.21 o                         
   3  10   4         70.17         72.80         8.07 o                         
   4  10   4       4064.67       3954.30       144.15 o                         
   5  10   4       1031.13       1017.34        26.42 o                         
   6  10   4        122.76        109.51         9.79 o                         
   7  10   4         15.75         21.90         6.65 o                         
   8  10   4        117.70        107.08        10.47 o                         
   9  10   4         57.83         44.07        14.72 o                         
  10  10   4        191.90        234.72        21.53 o                         
  11  10   4        108.04        118.06        22.92 o                         
  12  10   4         64.08         71.98        23.14 o                         
  13  10   4         22.29          5.68        48.53 o                         
 -15  11   4          9.24         25.58        17.42 o                         
 -14  11   4         14.00          1.82        57.31 o                         
 -13  11   4         48.14         27.58        20.78 o                         
 -12  11   4        117.92        151.78        26.99 o                         
 -11  11   4        170.75        186.21        21.14 o                         
 -10  11   4        422.71        460.53        26.90 o                         
  -9  11   4       1953.14       1987.00        42.86 o                         
  -8  11   4         78.17         84.69        10.83 o                         
  -7  11   4       3456.91       3283.39        53.08 o                         
  -6  11   4       2632.85       2651.75        42.85 o                         
  -5  11   4       3318.94       3273.72        45.45 o                         
  -4  11   4       1748.56       1954.30        38.90 o                         
  -3  11   4         85.72         79.67         5.13 o                         
  -2  11   4       1811.09       1962.21        54.20 o                         
  -1  11   4        154.52        174.88        10.96 o                         
   0  11   4       6168.56       6288.93        56.06 o                         
   1  11   4       3887.62       4261.50        37.45 o                         
   2  11   4       5415.66       5440.43        59.11 o                         
   3  11   4       4113.51       4102.07        61.42 o                         
   4  11   4       1814.85       1742.82        36.86 o                         
   5  11   4       2660.36       2647.75        42.89 o                         
   6  11   4        652.84        607.96        20.41 o                         
   7  11   4        609.02        617.99        21.76 o                         
   8  11   4        102.54         88.45         9.41 o                         
   9  11   4         81.60        102.35        15.01 o                         
  10  11   4         40.76         47.05        13.16 o                         
  11  11   4          0.00         29.88        16.13 o                         
  12  11   4        127.86        166.18        62.16 o                         
  13  11   4         12.78         32.39        20.70 o                         
 -14  12   4        153.07        145.95        29.35 o                         
 -13  12   4        206.48        200.74        32.03 o                         
 -12  12   4        559.27        628.67        84.82 o                         
 -11  12   4        211.97        154.17        26.61 o                         
 -10  12   4       1460.17       1495.62        46.49 o                         
  -9  12   4         23.70         21.66         9.10 o                         
  -8  12   4        355.88        332.88        17.49 o                         
  -7  12   4        984.36       1009.01        28.42 o                         
  -6  12   4        125.56         88.97         9.49 o                         
  -5  12   4       2169.45       2208.41        37.85 o                         
  -4  12   4      10409.20      10488.39       118.79 o                         
  -3  12   4       7257.21       7418.88        98.45 o                         
  -2  12   4         48.02         38.79         7.53 o                         
  -1  12   4       1937.86       1807.07        29.25 o                         
   0  12   4       6786.66       6806.09        60.48 o                         
   1  12   4       5419.22       5353.35        53.13 o                         
   2  12   4         41.49         27.13         7.14 o                         
   3  12   4        609.92        525.06        82.71 o                         
   4  12   4        120.62        105.13        10.76 o                         
   5  12   4        285.26        316.06        16.23 o                         
   6  12   4       2917.20       3004.29        45.20 o                         
   7  12   4        489.72        497.83        23.93 o                         
   8  12   4         54.46         46.92        10.05 o                         
   9  12   4        269.17        293.69        20.11 o                         
  10  12   4         39.09         31.87        15.93 o                         
  11  12   4        150.86        170.65        30.12 o                         
  12  12   4          3.29         16.71        37.86 o                         
  13  12   4         47.38         12.70        26.03 o                         
 -14  13   4        325.33        276.85        37.94 o                         
 -13  13   4          0.69        -18.30        18.30 o                         
 -12  13   4       1138.58       1191.11        69.00 o                         
 -11  13   4        158.47        139.40        27.67 o                         
 -10  13   4         24.53         26.77        12.78 o                         
  -9  13   4        806.73        808.30        33.19 o                         
  -8  13   4        606.67        594.35        21.72 o                         
  -7  13   4        116.56         84.99        10.13 o                         
  -6  13   4         67.09         63.56         8.55 o                         
  -5  13   4       4156.11       4175.98        52.85 o                         
  -4  13   4       7028.94       6539.79        87.62 o                         
  -3  13   4        386.68        354.43        18.10 o                         
  -2  13   4      19428.13      19233.02       176.24 o                         
  -1  13   4        101.31         93.04         9.19 o                         
   0  13   4        586.00        563.69        23.59 o                         
   1  13   4       1755.64       1724.83        24.81 o                         
   2  13   4         96.52         89.73        10.12 o                         
   3  13   4         84.03        102.15        17.74 o                         
   4  13   4        995.60        977.76        36.97 o                         
   5  13   4        523.95        484.99        23.81 o                         
   6  13   4          6.00          9.55        10.26 o                         
   7  13   4        654.31        671.74        23.51 o                         
   8  13   4        960.11        978.99        33.34 o                         
   9  13   4         24.89         23.83        10.94 o                         
  10  13   4        156.77        170.57        22.40 o                         
  11  13   4          3.72         11.23        17.21 o                         
  12  13   4         22.99         76.85        27.19 o                         
 -14  14   4         13.32         13.81        55.17 o                         
 -13  14   4          1.30         20.26        18.85 o                         
 -12  14   4        545.80        572.84        50.45 o                         
 -11  14   4          9.21         23.93        20.46 o                         
 -10  14   4       1840.26       1832.97        63.93 o                         
  -9  14   4        411.75        390.11        24.22 o                         
  -8  14   4         80.01         91.81        13.76 o                         
  -7  14   4         11.87         18.67         9.87 o                         
  -6  14   4        760.87        733.89        24.13 o                         
  -5  14   4       1528.64       1563.46        30.53 o                         
  -4  14   4       5167.67       5125.56        96.56 o                         
  -3  14   4        481.13        482.61        21.09 o                         
  -2  14   4        411.14        415.83        15.62 o                         
  -1  14   4        148.39        141.85        12.65 o                         
   0  14   4       3337.91       3325.60        57.48 o                         
   1  14   4        918.72        883.61        18.29 o                         
   2  14   4        336.52        358.96        17.76 o                         
   3  14   4        202.40        213.12        22.89 o                         
   4  14   4       1171.27       1258.97        43.03 o                         
   5  14   4        212.69        236.10        21.53 o                         
   6  14   4       4883.02       4896.57        76.35 o                         
   7  14   4          0.24         -6.33         8.51 o                         
   8  14   4         62.63         50.50         9.63 o                         
   9  14   4         51.76         26.00        13.50 o                         
  10  14   4          7.86         27.49        21.09 o                         
  11  14   4         36.42         58.41        17.25 o                         
  12  14   4          4.72         15.99        19.03 o                         
 -14  15   4        107.87        110.48        41.13 o                         
 -13  15   4         50.54          3.97        40.68 o                         
 -12  15   4        453.09        502.96        48.28 o                         
 -11  15   4          9.15          5.83        36.60 o                         
 -10  15   4          1.02          1.07        13.98 o                         
  -9  15   4        891.74        904.53        43.91 o                         
  -8  15   4        399.50        388.85        19.56 o                         
  -7  15   4       3410.16       3723.57        56.20 o                         
  -6  15   4        364.51        332.27        17.21 o                         
  -5  15   4        350.59        306.64        12.59 o                         
  -4  15   4       1150.92       1100.08        30.29 o                         
  -3  15   4          0.39          5.36         9.61 o                         
  -2  15   4       4285.43       4350.02        49.60 o                         
  -1  15   4         11.96         17.58         8.08 o                         
   0  15   4        190.34        185.05        13.27 o                         
   1  15   4        177.83        186.21         9.03 o                         
   2  15   4         13.91         14.54        12.25 o                         
   3  15   4       2993.51       2860.65        64.03 o                         
   4  15   4        558.03        576.46        31.09 o                         
   5  15   4        754.82        760.37        36.24 o                         
   6  15   4          9.11         22.79         9.42 o                         
   7  15   4         44.47         43.48         9.44 o                         
   8  15   4        853.02        891.38        32.21 o                         
   9  15   4        316.87        318.38        20.79 o                         
  10  15   4         56.72         62.90        17.45 o                         
  11  15   4         11.57         14.67        14.24 o                         
  12  15   4         24.02         36.41        33.50 o                         
 -14  16   4          5.02         15.79        40.87 o                         
 -13  16   4         33.36         54.45        28.39 o                         
 -12  16   4          8.13        -17.17        17.17 o                         
 -11  16   4         39.61         68.99        49.91 o                         
 -10  16   4        100.65         87.14        18.22 o                         
  -9  16   4        604.07        700.81        34.60 o                         
  -8  16   4         76.14         62.41        10.05 o                         
  -7  16   4       1347.60       1273.64        33.73 o                         
  -6  16   4        387.32        411.01        18.86 o                         
  -5  16   4       2475.68       2495.39        55.33 o                         
  -4  16   4        249.55        270.88        16.86 o                         
  -3  16   4        422.53        384.68        20.85 o                         
  -2  16   4         19.60         32.03         7.24 o                         
  -1  16   4        656.83        696.63        30.94 o                         
   0  16   4        881.12        873.49        28.82 o                         
   1  16   4       6788.05       6549.14       114.00 o                         
   2  16   4        329.70        349.33        19.73 o                         
   3  16   4         13.13          7.23         9.20 o                         
   4  16   4        200.71        208.56        21.27 o                         
   5  16   4        700.03        767.88        44.68 o                         
   6  16   4        226.95        225.44        18.36 o                         
   7  16   4         78.72         83.04        11.66 o                         
   8  16   4        132.44        130.31        14.08 o                         
   9  16   4        253.53        264.54        19.72 o                         
  10  16   4          1.89         16.78        11.75 o                         
  11  16   4        230.39        233.65        33.52 o                         
  12  16   4          0.03        -25.20        25.20 o                         
 -13  17   4         58.90         45.58        29.56 o                         
 -12  17   4         27.36         56.68        22.26 o                         
 -11  17   4          0.04         17.81        36.97 o                         
 -10  17   4         43.00         48.42        14.30 o                         
  -9  17   4        807.75        783.82        37.19 o                         
  -8  17   4          0.30         -9.59         9.59 o                         
  -7  17   4       3254.30       3304.86        58.84 o                         
  -6  17   4       2078.19       1974.34        49.05 o                         
  -5  17   4        338.37        369.43        19.25 o                         
  -4  17   4        789.05        723.03        26.35 o                         
  -3  17   4       1264.52       1293.98        35.10 o                         
  -2  17   4        189.71        191.55        13.67 o                         
  -1  17   4        740.38        698.38        34.45 o                         
   0  17   4       1850.90       1774.52        41.51 o                         
   1  17   4        354.24        285.82        11.76 o                         
   2  17   4        499.27        493.25        23.72 o                         
   3  17   4       4196.74       4418.29        69.13 o                         
   4  17   4        287.89        297.01        25.13 o                         
   5  17   4        782.73        782.42        46.64 o                         
   6  17   4        158.77        173.01        17.50 o                         
   7  17   4          8.84         14.18         8.79 o                         
   8  17   4         52.27         50.45        11.10 o                         
   9  17   4        130.73        126.19        14.57 o                         
  10  17   4         79.76         59.97        13.62 o                         
  11  17   4         15.96         22.21        16.52 o                         
  12  17   4         15.32         42.66        23.82 o                         
 -13  18   4         24.70         24.63        20.59 o                         
 -12  18   4         78.68         59.01        40.50 o                         
 -11  18   4          1.15         18.02        17.34 o                         
 -10  18   4        236.63        217.98        25.91 o                         
  -9  18   4        609.83        608.19        38.27 o                         
  -8  18   4        654.45        676.42        38.31 o                         
  -7  18   4        351.78        332.41        25.80 o                         
  -6  18   4       2277.56       2147.85        47.95 o                         
  -5  18   4       1292.97       1272.15        30.46 o                         
  -4  18   4        741.36        724.29        27.00 o                         
  -3  18   4         22.11         18.40         8.22 o                         
  -2  18   4         60.43         62.95         9.66 o                         
  -1  18   4        522.55        585.02        30.75 o                         
   0  18   4       1499.49       1454.97        38.82 o                         
   1  18   4       2251.34       2181.23        48.24 o                         
   2  18   4        488.42        514.95        22.26 o                         
   3  18   4         65.31         66.15        14.39 o                         
   4  18   4       3231.00       3261.43        75.77 o                         
   5  18   4        747.83        705.40        45.08 o                         
   6  18   4        476.26        473.47        27.55 o                         
   7  18   4        136.37        132.52        14.66 o                         
   8  18   4         83.33        114.90        20.64 o                         
   9  18   4         16.85         26.61        12.56 o                         
  10  18   4          0.09         -6.79        13.12 o                         
  11  18   4         34.12         56.38        21.20 o                         
  12  18   4          5.43        -28.35        28.35 o                         
 -13  19   4          4.96          6.39        20.69 o                         
 -12  19   4        200.87        235.49        35.62 o                         
 -11  19   4        472.04        487.68        48.15 o                         
 -10  19   4         77.47         80.85        16.24 o                         
  -9  19   4         33.87         30.04        15.12 o                         
  -8  19   4        127.95        115.58        19.02 o                         
  -7  19   4         11.56          9.47        13.56 o                         
  -6  19   4         57.55         48.02         9.22 o                         
  -5  19   4       1191.48       1209.49        33.07 o                         
  -4  19   4        476.19        467.60        22.18 o                         
  -3  19   4        940.75        968.83        37.56 o                         
  -2  19   4       2263.78       2225.03        49.52 o                         
  -1  19   4       3257.48       3245.65        70.16 o                         
   0  19   4       1482.57       1581.17        41.52 o                         
   1  19   4        297.86        314.42        20.11 o                         
   2  19   4        762.69        754.98        27.21 o                         
   3  19   4        793.53        769.57        38.94 o                         
   4  19   4        868.80        919.43        56.69 o                         
   5  19   4        274.19        302.88        34.82 o                         
   6  19   4         19.86         15.58        11.49 o                         
   7  19   4        473.76        504.77        26.25 o                         
   8  19   4        280.09        285.85        24.59 o                         
   9  19   4         13.53          0.15         9.05 o                         
  10  19   4        109.93        105.19        18.82 o                         
  11  19   4          1.13         -9.92        14.12 o                         
 -12  20   4          6.36         49.15        23.54 o                         
 -11  20   4         54.92         77.40        26.20 o                         
 -10  20   4        113.08        111.05        21.25 o                         
  -9  20   4        277.44        240.37        25.28 o                         
  -8  20   4         20.87         27.23        13.95 o                         
  -7  20   4          5.72         14.29        17.40 o                         
  -6  20   4         13.35         23.65        21.73 o                         
  -5  20   4         70.38         79.30        16.69 o                         
  -4  20   4        421.98        424.81        21.89 o                         
  -3  20   4       1333.55       1306.23        37.47 o                         
  -2  20   4          3.95         -2.04        11.18 o                         
  -1  20   4       9265.74       9715.25       107.39 o                         
   0  20   4       1350.88       1274.05        38.53 o                         
   1  20   4         63.02         60.56        11.65 o                         
   2  20   4          6.39         -3.50         9.29 o                         
   3  20   4        455.77        455.79        25.36 o                         
   4  20   4          0.73         -2.18        11.48 o                         
   5  20   4         30.76         27.78        17.27 o                         
   6  20   4        159.01        162.48        18.24 o                         
   7  20   4        162.99        197.94        17.61 o                         
   8  20   4         18.63         27.49         9.98 o                         
   9  20   4        288.08        299.44        22.24 o                         
  10  20   4          5.43          3.34        16.70 o                         
  11  20   4         32.52          8.01        14.39 o                         
 -12  21   4          0.09        -23.82        23.82 o                         
 -11  21   4        384.82        378.65        43.82 o                         
 -10  21   4         20.71         -6.08        16.66 o                         
  -9  21   4        197.04        237.44        37.02 o                         
  -8  21   4         31.65         46.59        22.65 o                         
  -7  21   4        108.33        107.07        24.45 o                         
  -6  21   4        689.77        719.56        52.15 o                         
  -5  21   4       1283.44       1396.93        69.49 o                         
  -4  21   4        233.08        249.24        16.96 o                         
  -3  21   4        144.11        141.33        17.49 o                         
  -2  21   4        371.91        329.05        25.40 o                         
  -1  21   4       1695.30       1650.72        46.03 o                         
   0  21   4        389.74        325.24        21.52 o                         
   1  21   4        331.25        374.98        20.41 o                         
   2  21   4          0.66          3.85        11.21 o                         
   3  21   4         86.94         66.06        11.67 o                         
   4  21   4         26.66         15.15        12.15 o                         
   5  21   4        540.23        479.34        40.60 o                         
   6  21   4          6.65         32.44        11.37 o                         
   7  21   4        309.01        302.61        24.56 o                         
   8  21   4         10.83         10.68        10.15 o                         
   9  21   4          1.23         -0.23        12.09 o                         
  10  21   4         15.10          6.01        13.44 o                         
  11  21   4          0.01          6.56        19.66 o                         
 -12  22   4         14.80         43.99        22.04 o                         
 -11  22   4          0.07         14.36        17.92 o                         
 -10  22   4         21.48         45.05        18.64 o                         
  -9  22   4         20.92          1.30        22.48 o                         
  -8  22   4        820.14        896.18        62.62 o                         
  -7  22   4          1.35         37.48        22.12 o                         
  -6  22   4        642.61        672.28        52.30 o                         
  -5  22   4          1.87         15.94        19.65 o                         
  -4  22   4        119.03        130.88        17.68 o                         
  -3  22   4       1298.53       1297.17        47.93 o                         
  -2  22   4         46.76         39.87        12.77 o                         
  -1  22   4        323.88        394.48        24.37 o                         
   0  22   4        103.04        105.52        12.86 o                         
   1  22   4         14.41         14.56         8.75 o                         
   2  22   4        724.95        692.21        28.21 o                         
   3  22   4        193.45        170.76        20.39 o                         
   4  22   4       1068.12       1084.90        46.72 o                         
   5  22   4         21.15          5.84        13.75 o                         
   6  22   4         49.33         61.99        13.83 o                         
   7  22   4         73.46         47.97        18.13 o                         
   8  22   4         26.62         28.56        10.15 o                         
   9  22   4         55.24         48.21        13.92 o                         
  10  22   4          7.80         20.05        14.51 o                         
  11  22   4          3.44        -17.16        17.16 o                         
 -11  23   4          0.17        -26.20        27.81 o                         
 -10  23   4         45.05          3.51        17.83 o                         
  -9  23   4          3.74         12.19        23.05 o                         
  -8  23   4          5.75         10.03        22.66 o                         
  -7  23   4         44.62         56.78        21.27 o                         
  -6  23   4        973.86       1032.16        64.68 o                         
  -5  23   4          2.56         36.35        20.20 o                         
  -4  23   4        428.46        453.08        43.03 o                         
  -3  23   4        113.85        105.86        15.99 o                         
  -2  23   4          0.28          5.13        16.75 o                         
  -1  23   4        115.72        113.09        14.24 o                         
   0  23   4        975.96        973.26        33.42 o                         
   1  23   4          4.52         -1.58         9.30 o                         
   2  23   4        249.89        235.76        18.63 o                         
   3  23   4        107.39         76.95        17.31 o                         
   4  23   4         72.92         71.20        15.11 o                         
   5  23   4          0.97          2.02        12.66 o                         
   6  23   4         79.13         90.10        15.33 o                         
   7  23   4          0.08         -9.27        12.13 o                         
   8  23   4         16.99         10.45        10.10 o                         
   9  23   4          2.42          5.01        13.95 o                         
  10  23   4         48.97         34.93        23.72 o                         
  11  23   4          0.12         -2.40        19.25 o                         
 -11  24   4          5.81         12.77        23.53 o                         
 -10  24   4         59.31         17.28        18.23 o                         
  -9  24   4         22.17          9.25        27.98 o                         
  -8  24   4        771.95        826.80        63.28 o                         
  -7  24   4         66.69         14.11        20.57 o                         
  -6  24   4        378.38        405.84        43.80 o                         
  -5  24   4        268.06        253.33        34.38 o                         
  -4  24   4         92.05         99.73        40.63 o                         
  -3  24   4        217.07        213.54        22.17 o                         
  -2  24   4         81.22         46.39        10.18 o                         
  -1  24   4        511.39        480.74        25.57 o                         
   0  24   4         41.52         39.45        10.71 o                         
   1  24   4        556.64        559.05        26.50 o                         
   2  24   4       1117.42       1102.88        41.94 o                         
   3  24   4         34.48          6.98        14.71 o                         
   4  24   4        399.03        391.88        30.45 o                         
   5  24   4          0.04         21.73        14.36 o                         
   6  24   4          0.22          8.31        11.58 o                         
   7  24   4         21.68         28.02        13.56 o                         
   8  24   4         40.90         42.81        11.97 o                         
   9  24   4          3.91          0.80        11.65 o                         
  10  24   4          9.11          9.08        15.45 o                         
 -11  25   4        111.46        100.97        49.33 o                         
 -10  25   4          3.78        -22.57        29.65 o                         
  -9  25   4        148.53        137.82        49.28 o                         
  -8  25   4         60.78         10.01        23.10 o                         
  -7  25   4        292.66        290.47        39.14 o                         
  -6  25   4        210.90        221.54        61.82 o                         
  -5  25   4        209.10        275.74        35.91 o                         
  -4  25   4         38.59         69.21        24.20 o                         
  -3  25   4         12.59         -5.57        13.06 o                         
  -2  25   4        123.82        157.57        17.01 o                         
  -1  25   4        136.00        137.60        14.73 o                         
   0  25   4        139.14        119.93        15.77 o                         
   1  25   4        357.29        405.87        23.68 o                         
   2  25   4        199.38        203.56        20.29 o                         
   3  25   4        291.70        267.61        26.12 o                         
   4  25   4         81.80         72.87        15.27 o                         
   5  25   4        153.84        146.49        18.27 o                         
   6  25   4          1.20         -4.00        15.89 o                         
   7  25   4         77.63         55.33        17.67 o                         
   8  25   4          1.25         -0.80        11.21 o                         
   9  25   4          6.18         12.37        11.10 o                         
  10  25   4          0.38         67.43        29.61 o                         
 -10  26   4         29.81         60.97        28.20 o                         
  -9  26   4         43.57         98.67        30.06 o                         
  -8  26   4          0.01         25.59        21.70 o                         
  -7  26   4         10.25         15.99        68.72 o                         
  -6  26   4          2.56         23.22        19.64 o                         
  -5  26   4         14.34         13.06        14.42 o                         
  -4  26   4        455.16        492.70        36.72 o                         
  -3  26   4        520.29        556.91        39.17 o                         
  -2  26   4         58.93         65.09        16.06 o                         
  -1  26   4        399.92        408.65        23.95 o                         
   0  26   4        278.08        278.09        23.15 o                         
   1  26   4          4.25         15.47        12.80 o                         
   2  26   4         26.51         17.50        12.28 o                         
   3  26   4         32.86          6.19        13.71 o                         
   4  26   4         12.24          7.32        12.22 o                         
   5  26   4          1.42        -12.67        12.67 o                         
   6  26   4        247.49        244.45        29.38 o                         
   7  26   4         54.60         37.73        13.15 o                         
   8  26   4          0.04         -7.51         9.93 o                         
   9  26   4         19.49         -4.93        13.17 o                         
  10  26   4          0.74        100.60        39.58 o                         
  -9  27   4          1.32          5.40        26.81 o                         
  -8  27   4         29.05         32.94        70.15 o                         
  -7  27   4         72.44        103.82        32.51 o                         
  -6  27   4          5.94         -2.37        21.33 o                         
  -5  27   4         59.73         87.79        18.24 o                         
  -4  27   4        266.39        353.62        33.01 o                         
  -3  27   4         26.92         24.36        14.38 o                         
  -2  27   4        620.87        623.40        35.01 o                         
  -1  27   4         63.39         79.55        15.49 o                         
   0  27   4        140.04        151.35        21.66 o                         
   1  27   4         34.70         22.39        23.92 o                         
   2  27   4          5.77         11.75        21.14 o                         
   3  27   4          6.81         27.43        15.71 o                         
   4  27   4         75.40         75.27        17.73 o                         
   5  27   4         17.59         12.33        11.12 o                         
   6  27   4         16.24          8.62        11.75 o                         
   7  27   4          0.16         -3.98        11.97 o                         
   8  27   4         30.08         29.00        12.96 o                         
   9  27   4          0.07          3.95        13.56 o                         
  -9  28   4         15.39          6.53        17.49 o                         
  -8  28   4         40.56         58.29        22.04 o                         
  -7  28   4         39.15         10.34        54.91 o                         
  -6  28   4         44.95         12.32        19.35 o                         
  -5  28   4         32.60         22.29        15.45 o                         
  -4  28   4        119.32        168.77        37.91 o                         
  -3  28   4          0.02         14.66        13.08 o                         
  -2  28   4          1.19         26.83        14.78 o                         
  -1  28   4          0.25         30.15        15.57 o                         
   0  28   4        116.20        165.34        28.70 o                         
   1  28   4        256.01        266.54        24.03 o                         
   2  28   4         47.66         51.16        18.97 o                         
   3  28   4          0.01         30.68        15.22 o                         
   4  28   4        108.96        129.20        21.71 o                         
   5  28   4         21.33         35.23        24.33 o                         
   6  28   4        131.08        121.47        23.22 o                         
   7  28   4          7.57         17.77        13.34 o                         
   8  28   4          2.10         -2.29        13.77 o                         
  -8  29   4          2.78         39.12        62.04 o                         
  -7  29   4        209.50        207.05        37.15 o                         
  -6  29   4         21.21         11.43        33.95 o                         
  -5  29   4         21.59         27.28        15.51 o                         
  -4  29   4         25.46          0.16        18.20 o                         
  -3  29   4         77.79         99.18        18.05 o                         
  -2  29   4        147.38        162.74        20.61 o                         
  -1  29   4         93.27        126.23        27.38 o                         
   0  29   4          6.00          3.33        13.25 o                         
   1  29   4         67.45         15.94        16.22 o                         
   2  29   4         14.13          8.40        11.75 o                         
   3  29   4        229.57        298.06        30.65 o                         
   4  29   4          7.00        -12.47        16.10 o                         
   5  29   4         11.32         -6.97        20.14 o                         
   6  29   4          2.82         47.01        21.57 o                         
   7  29   4         23.94         35.29        24.65 o                         
   8  29   4         13.14         21.79        22.97 o                         
  -8  30   4          3.88        104.92        48.62 o                         
  -7  30   4         29.06         79.93        74.87 o                         
  -6  30   4          0.52          0.38        45.71 o                         
  -5  30   4        200.14        213.59        29.31 o                         
  -4  30   4          0.17         -7.60        17.97 o                         
  -3  30   4         14.31         -4.27        15.45 o                         
  -2  30   4          0.39        -12.21        14.11 o                         
  -1  30   4         85.80         76.18        21.18 o                         
   0  30   4         22.73         33.24        19.15 o                         
   1  30   4         59.07         55.08        15.84 o                         
   2  30   4         28.18         51.76        19.57 o                         
   3  30   4          4.76        -16.05        16.05 o                         
   4  30   4          4.80         -4.20        13.76 o                         
   5  30   4         21.10         48.55        21.24 o                         
   6  30   4          0.45        -11.43        16.59 o                         
   7  30   4         14.39        -13.80        19.04 o                         
  -7  31   4        117.62         68.76        27.02 o                         
  -6  31   4         22.05        -24.17        62.44 o                         
  -5  31   4          2.55         17.72        13.72 o                         
  -4  31   4         84.99        103.66        29.56 o                         
  -3  31   4         12.59          1.23        13.35 o                         
  -2  31   4        133.92        117.79        18.96 o                         
  -1  31   4         87.63         56.53        21.65 o                         
   0  31   4        100.10         83.96        18.80 o                         
   1  31   4         67.04         67.38        18.94 o                         
   2  31   4         45.15         14.07        16.25 o                         
   3  31   4        131.19        126.04        21.79 o                         
   4  31   4          4.83         -6.54        23.52 o                         
   5  31   4         15.97         15.59        15.53 o                         
   6  31   4          0.48         -1.60        17.10 o                         
  -6  32   4         51.11         33.61        36.64 o                         
  -5  32   4         12.82          4.50        17.22 o                         
  -4  32   4         14.28         23.29        22.29 o                         
  -3  32   4         12.29         18.68        23.07 o                         
  -2  32   4          1.55        -19.18        23.07 o                         
  -1  32   4         47.66         26.66        15.60 o                         
   0  32   4         97.58        132.63        22.51 o                         
   1  32   4         23.78         -0.83        15.79 o                         
   2  32   4         12.69         36.20        16.79 o                         
   3  32   4          1.81        -14.85        14.85 o                         
   4  32   4         34.50         19.41        22.89 o                         
   5  32   4          2.85        -20.75        20.75 o                         
  -5  33   4         75.22         94.99        24.42 o                         
  -4  33   4          0.60         30.80        14.74 o                         
  -3  33   4         21.85         24.42        14.14 o                         
  -2  33   4        158.79        141.36        33.98 o                         
  -1  33   4        120.44        137.25        24.28 o                         
   0  33   4         13.37          6.78        16.30 o                         
   1  33   4          8.79         61.37        19.38 o                         
   2  33   4          0.09        -12.64        14.17 o                         
   3  33   4          0.89         20.23        29.04 o                         
   4  33   4         26.46         -9.28        32.43 o                         
  -4  34   4          1.92        -34.36        34.36 o                         
  -3  34   4         61.94         78.41        17.02 o                         
  -2  34   4          0.85          5.24        20.05 o                         
  -1  34   4         43.20          1.76        18.54 o                         
   0  34   4         23.35         25.00        42.29 o                         
   1  34   4          0.37        -12.87        17.33 o                         
   2  34   4          0.17        -31.08        63.94 o                         
   3  34   4         11.07        -34.23        38.50 o                         
   4  34   4         13.46         35.31        37.34 o                         
  -4  35   4         34.09        -10.30        21.25 o                         
  -3  35   4          7.31         28.77        26.52 o                         
  -2  35   4         12.29         75.42        38.16 o                         
  -1  35   4          9.20         77.95        25.89 o                         
   0  35   4         18.79         43.14        20.83 o                         
   1  35   4          9.30          5.90        30.13 o                         
   2  35   4         12.83        -29.98        33.78 o                         
   1  36   4          0.00         -3.91        22.36 o                         
 -15   0   5        718.83        742.45        82.81 o                         
 -13   0   5       1400.07       1386.46        86.95 o                         
 -11   0   5          0.50         21.39        12.97 o                         
  -9   0   5       2928.92       2906.67        78.71 o                         
  -7   0   5       2333.29       2279.84        59.78 o                         
  -5   0   5      13005.75      12835.44       146.64 o                         
  -3   0   5      35957.55      35380.46       560.26 o                         
  -1   0   5       3518.83       3737.50       123.30 o                         
   1   0   5      24647.21      25410.25       942.68 o                         
   3   0   5       2569.63       2353.19        39.54 o                         
   5   0   5        909.06       1069.47        35.39 o                         
   7   0   5       2327.67       2363.36       104.48 o                         
   9   0   5          1.32         21.59        21.69 o                         
  11   0   5          6.77         14.26        22.12 o                         
  13   0   5        175.87        199.45        48.60 o                         
 -15   1   5         81.62         45.80        35.95 o                         
 -14   1   5        107.47        103.54        15.96 o                         
 -13   1   5        376.46        340.97        25.26 o                         
 -12   1   5        197.91        176.90        16.94 o                         
 -11   1   5        685.71        648.71        30.41 o                         
 -10   1   5        301.70        349.98        21.59 o                         
  -9   1   5          0.94          0.98         7.51 o                         
  -8   1   5         15.95         23.98         9.44 o                         
  -7   1   5       7513.90       7485.83        76.02 o                         
  -6   1   5       1091.72       1068.57        26.53 o                         
  -5   1   5      13976.03      14375.86        85.77 o                         
  -4   1   5        686.28        691.61        15.59 o                         
  -3   1   5       5491.23       5606.31        53.16 o                         
  -2   1   5       5677.62       5451.47        54.75 o                         
  -1   1   5        261.84        289.03        11.31 o                         
   0   1   5       2255.66       1769.09        29.17 o                         
   1   1   5       2227.72       2205.23        52.46 o                         
   2   1   5       3710.56       4192.24        32.94 o                         
   3   1   5       1920.91       1935.88        22.36 o                         
   4   1   5        538.78        478.62         9.24 o                         
   5   1   5       8438.17       8368.97        68.46 o                         
   6   1   5        179.90        202.12         7.45 o                         
   7   1   5        143.09        141.91        17.24 o                         
   8   1   5        322.60        313.79        30.29 o                         
   9   1   5          0.67        -15.34        15.62 o                         
  10   1   5        115.74        150.93        26.47 o                         
  11   1   5        180.35        217.80        30.91 o                         
  12   1   5         89.96         83.60        19.17 o                         
  13   1   5          2.14          7.41        17.04 o                         
 -15   2   5        146.59        156.94        30.15 o                         
 -14   2   5          9.45         15.42        15.79 o                         
 -13   2   5        191.60        177.00        19.29 o                         
 -12   2   5          9.59         13.30         9.28 o                         
 -11   2   5        463.05        458.56        25.50 o                         
 -10   2   5       3001.47       2943.24        60.24 o                         
  -9   2   5        587.16        603.46        25.92 o                         
  -8   2   5       4857.78       4984.57        67.53 o                         
  -7   2   5       1738.21       1755.96        37.10 o                         
  -6   2   5       1678.65       1517.12        31.65 o                         
  -5   2   5       4323.92       4214.62        43.39 o                         
  -4   2   5       6198.19       6292.61        45.97 o                         
  -3   2   5       5097.17       5162.53        45.25 o                         
  -2   2   5       6176.08       6116.29        45.28 o                         
  -1   2   5       9191.38       9038.01        68.77 o                         
   0   2   5       1632.70       1800.40        29.38 o                         
   1   2   5      10686.03      10858.77       108.45 o                         
   2   2   5      16763.32      17143.38        99.34 o                         
   3   2   5         61.62         21.92         3.40 o                         
   4   2   5        778.17        703.07        20.72 o                         
   5   2   5       1358.63       1488.22        28.98 o                         
   6   2   5       4137.27       4195.37        49.60 o                         
   7   2   5        353.99        338.20        23.92 o                         
   8   2   5        585.83        605.44        41.54 o                         
   9   2   5        101.17        113.92        22.55 o                         
  10   2   5        281.73        266.83        32.10 o                         
  11   2   5          1.25        -12.46        14.82 o                         
  12   2   5         44.98         35.01        18.18 o                         
  13   2   5         34.81         20.55        13.44 o                         
 -15   3   5          2.10         21.17        18.03 o                         
 -14   3   5        158.78        166.99        19.99 o                         
 -13   3   5         88.95         66.95        14.79 o                         
 -12   3   5        663.72        616.57        31.41 o                         
 -11   3   5        244.37        262.46        20.53 o                         
 -10   3   5       1751.20       1779.94        46.71 o                         
  -9   3   5       5820.51       5775.23        78.67 o                         
  -8   3   5        483.84        564.18        28.07 o                         
  -7   3   5        315.23        327.54        20.80 o                         
  -6   3   5       3948.57       3974.77        63.21 o                         
  -5   3   5        127.47        178.30        12.02 o                         
  -4   3   5       2317.43       2449.55        29.12 o                         
  -3   3   5      13720.62      14379.15        97.95 o                         
  -2   3   5      14627.31      13840.88        71.02 o                         
  -1   3   5        462.64        521.35        10.89 o                         
   0   3   5      21809.04      20989.03        97.47 o                         
   1   3   5       9371.41       9449.01        46.85 o                         
   2   3   5       3263.89       3510.85        48.61 o                         
   3   3   5         70.22         78.04         7.63 o                         
   4   3   5          2.50          6.18         2.80 o                         
   5   3   5         98.23         92.41         7.83 o                         
   6   3   5        881.78        963.99        19.52 o                         
   7   3   5       1129.56       1142.04        31.91 o                         
   8   3   5        400.07        442.23        30.21 o                         
   9   3   5        424.87        393.83        37.47 o                         
  10   3   5        463.39        499.80        35.82 o                         
  11   3   5        165.35        178.81        23.41 o                         
  12   3   5        132.54        129.26        22.76 o                         
  13   3   5          1.93          0.36        15.36 o                         
 -15   4   5        120.63         83.19        18.69 o                         
 -14   4   5         38.09         74.69        22.16 o                         
 -13   4   5        348.81        348.94        25.98 o                         
 -12   4   5        105.34         88.39        13.27 o                         
 -11   4   5       2376.78       2335.60        57.49 o                         
 -10   4   5       2790.24       2868.38        59.41 o                         
  -9   4   5        240.02        272.14        22.98 o                         
  -8   4   5       1218.77       1200.43        41.36 o                         
  -7   4   5       2579.11       2460.53        54.73 o                         
  -6   4   5       1584.38       1590.97        35.82 o                         
  -5   4   5       1267.19       1282.59        38.62 o                         
  -4   4   5       2121.84       2075.76        35.69 o                         
  -3   4   5       7429.50       7475.51        66.03 o                         
  -2   4   5      11603.63      11173.74        74.07 o                         
  -1   4   5      29076.56      27863.00       124.60 o                         
   0   4   5       7056.44       6937.50        53.22 o                         
   1   4   5      10468.84      10123.18        45.04 o                         
   2   4   5       4876.58       4675.77        48.33 o                         
   3   4   5         53.65         54.13         8.07 o                         
   4   4   5        661.56        591.55        46.66 o                         
   5   4   5       1004.09        976.45        86.91 o                         
   6   4   5       1267.97       1406.86        26.34 o                         
   7   4   5        165.27        147.28        13.26 o                         
   8   4   5        337.06        304.54        31.79 o                         
   9   4   5       1421.07       1515.79        56.80 o                         
  10   4   5          5.50         -3.19        16.07 o                         
  11   4   5         32.70         34.90        20.25 o                         
  12   4   5         62.15         66.02        18.06 o                         
  13   4   5         38.04         26.72        16.66 o                         
 -15   5   5         31.59         59.36        33.33 o                         
 -14   5   5        384.23        346.40        32.47 o                         
 -13   5   5         11.66         14.76        11.51 o                         
 -12   5   5         10.04          8.19         9.62 o                         
 -11   5   5        243.03        255.52        20.40 o                         
 -10   5   5        100.64         81.73        15.44 o                         
  -9   5   5       7873.10       7691.25       110.78 o                         
  -8   5   5       2363.46       2535.44        51.90 o                         
  -7   5   5        556.97        508.54        22.72 o                         
  -6   5   5        468.38        464.15        20.64 o                         
  -5   5   5       4774.14       4919.96        59.70 o                         
  -4   5   5      23115.29      23613.73       123.39 o                         
  -3   5   5       4364.52       4420.20       114.41 o                         
  -2   5   5        828.78        818.56        25.75 o                         
  -1   5   5        325.47        328.13         8.55 o                         
   0   5   5       4201.54       4242.68        33.38 o                         
   1   5   5       3582.04       3606.55        35.57 o                         
   2   5   5       5603.80       5321.11        52.14 o                         
   3   5   5         99.24        102.36         7.52 o                         
   4   5   5        657.74        693.82        19.11 o                         
   5   5   5       3359.25       3282.41        54.24 o                         
   6   5   5       2443.95       2532.64        36.49 o                         
   7   5   5       1019.91       1073.35        30.25 o                         
   8   5   5          7.48          2.90         9.31 o                         
   9   5   5        330.87        357.20        36.02 o                         
  10   5   5         11.60         24.44        14.51 o                         
  11   5   5          4.30         41.85        18.25 o                         
  12   5   5         26.84         61.02        19.22 o                         
  13   5   5          0.93          1.85        17.12 o                         
 -15   6   5        115.32         89.21        23.87 o                         
 -14   6   5         62.86         44.44        18.42 o                         
 -13   6   5         98.56        101.67        15.51 o                         
 -12   6   5        729.64        648.75        32.83 o                         
 -11   6   5        243.15        222.98        23.54 o                         
 -10   6   5          5.51          8.65        10.09 o                         
  -9   6   5        296.77        375.87        22.87 o                         
  -8   6   5         72.05         34.44        10.55 o                         
  -7   6   5       1134.62       1141.63        33.59 o                         
  -6   6   5      31321.65      31918.31       164.18 o                         
  -5   6   5       1236.91       1266.64        35.69 o                         
  -4   6   5       2757.57       2869.92        32.80 o                         
  -3   6   5       3793.87       3884.32        36.73 o                         
  -2   6   5       8427.13       8854.02       177.39 o                         
  -1   6   5       1593.02       1546.20        24.06 o                         
   0   6   5        360.07        322.58        10.52 o                         
   1   6   5       2795.05       2678.51        27.09 o                         
   2   6   5        194.63        212.38         6.55 o                         
   3   6   5        112.91        137.04         8.49 o                         
   4   6   5       9771.11       9589.41        48.74 o                         
   5   6   5        135.76        119.45         8.67 o                         
   6   6   5        524.60        461.18        26.31 o                         
   7   6   5         60.12         50.75         6.88 o                         
   8   6   5         10.32          7.83         9.98 o                         
   9   6   5        457.52        455.16        27.74 o                         
  10   6   5         28.39         92.66        17.68 o                         
  11   6   5         16.17          3.98        13.70 o                         
  12   6   5        103.54        124.46        23.65 o                         
  13   6   5         24.41         30.50        14.80 o                         
 -15   7   5          0.62          5.69        25.83 o                         
 -14   7   5       1206.41       1170.86        70.02 o                         
 -13   7   5          7.39         15.75        10.34 o                         
 -12   7   5        135.16        119.79        18.51 o                         
 -11   7   5         17.65         10.54        12.35 o                         
 -10   7   5         80.32        113.88        16.52 o                         
  -9   7   5        108.08        110.81        16.86 o                         
  -8   7   5       2351.62       2322.86        57.67 o                         
  -7   7   5         99.79        101.99        13.93 o                         
  -6   7   5        227.81        199.95        18.28 o                         
  -5   7   5        234.17        268.54        17.57 o                         
  -4   7   5      31945.06      31801.86       277.87 o                         
  -3   7   5        194.32        215.76        14.50 o                         
  -2   7   5       4648.96       4600.06        60.43 o                         
  -1   7   5        484.58        550.68        15.48 o                         
   0   7   5       1348.75       1289.54        21.18 o                         
   1   7   5        142.84        159.55         7.35 o                         
   2   7   5       9735.42       9366.50        70.90 o                         
   3   7   5         48.03         83.19         9.35 o                         
   4   7   5       1456.54       1455.07        29.76 o                         
   5   7   5         40.90         29.42         4.97 o                         
   6   7   5        344.08        319.48        18.43 o                         
   7   7   5         20.05         15.64         6.33 o                         
   8   7   5         98.23         69.26        12.79 o                         
   9   7   5         68.65         70.49        17.69 o                         
  10   7   5        210.86        197.10        22.12 o                         
  11   7   5          4.43          3.54        18.40 o                         
  12   7   5        165.86        203.95        34.30 o                         
  13   7   5          2.27          9.75        17.10 o                         
 -15   8   5          2.67        -16.18        19.47 o                         
 -14   8   5        121.05         87.23        26.87 o                         
 -13   8   5         57.51         40.01        14.70 o                         
 -12   8   5        401.58        330.03        29.05 o                         
 -11   8   5        917.17        946.84        44.06 o                         
 -10   8   5         45.30         44.52        13.52 o                         
  -9   8   5        108.85        117.74        17.64 o                         
  -8   8   5        766.03        759.12        33.95 o                         
  -7   8   5        471.71        486.85        27.01 o                         
  -6   8   5      15819.20      15957.31       217.13 o                         
  -5   8   5        317.43        292.02        18.48 o                         
  -4   8   5       7218.97       7462.03       120.05 o                         
  -3   8   5        319.50        417.61        20.31 o                         
  -2   8   5       5530.91       5501.75       109.54 o                         
  -1   8   5      16873.47      16536.69        75.42 o                         
   0   8   5         60.25         64.81         5.84 o                         
   1   8   5       2300.80       2300.95        25.45 o                         
   2   8   5         41.88         51.97         4.31 o                         
   3   8   5        108.69        114.77        10.84 o                         
   4   8   5       7226.60       7585.83       131.37 o                         
   5   8   5        121.60        141.19        10.16 o                         
   6   8   5        868.32        851.36        21.72 o                         
   7   8   5         11.37          6.31         8.41 o                         
   8   8   5         34.01         36.79         9.04 o                         
   9   8   5        222.87        257.78        21.71 o                         
  10   8   5          5.46         22.31        12.90 o                         
  11   8   5         54.56         64.27        18.12 o                         
  12   8   5         32.18         -1.58        17.04 o                         
  13   8   5         19.97         31.78        16.78 o                         
 -15   9   5          4.57          9.99        25.10 o                         
 -14   9   5         77.67        107.62        30.52 o                         
 -13   9   5          2.12         -4.45        17.75 o                         
 -12   9   5         67.96         60.91        14.54 o                         
 -11   9   5        440.07        419.27        30.79 o                         
 -10   9   5        259.48        229.13        22.15 o                         
  -9   9   5       6261.21       6547.83       109.53 o                         
  -8   9   5       1459.78       1403.96        46.20 o                         
  -7   9   5       2357.52       2300.60        56.73 o                         
  -6   9   5         46.00         16.05         9.82 o                         
  -5   9   5       2792.41       2880.30        56.83 o                         
  -4   9   5       4826.72       4905.25        71.23 o                         
  -3   9   5       1678.90       1559.21        38.95 o                         
  -2   9   5       1373.38       1371.67        25.28 o                         
  -1   9   5       1676.72       1663.78        28.06 o                         
   0   9   5       1296.52       1270.93        22.71 o                         
   1   9   5      15376.58      15548.48       134.71 o                         
   2   9   5       1492.44       1430.95        18.66 o                         
   3   9   5       2889.21       2814.02        48.64 o                         
   4   9   5        221.42        241.10        12.11 o                         
   5   9   5       2424.29       2513.89        45.10 o                         
   6   9   5         72.43         73.99         8.49 o                         
   7   9   5       1797.68       1885.88        41.79 o                         
   8   9   5          2.69         -7.72         7.72 o                         
   9   9   5        452.75        445.43        27.37 o                         
  10   9   5         30.96         54.60        14.48 o                         
  11   9   5         17.53          4.37        14.65 o                         
  12   9   5         32.58         81.14        19.27 o                         
  13   9   5          4.85        -11.89        16.15 o                         
 -15  10   5          4.11         15.46        17.72 o                         
 -14  10   5         46.82         -6.82        18.94 o                         
 -13  10   5        245.41        228.74        31.86 o                         
 -12  10   5          8.80         26.74        13.81 o                         
 -11  10   5       1453.30       1463.60        55.38 o                         
 -10  10   5       1264.61       1196.07        47.97 o                         
  -9  10   5         24.22         37.35        13.60 o                         
  -8  10   5        714.21        747.68        34.59 o                         
  -7  10   5       1664.94       1736.04        50.00 o                         
  -6  10   5         66.35         54.17        10.15 o                         
  -5  10   5          3.03          9.18        10.77 o                         
  -4  10   5        787.52        800.45        30.30 o                         
  -3  10   5         61.46         43.98        11.06 o                         
  -2  10   5       2596.50       2598.29        36.49 o                         
  -1  10   5      13665.61      13385.00       142.17 o                         
   0  10   5       1062.72       1053.08        21.30 o                         
   1  10   5       1836.16       1814.10        19.45 o                         
   2  10   5       3659.04       3671.01        34.73 o                         
   3  10   5          0.96          2.25         6.27 o                         
   4  10   5         63.42         63.72         8.26 o                         
   5  10   5        274.86        256.07        14.31 o                         
   6  10   5        318.82        353.08        15.22 o                         
   7  10   5         36.47         39.84         7.28 o                         
   8  10   5        342.82        372.19        18.46 o                         
   9  10   5        536.18        526.26        30.51 o                         
  10  10   5         33.90         14.01        10.94 o                         
  11  10   5        106.88        127.60        25.20 o                         
  12  10   5         11.28        -10.83        17.83 o                         
 -15  11   5          9.09         13.12        22.22 o                         
 -14  11   5        311.36        264.84        37.08 o                         
 -13  11   5        109.94         69.83        20.54 o                         
 -12  11   5       1061.71       1043.71       108.18 o                         
 -11  11   5         13.11         -9.10        10.83 o                         
 -10  11   5        477.42        492.99        32.02 o                         
  -9  11   5       2461.04       2485.48        54.08 o                         
  -8  11   5        153.43        149.16        17.07 o                         
  -7  11   5        156.10        141.81        17.37 o                         
  -6  11   5        313.09        316.76        18.70 o                         
  -5  11   5        530.48        442.23        20.92 o                         
  -4  11   5        916.57        871.28        27.42 o                         
  -3  11   5       3777.06       3432.43        52.44 o                         
  -2  11   5      10873.92      10618.86        76.16 o                         
  -1  11   5          0.70          6.67         5.95 o                         
   0  11   5       2444.12       2244.81        29.90 o                         
   1  11   5       6438.48       6117.72       173.21 o                         
   2  11   5       4254.11       4253.40        52.23 o                         
   3  11   5         41.88         47.13         9.15 o                         
   4  11   5          6.66         12.88         8.59 o                         
   5  11   5        158.79        142.62        11.60 o                         
   6  11   5         92.20        100.55         9.16 o                         
   7  11   5        525.43        517.74        25.15 o                         
   8  11   5        360.07        352.72        20.95 o                         
   9  11   5         24.64         11.60        10.92 o                         
  10  11   5        268.86        263.69        23.17 o                         
  11  11   5         22.94         -2.10        16.35 o                         
  12  11   5         51.46         63.38        23.34 o                         
 -15  12   5         87.47         70.88        37.56 o                         
 -14  12   5          4.86         50.32        22.30 o                         
 -13  12   5         14.62          4.90        44.84 o                         
 -12  12   5         20.28         -9.21        18.79 o                         
 -11  12   5        147.65        131.83        19.55 o                         
 -10  12   5        849.27        839.23        40.69 o                         
  -9  12   5         82.00         85.62        12.31 o                         
  -8  12   5       1725.35       1704.53        44.30 o                         
  -7  12   5        710.92        668.67        24.48 o                         
  -6  12   5       2035.68       2119.78        45.93 o                         
  -5  12   5       1921.20       1865.82        41.80 o                         
  -4  12   5       2123.66       2155.77        52.85 o                         
  -3  12   5       2243.14       2391.24        44.99 o                         
  -2  12   5        150.97        155.32        10.87 o                         
  -1  12   5        130.69         97.86         9.46 o                         
   0  12   5        125.73        142.69         8.60 o                         
   1  12   5        587.83        532.42        14.83 o                         
   2  12   5       2375.42       2281.59        29.94 o                         
   3  12   5       2157.40       2013.05        41.57 o                         
   4  12   5       1149.24       1034.41        33.98 o                         
   5  12   5        134.08        141.05        11.71 o                         
   6  12   5        503.09        540.43        19.00 o                         
   7  12   5        684.19        591.18        29.50 o                         
   8  12   5        499.26        507.32        24.49 o                         
   9  12   5         48.59         30.82        12.99 o                         
  10  12   5         45.59         28.32        11.16 o                         
  11  12   5          4.16         -6.59        18.28 o                         
  12  12   5          0.44         18.37        37.42 o                         
 -14  13   5         81.69         77.52        25.04 o                         
 -13  13   5        124.12         91.31        36.66 o                         
 -12  13   5         50.80         34.20        17.40 o                         
 -11  13   5        300.43        249.43        32.81 o                         
 -10  13   5         44.03         39.27        11.21 o                         
  -9  13   5          0.78         -2.27         8.57 o                         
  -8  13   5        146.54        156.87        14.87 o                         
  -7  13   5       5711.53       5793.34       104.82 o                         
  -6  13   5          0.85          8.45         9.53 o                         
  -5  13   5       2400.05       2525.84        49.54 o                         
  -4  13   5       2168.47       2261.03        46.19 o                         
  -3  13   5       1170.63       1186.13        32.80 o                         
  -2  13   5        996.91        955.68        26.53 o                         
  -1  13   5         67.64         85.03         8.72 o                         
   0  13   5         37.10         48.95         6.90 o                         
   1  13   5        619.46        590.41        15.84 o                         
   2  13   5       1789.11       1708.09        36.30 o                         
   3  13   5       2003.70       1942.51        33.97 o                         
   4  13   5         13.83          8.09         7.69 o                         
   5  13   5       4097.82       4225.33        74.02 o                         
   6  13   5        136.83        131.78        12.04 o                         
   7  13   5        224.65        207.84        13.93 o                         
   8  13   5         94.86        108.11        16.03 o                         
   9  13   5         18.46         22.72        11.43 o                         
  10  13   5         31.15         36.71        16.91 o                         
  11  13   5         36.92         69.03        17.16 o                         
  12  13   5         17.25         22.47        24.50 o                         
 -14  14   5         10.94         -9.31        19.29 o                         
 -13  14   5        368.38        328.18        39.31 o                         
 -12  14   5          9.97         -5.22        19.04 o                         
 -11  14   5          1.00         10.83        28.95 o                         
 -10  14   5         37.04         56.60        20.92 o                         
  -9  14   5        326.84        356.09        24.71 o                         
  -8  14   5        162.54        155.82        15.04 o                         
  -7  14   5        243.16        253.78        17.79 o                         
  -6  14   5        398.00        326.24        20.12 o                         
  -5  14   5        413.99        357.81        30.47 o                         
  -4  14   5          1.79         -1.33         9.00 o                         
  -3  14   5       9450.56       9550.30       125.21 o                         
  -2  14   5       1002.96       1021.63        26.81 o                         
  -1  14   5        456.66        459.29        16.96 o                         
   0  14   5         25.26         39.00         8.41 o                         
   1  14   5       4038.45       3818.88        39.80 o                         
   2  14   5       1025.27       1000.14        29.11 o                         
   3  14   5       2183.24       2164.82        55.47 o                         
   4  14   5        435.20        400.57        30.18 o                         
   5  14   5         82.24         63.13        11.45 o                         
   6  14   5         24.44         26.11        11.90 o                         
   7  14   5        224.99        178.49        13.37 o                         
   8  14   5         33.51         48.72        12.37 o                         
   9  14   5         19.43          8.66        14.35 o                         
  10  14   5         10.10          6.97        14.78 o                         
  11  14   5         44.24         27.90        17.57 o                         
  12  14   5          8.16         25.10        29.98 o                         
 -14  15   5         25.19         59.46        25.81 o                         
 -13  15   5         80.18         91.47        25.30 o                         
 -12  15   5        551.22        574.98        51.10 o                         
 -11  15   5        127.86        106.39        24.33 o                         
 -10  15   5        248.12        248.42        33.80 o                         
  -9  15   5         84.73        100.16        19.33 o                         
  -8  15   5        240.78        232.08        16.78 o                         
  -7  15   5       2045.78       1917.39        47.20 o                         
  -6  15   5        932.55        894.05        32.45 o                         
  -5  15   5       3638.28       3860.62       143.03 o                         
  -4  15   5         55.56         53.54        10.74 o                         
  -3  15   5        758.29        762.79        28.25 o                         
  -2  15   5       4840.79       4890.75        60.53 o                         
  -1  15   5         26.10         32.93         7.06 o                         
   0  15   5       4273.50       4083.08        57.32 o                         
   1  15   5         22.65         13.82         3.84 o                         
   2  15   5          7.05          3.47         8.19 o                         
   3  15   5        937.30        956.36        34.80 o                         
   4  15   5          0.15        -10.21        12.29 o                         
   5  15   5       1914.49       1951.34        57.82 o                         
   6  15   5        115.18        152.05        25.68 o                         
   7  15   5        116.20        113.30        12.61 o                         
   8  15   5         18.18         26.53        10.41 o                         
   9  15   5         44.16         26.03        11.35 o                         
  10  15   5        143.16        138.53        23.33 o                         
  11  15   5         11.41         43.26        18.70 o                         
  12  15   5         52.09         18.78        21.48 o                         
 -14  16   5          6.08        108.14        45.99 o                         
 -13  16   5          0.37         12.77        17.96 o                         
 -12  16   5          0.30        -14.95        20.83 o                         
 -11  16   5         80.35         77.36        24.47 o                         
 -10  16   5        833.11        805.01        56.09 o                         
  -9  16   5        129.27        142.86        44.86 o                         
  -8  16   5       2142.73       2301.83        62.67 o                         
  -7  16   5         50.31         70.83        11.92 o                         
  -6  16   5       1774.28       1704.22        45.98 o                         
  -5  16   5          0.69         -3.04        10.38 o                         
  -4  16   5        637.19        578.97        25.68 o                         
  -3  16   5        119.81        124.45        14.03 o                         
  -2  16   5       2671.58       2646.73        40.74 o                         
  -1  16   5       1034.28       1096.53        29.52 o                         
   0  16   5        965.39        910.14        34.88 o                         
   1  16   5         12.21          6.11         6.31 o                         
   2  16   5       3950.53       4041.79        62.36 o                         
   3  16   5        522.35        569.53        24.93 o                         
   4  16   5        299.69        321.14        24.52 o                         
   5  16   5        585.83        595.99        33.62 o                         
   6  16   5        468.79        479.95        29.35 o                         
   7  16   5         39.93         37.37         9.89 o                         
   8  16   5        160.17        169.69        16.20 o                         
   9  16   5         27.62         20.59         9.99 o                         
  10  16   5         23.70         25.20        12.29 o                         
  11  16   5          0.45         17.74        18.36 o                         
  12  16   5          3.94         52.90        31.92 o                         
 -13  17   5          1.14        -18.32        18.32 o                         
 -12  17   5        427.73        435.55        46.65 o                         
 -11  17   5        159.45        164.58        32.56 o                         
 -10  17   5        452.69        477.15        62.75 o                         
  -9  17   5        383.70        359.55        38.43 o                         
  -8  17   5        643.12        627.44        29.27 o                         
  -7  17   5        160.53        175.05        16.19 o                         
  -6  17   5        126.91        150.74        15.50 o                         
  -5  17   5        435.15        421.74        22.57 o                         
  -4  17   5         12.87         23.71         9.09 o                         
  -3  17   5        217.70        235.60        15.53 o                         
  -2  17   5       3449.42       3335.88        65.22 o                         
  -1  17   5        122.24         97.73        13.03 o                         
   0  17   5       5343.84       5477.01        86.02 o                         
   1  17   5       1021.41       1075.16        33.47 o                         
   2  17   5          3.25         11.47         9.48 o                         
   3  17   5         93.19        113.51        12.77 o                         
   4  17   5        567.27        597.08        26.76 o                         
   5  17   5        369.86        366.08        27.60 o                         
   6  17   5        306.43        328.91        25.91 o                         
   7  17   5        215.88        203.32        17.63 o                         
   8  17   5         75.64         79.95        12.15 o                         
   9  17   5        111.86         93.41        15.18 o                         
  10  17   5        161.03        181.77        25.62 o                         
  11  17   5          0.04         -3.18        13.16 o                         
 -13  18   5        171.35        171.05        33.50 o                         
 -12  18   5        130.68        140.87        30.36 o                         
 -11  18   5        258.15        239.70        36.42 o                         
 -10  18   5        242.82        236.23        35.35 o                         
  -9  18   5         16.96         47.37        15.83 o                         
  -8  18   5        133.27        117.62        17.47 o                         
  -7  18   5          7.05         -9.00        10.02 o                         
  -6  18   5       1439.56       1407.16        43.44 o                         
  -5  18   5        329.83        280.97        19.29 o                         
  -4  18   5         47.12         29.94         8.13 o                         
  -3  18   5       1038.00       1061.14        34.01 o                         
  -2  18   5        711.03        696.40        24.85 o                         
  -1  18   5       2554.53       2537.88        52.99 o                         
   0  18   5        212.98        157.65        17.81 o                         
   1  18   5        779.59        728.37        28.03 o                         
   2  18   5        547.35        598.68        25.68 o                         
   3  18   5        700.50        686.84        25.87 o                         
   4  18   5        864.02        826.53        32.39 o                         
   5  18   5         91.33        103.42        17.50 o                         
   6  18   5         33.24         46.56        12.30 o                         
   7  18   5         53.28         54.69        10.57 o                         
   8  18   5        119.44        103.12        13.78 o                         
   9  18   5        178.55        184.36        19.95 o                         
  10  18   5          1.52          9.03        13.50 o                         
  11  18   5         52.61         38.61        18.77 o                         
 -13  19   5         22.52         42.34        34.40 o                         
 -12  19   5          0.45         16.94        28.62 o                         
 -11  19   5        307.45        322.64        43.02 o                         
 -10  19   5         21.47         58.65        30.78 o                         
  -9  19   5        140.65        112.48        23.13 o                         
  -8  19   5        409.01        406.50        41.56 o                         
  -7  19   5        662.01        715.12        51.41 o                         
  -6  19   5         30.92          0.26        14.73 o                         
  -5  19   5       1520.06       1477.33        40.84 o                         
  -4  19   5       1330.73       1337.92        60.59 o                         
  -3  19   5         26.88         32.47         9.80 o                         
  -2  19   5        384.22        302.33        17.16 o                         
  -1  19   5       1059.55       1055.28        38.68 o                         
   0  19   5          0.14          0.23        12.74 o                         
   1  19   5        149.86        170.85        15.74 o                         
   2  19   5        110.98        100.50        12.50 o                         
   3  19   5        164.58        171.19        14.67 o                         
   4  19   5        938.05        958.68        35.55 o                         
   5  19   5        658.90        632.06        45.01 o                         
   6  19   5        156.19        166.38        17.88 o                         
   7  19   5        119.06        127.56        15.08 o                         
   8  19   5          0.41          2.13         8.77 o                         
   9  19   5         28.74         14.29        11.43 o                         
  10  19   5          1.54         -9.75        15.59 o                         
  11  19   5          4.42         -9.09        22.41 o                         
 -13  20   5         59.36        140.80        46.26 o                         
 -12  20   5        173.62        217.56        39.05 o                         
 -11  20   5         18.90         42.40        33.80 o                         
 -10  20   5          0.82        -22.13        22.65 o                         
  -9  20   5         22.01         -9.06        20.61 o                         
  -8  20   5        306.36        336.14        40.56 o                         
  -7  20   5        113.51        134.50        28.14 o                         
  -6  20   5       3016.37       3058.38       149.27 o                         
  -5  20   5        306.82        265.79        18.93 o                         
  -4  20   5        188.74        204.37        16.55 o                         
  -3  20   5       1096.43       1115.34        36.06 o                         
  -2  20   5        595.64        632.64        28.51 o                         
  -1  20   5        528.16        452.22        22.30 o                         
   0  20   5        116.19        118.57        16.92 o                         
   1  20   5        213.18        180.21        16.67 o                         
   2  20   5         49.63         53.47        11.64 o                         
   3  20   5        868.52        811.72        32.91 o                         
   4  20   5       2314.38       2483.53        58.08 o                         
   5  20   5         27.01         36.05        12.32 o                         
   6  20   5        336.85        330.33        24.17 o                         
   7  20   5         50.82         44.95        11.17 o                         
   8  20   5          0.73         -7.61        11.04 o                         
   9  20   5         11.10          2.08        12.47 o                         
  10  20   5         33.66          2.60        14.42 o                         
  11  20   5          9.18         -7.99        17.10 o                         
 -12  21   5         82.78         51.77        24.02 o                         
 -11  21   5          0.61         17.20        16.93 o                         
 -10  21   5         33.80         54.74        21.83 o                         
  -9  21   5        304.06        359.73        47.75 o                         
  -8  21   5        246.85        251.35        36.23 o                         
  -7  21   5          1.13        -16.12        16.71 o                         
  -6  21   5         39.56         43.49        41.35 o                         
  -5  21   5         20.17         22.84         8.63 o                         
  -4  21   5       2235.41       2207.22        67.48 o                         
  -3  21   5        160.34        159.71        15.35 o                         
  -2  21   5        637.66        680.85        35.91 o                         
  -1  21   5          6.45          9.97        10.11 o                         
   0  21   5        294.49        289.15        24.19 o                         
   1  21   5         45.87         50.14        10.83 o                         
   2  21   5        249.62        242.58        17.45 o                         
   3  21   5         38.16         25.12        10.24 o                         
   4  21   5        457.39        414.98        25.54 o                         
   5  21   5          2.59          8.23        13.76 o                         
   6  21   5        104.30         92.94        13.81 o                         
   7  21   5         31.58         26.46        10.84 o                         
   8  21   5         47.44         46.98        11.06 o                         
   9  21   5         20.58          4.37        12.92 o                         
  10  21   5         11.92         43.94        16.87 o                         
  11  21   5          1.71         38.60        82.12 o                         
 -12  22   5         10.61         -6.01        42.35 o                         
 -11  22   5        472.93        564.29        95.51 o                         
 -10  22   5         16.81         35.83        23.66 o                         
  -9  22   5         20.23         47.75        21.79 o                         
  -8  22   5        129.04        157.79        32.89 o                         
  -7  22   5        232.55        198.03        51.96 o                         
  -6  22   5        633.68        688.46        53.69 o                         
  -5  22   5         13.57          0.30        16.97 o                         
  -4  22   5         96.19         95.95        13.17 o                         
  -3  22   5         83.17         99.35        16.49 o                         
  -2  22   5          9.13          6.15        16.42 o                         
  -1  22   5       4619.00       4643.27        71.23 o                         
   0  22   5        126.25        137.32        18.67 o                         
   1  22   5        281.53        279.02        20.66 o                         
   2  22   5        212.01        203.93        17.14 o                         
   3  22   5         86.38         98.66        14.34 o                         
   4  22   5        152.89        154.81        19.04 o                         
   5  22   5          3.84        -14.89        18.61 o                         
   6  22   5         77.99         80.60        13.95 o                         
   7  22   5          0.66          1.39        10.99 o                         
   8  22   5          1.06         -4.85         9.82 o                         
   9  22   5         79.14         95.46        16.57 o                         
  10  22   5          0.89         -8.27        19.16 o                         
  11  22   5         28.58         -4.82        28.72 o                         
 -11  23   5         16.41          9.34        28.87 o                         
 -10  23   5          7.17         40.23        20.08 o                         
  -9  23   5        748.97        735.02        60.22 o                         
  -8  23   5         42.09         25.84        18.48 o                         
  -7  23   5        209.71        191.48        33.44 o                         
  -6  23   5         11.82         28.41        23.39 o                         
  -5  23   5         45.64         30.69        21.62 o                         
  -4  23   5         66.42         35.84        12.55 o                         
  -3  23   5        612.03        625.62        35.40 o                         
  -2  23   5          9.05         16.96        11.03 o                         
  -1  23   5        175.41        169.79        18.17 o                         
   0  23   5        263.77        257.05        23.30 o                         
   1  23   5        521.09        584.85        27.12 o                         
   2  23   5          3.68          9.24        10.32 o                         
   3  23   5        152.53        183.83        18.45 o                         
   4  23   5          4.18         -5.89        11.35 o                         
   5  23   5         78.53        120.92        24.51 o                         
   6  23   5         27.42         30.61        11.61 o                         
   7  23   5        173.43        175.70        19.88 o                         
   8  23   5          0.72          9.88        10.43 o                         
   9  23   5         63.86         41.59        24.30 o                         
  10  23   5          9.76         18.01        17.14 o                         
 -11  24   5        214.67        278.21        56.98 o                         
 -10  24   5         28.04         43.17        29.00 o                         
  -9  24   5          1.44         19.69        18.76 o                         
  -8  24   5         81.89         62.25        66.09 o                         
  -7  24   5        241.56        298.00        41.63 o                         
  -6  24   5        108.41        109.81        26.98 o                         
  -5  24   5         30.25         39.47        32.50 o                         
  -4  24   5        104.25        111.78        27.19 o                         
  -3  24   5         77.04         61.15        18.48 o                         
  -2  24   5          3.38         -5.55        12.02 o                         
  -1  24   5        804.27        814.12        34.60 o                         
   0  24   5         58.88         91.50        15.66 o                         
   1  24   5        178.20        138.81        14.85 o                         
   2  24   5        126.33        146.94        15.04 o                         
   3  24   5          5.82         20.21        14.73 o                         
   4  24   5        273.11        278.13        25.56 o                         
   5  24   5          2.77         19.04        17.84 o                         
   6  24   5         52.81         65.03        14.10 o                         
   7  24   5          0.46        -12.90        13.97 o                         
   8  24   5         28.98         12.11        11.85 o                         
   9  24   5         72.41         78.07        16.41 o                         
  10  24   5          9.35         15.60        18.13 o                         
 -11  25   5         12.02        -40.51        40.51 o                         
 -10  25   5         16.73          7.69        24.51 o                         
  -9  25   5         71.99         82.72        27.91 o                         
  -8  25   5         86.22        116.91        37.99 o                         
  -7  25   5        248.39        268.21        39.60 o                         
  -6  25   5         27.66         16.60        26.97 o                         
  -5  25   5         18.85          8.61        20.65 o                         
  -4  25   5        313.18        413.25        61.38 o                         
  -3  25   5        109.49         81.16        23.53 o                         
  -2  25   5        370.88        376.87        25.59 o                         
  -1  25   5         12.15         20.92        11.88 o                         
   0  25   5        315.47        285.17        27.17 o                         
   1  25   5        354.32        368.25        22.92 o                         
   2  25   5         81.20         71.00        13.08 o                         
   3  25   5          0.09         -5.46        16.61 o                         
   4  25   5        142.01        149.33        21.55 o                         
   5  25   5         29.46         40.73        60.21 o                         
   6  25   5          4.08          5.87        11.17 o                         
   7  25   5         28.46        -13.80        13.80 o                         
   8  25   5         25.10         39.35        12.52 o                         
   9  25   5         10.70         21.82        13.09 o                         
  10  25   5          5.55         48.52        30.17 o                         
 -10  26   5         53.06         20.76        23.93 o                         
  -9  26   5         62.01         54.63        54.75 o                         
  -8  26   5        148.40         86.95        30.15 o                         
  -7  26   5         44.25         29.41        21.92 o                         
  -6  26   5        332.53        392.02        57.45 o                         
  -5  26   5        158.20        166.79        30.98 o                         
  -4  26   5         82.34         83.35        26.88 o                         
  -3  26   5        192.65        211.05        32.80 o                         
  -2  26   5          7.29         -1.84        11.08 o                         
  -1  26   5          1.94          8.05         9.22 o                         
   0  26   5         10.09        -11.96        11.96 o                         
   1  26   5         88.41         99.18        15.82 o                         
   2  26   5         13.17          9.01        11.09 o                         
   3  26   5        107.78        117.38        19.48 o                         
   4  26   5        163.50        168.32        31.63 o                         
   5  26   5          0.57         -1.32        18.45 o                         
   6  26   5         50.30         25.99        13.12 o                         
   7  26   5         53.86         54.48        14.92 o                         
   8  26   5          7.07         16.69        14.64 o                         
   9  26   5          9.63         24.59        15.54 o                         
  -9  27   5         15.95         14.88        58.47 o                         
  -8  27   5        138.72        275.08        43.52 o                         
  -7  27   5        396.67        448.51        50.15 o                         
  -6  27   5          3.59        -11.47        13.80 o                         
  -5  27   5         82.87        111.90        21.86 o                         
  -4  27   5        162.20        165.07        24.83 o                         
  -3  27   5          3.37         -5.91        12.58 o                         
  -2  27   5          0.83          3.24        14.76 o                         
  -1  27   5          0.02        -10.06        10.75 o                         
   0  27   5          2.51         -3.29        11.66 o                         
   1  27   5          3.85         14.93        11.31 o                         
   2  27   5         36.29         30.33        12.40 o                         
   3  27   5        163.87        198.92        23.98 o                         
   4  27   5          5.74          8.15        18.13 o                         
   5  27   5        204.16        180.95        25.88 o                         
   6  27   5         36.87         68.06        21.59 o                         
   7  27   5         26.84          7.48        13.53 o                         
   8  27   5          0.62         28.26        10.94 o                         
   9  27   5          3.64        -20.50        20.50 o                         
  -9  28   5         46.47         13.59        42.30 o                         
  -8  28   5         30.89          1.88        23.26 o                         
  -7  28   5          0.51        -27.87        45.11 o                         
  -6  28   5         16.86         34.02        15.76 o                         
  -5  28   5        249.99        258.80        29.21 o                         
  -4  28   5         39.20         54.11        18.66 o                         
  -3  28   5        216.49        229.01        24.68 o                         
  -2  28   5         85.42         64.78        14.94 o                         
  -1  28   5        116.16        102.64        14.25 o                         
   0  28   5         25.06         26.56        13.29 o                         
   1  28   5        136.85        142.35        23.99 o                         
   2  28   5         28.38         41.37        11.90 o                         
   3  28   5        134.88        125.07        21.67 o                         
   4  28   5          4.11         -0.36        23.85 o                         
   5  28   5          8.44         28.74        17.42 o                         
   6  28   5          0.02         16.37        30.99 o                         
   7  28   5         43.09         50.46        13.99 o                         
   8  28   5         14.99         23.93        10.93 o                         
  -8  29   5         27.86         17.99        18.40 o                         
  -7  29   5         13.55          9.42        55.27 o                         
  -6  29   5         44.68         52.82        25.89 o                         
  -5  29   5         28.19         27.51        16.63 o                         
  -4  29   5          0.70          0.83        17.27 o                         
  -3  29   5          0.05         15.53        18.99 o                         
  -2  29   5        258.10        244.87        27.68 o                         
  -1  29   5          0.20         29.28        14.07 o                         
   0  29   5        362.17        416.48        45.84 o                         
   1  29   5          0.03         13.41        17.80 o                         
   2  29   5          5.47         11.05        16.53 o                         
   3  29   5         13.35         38.91        22.97 o                         
   4  29   5          4.56        -15.37        22.73 o                         
   5  29   5         48.63         58.90        26.77 o                         
   6  29   5         29.35         15.42        21.00 o                         
   7  29   5          0.04          0.47        35.46 o                         
  -7  30   5          0.13        -28.19        28.19 o                         
  -6  30   5         10.58         -8.53        22.13 o                         
  -5  30   5          0.78          2.51        31.80 o                         
  -4  30   5        198.74        219.69        24.98 o                         
  -3  30   5         10.21        -12.60        13.57 o                         
  -2  30   5         98.28        128.61        21.62 o                         
  -1  30   5         25.96         15.90        16.33 o                         
   0  30   5         57.30        109.39        23.39 o                         
   1  30   5          4.43          7.59        15.90 o                         
   2  30   5         32.53         15.86        29.54 o                         
   3  30   5          0.76        -15.18        22.96 o                         
   4  30   5         12.38         10.03        20.58 o                         
   5  30   5          1.77         -5.70        24.62 o                         
   6  30   5         14.97         27.84        27.85 o                         
   7  30   5          0.32         10.28        19.93 o                         
  -7  31   5         20.35        -41.42        47.90 o                         
  -6  31   5          5.66          8.45        21.94 o                         
  -5  31   5         48.06         68.36        17.77 o                         
  -4  31   5         33.00         48.40        15.85 o                         
  -3  31   5          0.10        -13.48        13.48 o                         
  -2  31   5        115.56        141.27        23.24 o                         
  -1  31   5          4.58         24.53        16.80 o                         
   0  31   5        121.87        165.16        21.53 o                         
   1  31   5         68.01         93.67        21.97 o                         
   2  31   5          0.06          0.21        30.65 o                         
   3  31   5         13.85         27.78        21.06 o                         
   4  31   5         13.76         16.75        29.86 o                         
   5  31   5         61.89         79.27        22.50 o                         
   6  31   5          7.25        -13.11        29.05 o                         
  -6  32   5         15.71         -3.57        50.77 o                         
  -5  32   5         57.69         61.49        17.28 o                         
  -4  32   5          0.62         -3.82        13.88 o                         
  -3  32   5         26.96         20.24        18.81 o                         
  -2  32   5          7.24         16.27        17.44 o                         
  -1  32   5         41.92         29.22        17.24 o                         
   0  32   5         38.97         37.86        17.05 o                         
   1  32   5         13.17          8.88        33.34 o                         
   2  32   5          5.35         26.69        20.11 o                         
   3  32   5         54.59         16.70        16.97 o                         
   4  32   5          7.74         10.61        46.19 o                         
   5  32   5          0.88         14.42        18.42 o                         
  -5  33   5         58.55         68.01        31.85 o                         
  -4  33   5        148.88        152.01        21.41 o                         
  -3  33   5          8.43         14.97        15.94 o                         
  -2  33   5         20.81         -4.77        13.42 o                         
  -1  33   5          5.26          4.58        13.10 o                         
   0  33   5         13.17         26.26        24.45 o                         
   1  33   5          6.80          2.99        17.21 o                         
   2  33   5         16.21         22.29        22.30 o                         
   3  33   5         13.15          5.82        19.27 o                         
   4  33   5         33.85         -2.93        38.41 o                         
  -5  34   5          9.28          8.31        23.94 o                         
  -4  34   5          8.63        -36.53        36.53 o                         
  -3  34   5          2.91         19.17        18.72 o                         
  -2  34   5          8.96         19.80        14.97 o                         
  -1  34   5         22.47         28.94        22.17 o                         
   0  34   5          0.99         -8.59        17.34 o                         
   1  34   5          1.01         -6.50        12.78 o                         
   2  34   5          9.12         55.56        34.66 o                         
   3  34   5         12.72         19.60        33.31 o                         
  -4  35   5         47.82         18.06        23.63 o                         
  -3  35   5          1.12        -34.09        34.09 o                         
  -2  35   5         20.31         28.27        26.82 o                         
  -1  35   5          0.71        -24.85        24.85 o                         
   0  35   5         14.83        -10.80        18.55 o                         
   1  35   5         18.31         35.65        27.12 o                         
   2  35   5         13.07        -31.74        38.04 o                         
 -14   0   6        105.13         92.97        36.24 o                         
 -12   0   6        187.84        187.92        25.90 o                         
 -10   0   6        209.73        250.18        26.34 o                         
  -8   0   6      12741.65      12990.84       172.33 o                         
  -6   0   6       3893.20       4210.41        72.47 o                         
  -4   0   6         22.30         22.55         6.38 o                         
  -2   0   6      15014.51      14766.59       113.78 o                         
   0   0   6        596.92        689.66        23.33 o                         
   2   0   6      15678.71      16278.54       141.86 o                         
   4   0   6       6045.02       6090.71        70.64 o                         
   6   0   6          1.09         -4.32        10.24 o                         
   8   0   6       1096.90       1234.63        84.42 o                         
  10   0   6        581.37        603.18        66.23 o                         
  12   0   6         63.21          6.44        22.72 o                         
 -15   1   6         70.13         49.50        20.18 o                         
 -14   1   6         84.65         90.15        23.80 o                         
 -13   1   6         20.19          1.31        11.15 o                         
 -12   1   6          0.16         -0.63         8.11 o                         
 -11   1   6        520.68        504.93        26.95 o                         
 -10   1   6       3924.71       3822.72        68.15 o                         
  -9   1   6        678.69        663.44        26.57 o                         
  -8   1   6        445.76        448.82        25.49 o                         
  -7   1   6        917.50        927.92        26.87 o                         
  -6   1   6       5095.22       5153.74        57.04 o                         
  -5   1   6       3194.80       3247.08        52.25 o                         
  -4   1   6         16.88         16.46         4.26 o                         
  -3   1   6      13048.81      13399.60       145.88 o                         
  -2   1   6         38.14         41.12         6.50 o                         
  -1   1   6        137.47        143.72         8.87 o                         
   0   1   6       8306.60       7588.93        90.69 o                         
   1   1   6        130.49        143.77         8.18 o                         
   2   1   6      40893.19      42044.06       114.00 o                         
   3   1   6        373.08        354.57        13.99 o                         
   4   1   6        166.31        176.01         9.33 o                         
   5   1   6        598.45        615.35        19.88 o                         
   6   1   6         18.37          4.44         5.14 o                         
   7   1   6        932.45        929.10        33.45 o                         
   8   1   6        121.91        152.34        25.04 o                         
   9   1   6         41.35         64.70        18.51 o                         
  10   1   6        428.93        342.64       119.98 o                         
  11   1   6         11.78          2.65        20.69 o                         
  12   1   6         69.34         76.48        18.31 o                         
  13   1   6          0.08         14.34        14.61 o                         
 -15   2   6        151.44        157.02        41.95 o                         
 -14   2   6         87.35         55.69        21.51 o                         
 -13   2   6       1795.90       1757.93        65.32 o                         
 -12   2   6        142.96        139.65        16.31 o                         
 -11   2   6        793.92        774.61        33.04 o                         
 -10   2   6         84.66         97.86        13.25 o                         
  -9   2   6        158.45        156.20        14.30 o                         
  -8   2   6       1306.47       1362.35        35.49 o                         
  -7   2   6        238.77        271.90        15.07 o                         
  -6   2   6          5.35          5.58         4.76 o                         
  -5   2   6         28.02         37.62         5.47 o                         
  -4   2   6        624.11        559.31        12.95 o                         
  -3   2   6      24891.11      24458.51       170.61 o                         
  -2   2   6        812.23        777.96        20.93 o                         
  -1   2   6      10087.34       9588.15        80.23 o                         
   0   2   6       1235.16       1176.64        26.19 o                         
   1   2   6        287.17        303.99         8.93 o                         
   2   2   6       1348.52       1412.27        34.20 o                         
   3   2   6       2579.21       2503.36        20.52 o                         
   4   2   6        346.90        335.65        12.13 o                         
   5   2   6        564.95        554.23        12.70 o                         
   6   2   6        777.74        771.62        21.55 o                         
   7   2   6        281.42        290.80        22.09 o                         
   8   2   6         38.02         28.23        14.24 o                         
   9   2   6        138.79        108.74        22.74 o                         
  10   2   6         35.86         39.44        26.78 o                         
  11   2   6          1.80         14.04        20.49 o                         
  12   2   6         23.15         49.91        28.27 o                         
  13   2   6         61.20         34.78        35.05 o                         
 -15   3   6        264.06        251.88        36.06 o                         
 -14   3   6        263.15        278.24        37.28 o                         
 -13   3   6          4.67         20.25        13.21 o                         
 -12   3   6        552.49        486.55        28.30 o                         
 -11   3   6        961.31        914.66        35.99 o                         
 -10   3   6         96.98        118.04        14.36 o                         
  -9   3   6       1133.66       1120.02        34.83 o                         
  -8   3   6        137.58        150.79        13.55 o                         
  -7   3   6        267.86        266.61        14.11 o                         
  -6   3   6       1205.44       1213.72        26.01 o                         
  -5   3   6      13845.59      14066.68        87.82 o                         
  -4   3   6       4114.54       4217.08        35.09 o                         
  -3   3   6      13395.87      13240.53        86.03 o                         
  -2   3   6       5224.85       5136.54        76.50 o                         
  -1   3   6       2932.25       2886.06        28.73 o                         
   0   3   6        180.12        163.59        10.60 o                         
   1   3   6       2070.38       2001.04        23.45 o                         
   2   3   6        680.08        687.47        20.44 o                         
   3   3   6        163.29        208.24        12.08 o                         
   4   3   6       2780.18       2246.87       201.59 o                         
   5   3   6       2598.41       2666.81        33.72 o                         
   6   3   6         39.87         36.16         6.87 o                         
   7   3   6       1419.66       1348.81        41.66 o                         
   8   3   6        383.71        380.97        29.32 o                         
   9   3   6         28.17         34.42        14.66 o                         
  10   3   6          0.17         10.10        16.37 o                         
  11   3   6         85.77        132.96        29.36 o                         
  12   3   6          0.56          0.78        14.84 o                         
  13   3   6          4.45         -2.46        15.85 o                         
 -15   4   6          5.83         -6.65        21.96 o                         
 -14   4   6        137.62        121.36        21.65 o                         
 -13   4   6        851.82        786.95        39.05 o                         
 -12   4   6        142.84        124.55        20.58 o                         
 -11   4   6         66.61         41.05        11.88 o                         
 -10   4   6       1089.62       1075.12        36.72 o                         
  -9   4   6        232.91        199.32        16.24 o                         
  -8   4   6       1773.58       1738.90        37.04 o                         
  -7   4   6         24.31         24.05         6.11 o                         
  -6   4   6       8172.25       8480.88        68.85 o                         
  -5   4   6       1527.94       1463.73        25.53 o                         
  -4   4   6       5593.32       5238.52        38.27 o                         
  -3   4   6      10542.45      10813.37       161.61 o                         
  -2   4   6       3678.79       3571.33        53.45 o                         
  -1   4   6       3679.66       3683.02        33.42 o                         
   0   4   6       3181.64       3418.37        26.37 o                         
   1   4   6          5.15          0.48         3.06 o                         
   2   4   6        280.90        245.82        12.50 o                         
   3   4   6          7.09          2.42         9.32 o                         
   4   4   6       1573.25       1539.82        29.92 o                         
   5   4   6         99.90        105.07         6.02 o                         
   6   4   6       2504.30       2649.41        40.28 o                         
   7   4   6          0.59          8.64         9.89 o                         
   8   4   6        400.23        399.92        29.60 o                         
   9   4   6         96.45         60.09        21.83 o                         
  10   4   6         82.90        113.68        19.61 o                         
  11   4   6          9.36         13.78        13.50 o                         
  12   4   6         27.97        -11.65        21.05 o                         
  13   4   6          2.38        -16.47        16.47 o                         
 -15   5   6         62.77         79.94        23.51 o                         
 -14   5   6        618.56        596.41        41.34 o                         
 -13   5   6         19.25          1.02        13.81 o                         
 -12   5   6        615.39        582.16        32.31 o                         
 -11   5   6        506.29        473.12        26.04 o                         
 -10   5   6       1004.09        982.28        32.10 o                         
  -9   5   6       1325.10       1413.40        36.10 o                         
  -8   5   6        622.91        631.90        27.32 o                         
  -7   5   6       1852.86       1796.34        42.10 o                         
  -6   5   6        210.27        245.27        16.68 o                         
  -5   5   6       1144.13       1085.68        29.68 o                         
  -4   5   6       2491.85       2620.04        28.10 o                         
  -3   5   6         25.60         14.96         6.91 o                         
  -2   5   6      11613.86      11686.92        82.05 o                         
  -1   5   6       7555.05       6886.73        67.43 o                         
   0   5   6       5038.46       4990.04        39.27 o                         
   1   5   6        117.31        142.99         6.39 o                         
   2   5   6       2675.55       2664.70        22.95 o                         
   3   5   6       4659.90       4465.99        64.81 o                         
   4   5   6       2807.02       2587.09       176.49 o                         
   5   5   6        156.63        175.00        12.03 o                         
   6   5   6          3.04         -0.16         5.99 o                         
   7   5   6          0.05          0.74         6.53 o                         
   8   5   6        125.98        122.96        16.06 o                         
   9   5   6        329.47        382.26        26.38 o                         
  10   5   6        438.83        432.22        33.99 o                         
  11   5   6         54.67         54.89        15.76 o                         
  12   5   6         25.74         36.18        14.48 o                         
  13   5   6          8.94        -14.52        15.26 o                         
 -15   6   6        151.88         99.04        35.52 o                         
 -14   6   6          1.06        -16.57        16.57 o                         
 -13   6   6          1.56         14.50        13.49 o                         
 -12   6   6         20.30        -10.29        20.34 o                         
 -11   6   6        948.56       1008.91        37.97 o                         
 -10   6   6        140.77        181.89        17.58 o                         
  -9   6   6       6041.34       5778.84        85.43 o                         
  -8   6   6       1507.25       1473.13        40.91 o                         
  -7   6   6         82.60         88.84        12.96 o                         
  -6   6   6       2134.53       2331.85        52.24 o                         
  -5   6   6       6237.32       6165.35        81.35 o                         
  -4   6   6       2653.64       2484.20        25.95 o                         
  -3   6   6        169.98        172.38        13.58 o                         
  -2   6   6         64.13         51.17         6.53 o                         
  -1   6   6       1872.60       1826.58        22.19 o                         
   0   6   6         48.22         58.44         4.99 o                         
   1   6   6      16232.43      15493.60       170.09 o                         
   2   6   6        206.81        215.88        11.75 o                         
   3   6   6        461.37        429.95        11.01 o                         
   4   6   6        803.38        714.17        51.52 o                         
   5   6   6         13.51         10.83         8.35 o                         
   6   6   6       1133.58       1151.84        25.21 o                         
   7   6   6          3.47          0.79         6.31 o                         
   8   6   6         27.65         21.31        10.36 o                         
   9   6   6          0.54          7.05        13.40 o                         
  10   6   6          0.21         18.46        14.62 o                         
  11   6   6        175.17        169.63        25.21 o                         
  12   6   6          7.68         -2.80        13.59 o                         
  13   6   6         55.28         26.49        28.52 o                         
 -15   7   6          0.32        -33.59        33.59 o                         
 -14   7   6         26.40         35.16        15.21 o                         
 -13   7   6         84.63         78.49        16.10 o                         
 -12   7   6         48.40         61.47        15.80 o                         
 -11   7   6        122.45        103.20        17.52 o                         
 -10   7   6        153.26        151.45        18.66 o                         
  -9   7   6       5670.65       5491.27        95.40 o                         
  -8   7   6         57.18         57.56        11.89 o                         
  -7   7   6       6333.97       6561.80       105.78 o                         
  -6   7   6          6.67         14.79        10.80 o                         
  -5   7   6        494.39        551.31        26.06 o                         
  -4   7   6       2750.42       2627.41        51.98 o                         
  -3   7   6        664.06        633.00        15.17 o                         
  -2   7   6        315.29        304.31        10.02 o                         
  -1   7   6       7723.27       7699.00        59.72 o                         
   0   7   6        132.58        123.89         7.66 o                         
   1   7   6        500.80        472.55        12.74 o                         
   2   7   6          3.74          3.19         3.95 o                         
   3   7   6       8340.47       8288.09        53.04 o                         
   4   7   6        537.86        487.67        19.07 o                         
   5   7   6       1607.31       1451.91        85.93 o                         
   6   7   6        112.36         95.66        12.56 o                         
   7   7   6        518.89        504.50        29.60 o                         
   8   7   6         31.34         32.49        10.43 o                         
   9   7   6        727.49        844.79        38.33 o                         
  10   7   6         19.93         25.49        14.01 o                         
  11   7   6          0.37          7.96        12.77 o                         
  12   7   6          2.23         11.00        16.19 o                         
  13   7   6          2.47        -26.19        26.19 o                         
 -15   8   6        116.20         98.34        33.95 o                         
 -14   8   6        255.17        287.51        38.13 o                         
 -13   8   6          2.50         -3.72        20.81 o                         
 -12   8   6        130.77        127.27        19.82 o                         
 -11   8   6        617.18        614.55        36.59 o                         
 -10   8   6       1010.50        930.37        42.76 o                         
  -9   8   6       3162.62       3143.42        73.21 o                         
  -8   8   6          7.39          6.78        11.28 o                         
  -7   8   6        656.48        639.41        31.11 o                         
  -6   8   6       4898.83       4951.25        79.63 o                         
  -5   8   6       2575.98       2754.46        66.97 o                         
  -4   8   6       4908.31       4954.89        72.90 o                         
  -3   8   6        297.26        281.01        18.13 o
[truncated: 511,840 more chars]
